# Supplementary material for: Aldh1l2 knockout mouse metabolomics links the loss of the mitochondrial folate enzyme to deregulation of a lipid metabolism observed in rare human disorder
Source: Hum Genomics. 2020 Nov 9;14:41. doi: 10.1186/s40246-020-00291-3 (PMC7654619; doi:10.1186/s40246-020-00291-3)
Supplement: Supplementary file 2 — Additional file 2. [file 40246_2020_291_MOESM2_ESM.xlsx]

## Sheet: Explanation
	OrigScale		Values are normalized in terms of raw area counts.
	ScaledImpData		Each biochemical in OrigScale is rescaled to set the median equal to 1.
			Then, missing values are imputed with the minimum.
	Pathway Heat Map		This is the heat map associated with the statistical analysis of the data.
			Indicates ratios, p- and q-values for each comparison.
			0.55	Green: indicates significant difference (p≤0.05) between the groups shown, metabolite ratio of < 1.00
			0.76	Light Green: narrowly missed statistical cutoff for significance 0.05<p<0.10, metabolite ratio of < 1.00
			1.71	Red: indicates significant difference (p≤0.05) between the groups shown; metabolite ratio of ≥ 1.00
			1.32	Light Red: narrowly missed statistical cutoff for significance 0.05<p<0.10, metabolite ratio of ≥ 1.00
			1.2	Non-colored text and cell: mean values are not significantly different for that comparison
				Blue: indicates significant (p≤0.05) ANOVA effect.
				Light Blue: indicates 0.05<p<0.10 ANOVA effect
		* indicates compounds that have not been officially confirmed based on a standard, but we are confident in its identity

## Sheet: Liver Pathway Heat Map
	University of NC UNCH-0202-15VWBL Impact of Aldh1L2 suppression, liver
	Heat map of statistically significant biochemicals profiled in this study. Red and green shaded cells indicate p≤0.05 (red indicates that the mean values are significantly higher for that comparison; green values significantly lower). Light red and light green shaded cells indicate 0.05<p<0.10 (light red indicates that the mean values trend higher for that comparison; light green values trend low…										Fold of Change					Statistical Values
										X	ANOVA Contrasts			One-Way ANOVA	X	ANOVA Contrasts						One-Way ANOVA		X	Mean Values				% Filled Values
											+/-	-/-	-/-	Genotype Main Effect		+/-		-/-		-/-		Genotype Main Effect			+/+	+/-	-/-		+/+	+/-	-/-		Super Pathway	Sub Pathway	Chemical ID	CAS	RI	Mass
																+/+		+/+		+/-
	Pathway Sort Order	Super Pathway	Sub Pathway	Biochemical Name	Platform	Comp ID	KEGG	HMDB	PUBCHEM	X	+/+	+/+	+/-		X	p-value	q-value	p-value	q-value	p-value	q-value	p-value	q-value	X				X				X
	1	Amino Acid	Glycine, Serine and Threonine Metabolism	glycine	LC/MS pos early	58	C00037	HMDB00123	750		1.04	1.05	1.01			0.2461	0.452	0.1623	0.176	0.7922	0.8323	0.3189	0.2992		0.9698	1.0104	1.0192		100	100	100		Amino Acid	Glycine, Serine and Threonine Metabolism	340	56-40-6	1375	76.0393
	2			N-acetylglycine	LC/MS polar	27710		HMDB00532	10972		1.1	1.03	0.93			0.4619	0.5879	0.5122	0.3538	0.934	0.8435	0.7137	0.4556		1.0138	1.1186	1.0428		100	100	100		Amino Acid	Glycine, Serine and Threonine Metabolism	100001006	543-24-8	1780	116.035
	4			sarcosine	LC/MS pos early	1516	C00213	HMDB00271	1088		0.91	1.69	1.84			0.738	0.6842	0.1392	0.1619	0.0781	0.6865	0.1637	0.2248		1.157	1.0586	1.953		100	100	100		Amino Acid	Glycine, Serine and Threonine Metabolism	1023	107-97-1	1280	90.055
	5			dimethylglycine	LC/MS pos early	5086	C01026	HMDB00092	673		1.18	1.72	1.45			0.4594	0.5879	0.0368	0.0745	0.1392	0.7077	0.0959	0.1696		0.9608	1.1362	1.6494		100	100	100		Amino Acid	Glycine, Serine and Threonine Metabolism	806	1118-68-9	1104	104.071
	6			betaine	LC/MS pos early	3141	C00719	HMDB00043	247		1	1.25	1.24			0.8269	0.7231	0.2247	0.2151	0.3115	0.7359	0.4194	0.3412		0.9513	0.9534	1.186		100	100	100		Amino Acid	Glycine, Serine and Threonine Metabolism	799	107-43-7	1064	118.086
	7			betaine aldehyde	LC/MS pos early	15499	C00576	HMDB01252	249		1.07	0.98	0.91			0.5467	0.6213	0.9342	0.5008	0.4946	0.7784	0.7491	0.4628		0.9817	1.0536	0.9576		100	100	100		Amino Acid	Glycine, Serine and Threonine Metabolism	1219	7758-31-8	1915	120.102
	9			serine	LC/MS pos early	1648	C00065	HMDB00187	5951		1	1.02	1.02			0.9939	0.7538	0.6469	0.4097	0.6523	0.8087	0.8667	0.5021		0.988	0.9867	1.0075		100	100	100		Amino Acid	Glycine, Serine and Threonine Metabolism	503	56-45-1	1239	106.05
	10			N-acetylserine	LC/MS pos early	37076		HMDB02931	65249		0.94	1.21	1.29			0.5484	0.6213	0.1521	0.1686	0.0529	0.6865	0.1288	0.1983		1.0236	0.9604	1.2385		100	100	100		Amino Acid	Glycine, Serine and Threonine Metabolism	100001851	97-14-3	811	148.06
	14			threonine	LC/MS pos early	1284	C00188	HMDB00167	6288		1.01	1.01	1			0.8018	0.7088	0.8381	0.4765	0.9626	0.8512	0.9635	0.5262		0.9856	0.9967	0.9929		100	100	100		Amino Acid	Glycine, Serine and Threonine Metabolism	564	72-19-5	1514	120.066
	15			N-acetylthreonine	LC/MS neg	33939			152204		0.9	0.84	0.94			0.3261	0.5053	0.1153	0.1448	0.5132	0.7801	0.2704	0.2801		1.1194	1.0029	0.9454		100	100	100		Amino Acid	Glycine, Serine and Threonine Metabolism	100001274	17093-74-2	821.6	160.062
	16			allo-threonine	LC/MS polar	15142	C05519	HMDB04041	99289		0.8	1	1.25			0.338	0.5151	0.8956	0.4878	0.4045	0.7423	0.5713	0.4106		1.0761	0.8577	1.0748		100	100	100		Amino Acid	Glycine, Serine and Threonine Metabolism	100000272	28954-12-3	2511.1	118.051
	27		Alanine and Aspartate Metabolism	alanine	LC/MS pos early	1126	C00041	HMDB00161	5950		1.05	1.11	1.05			0.1218	0.3309	0.0047	0.0267	0.0969	0.6865	0.0156	0.0738		0.9695	1.0191	1.0729		100	100	100		Amino Acid	Alanine and Aspartate Metabolism	811	56-41-7	1700	90.055
	28			N-acetylalanine	LC/MS polar	1585	C02847	HMDB00766	88064		0.95	1.02	1.08			0.4221	0.571	0.6377	0.4054	0.2133	0.7249	0.4385	0.3502		1.0325	0.9763	1.057		100	100	100		Amino Acid	Alanine and Aspartate Metabolism	1110	97-69-8	1564.8	130.051
	30			aspartate	LC/MS pos early	443	C00049	HMDB00191	5960		0.89	0.95	1.06			0.1499	0.3622	0.5492	0.3691	0.3748	0.7382	0.3353	0.3086		1.0536	0.942	0.9994		100	100	100		Amino Acid	Alanine and Aspartate Metabolism	234	56-84-8	1165	134.045
	32			asparagine	LC/MS pos early	512	C00152	HMDB00168	6267		0.96	1	1.04			0.2883	0.4859	0.9647	0.5079	0.27	0.7325	0.4485	0.3543		1.0098	0.969	1.0103		100	100	100		Amino Acid	Alanine and Aspartate Metabolism	917	70-47-3	1225	133.061
	33			N-acetylasparagine	LC/MS pos early	33942		HMDB06028	99715		1.03	1.33	1.29			0.9815	0.7538	0.0527	0.0922	0.0549	0.6865	0.085	0.1574		0.8788	0.9052	1.1718		100	100	100		Amino Acid	Alanine and Aspartate Metabolism	100001257	4033-40-3	785	175.071
	34			N-acetylaspartate (NAA)	LC/MS polar	22185	C01042	HMDB00812	65065		0.88	1.12	1.28			0.6699	0.6695	0.7265	0.4357	0.9384	0.8435	0.8981	0.5121		1.467	1.2864	1.6495		100	100	100		Amino Acid	Alanine and Aspartate Metabolism	100000787	997-55-7;997-55-7	3143	174.041
	41		Glutamate Metabolism	glutamate	LC/MS pos early	57	C00025	HMDB00148	611		0.88	0.83	0.95			0.3699	0.5295	0.2965	0.2515	0.8757	0.8325	0.5181	0.3829		1.1308	0.9912	0.9385		100	100	100		Amino Acid	Glutamate Metabolism	561	56-86-0	1500	148.06
	42			glutamine	LC/MS pos early	53	C00064	HMDB00641	5961		0.91	0.95	1.05			0.2673	0.4708	0.5669	0.3768	0.5763	0.8022	0.5267	0.3851		1.0289	0.9325	0.981		100	100	100		Amino Acid	Glutamate Metabolism	563	56-85-9	1291	147.076
	43			N-acetylglutamate	LC/MS pos early	15720	C00624	HMDB01138	70914		1.41	1.72	1.22			0.1057	0.318	0.0116	0.0409	0.2447	0.7325	0.0355	0.1039		0.6593	0.9285	1.1331		100	100	100		Amino Acid	Glutamate Metabolism	100000282	5817-08-03	1050	190.071
	44			N-acetylglutamine	LC/MS pos early	33943	C02716	HMDB06029	182230		0.99	1.27	1.29			0.8882	0.7347	0.1553	0.1716	0.1228	0.6865	0.2252	0.2523		1.0084	0.9938	1.2802		100	100	100		Amino Acid	Glutamate Metabolism	100001253	2490-97-3	845	189.087
	45			N-acetyl-aspartyl-glutamate (NAAG)	LC/MS neg	35665	C12270	HMDB01067	5255		1.45	2.11	1.45			0.2611	0.4679	0.0654	0.1056	0.4127	0.7423	0.1683	0.2257		0.7173	1.0408	1.5142		40	80	100		Amino Acid	Glutamate Metabolism	100001612	3106-85-2	575.3	303.083
	46			gamma-aminobutyrate (GABA)	LC/MS pos early	1416	C00334	HMDB00112	119		0.78	0.74	0.95			0.0935	0.3055	0.0876	0.122	0.9702	0.8536	0.147	0.2106		1.1205	0.8774	0.8295		100	100	100		Amino Acid	Glutamate Metabolism	141	56-12-2	2048	104.071
	47			carboxyethyl-GABA	LC/MS pos early	40007		HMDB02201	2572		1.17	1.51	1.29			0.536	0.6184	0.0857	0.1216	0.2404	0.7325	0.2053	0.2473		0.9018	1.0522	1.36		80	100	100		Amino Acid	Glutamate Metabolism	100003260	4386-03-02	2085	176.092
	52			glutamate, gamma-methyl ester	LC/MS pos early	33487			68662		1.07	1.17	1.09			0.5265	0.6173	0.2293	0.2165	0.5504	0.7968	0.4708	0.3648		0.9191	0.9862	1.0754		100	100	100		Amino Acid	Glutamate Metabolism	100001103	1499-55-4	2170	162.076
	53			pyroglutamine*	LC/MS pos early	46225			134508		1.08	1.24	1.15			0.5597	0.6237	0.1231	0.1497	0.3106	0.7359	0.2817	0.2884		0.9691	1.0477	1.2062		100	100	100		Amino Acid	Glutamate Metabolism	100001540	2353-44-8	1900	129.066
	56			N-methyl-GABA	LC/MS pos early	39577			1550042;70703		1.13	1.15	1.02			0.4543	0.5859	0.394	0.2988	0.9137	0.8373	0.6396	0.4277		0.9469	1.0666	1.0909		100	100	100		Amino Acid	Glutamate Metabolism	100003152	1119-48-8	2109	118.086
	57			gamma-carboxyglutamate	LC/MS pos early	38754		HMDB41900	40772		0.81	0.83	1.03			0.0387	0.2432	0.0699	0.1103	0.7456	0.8209	0.0794	0.1533		1.1978	0.966	0.9961		100	100	100		Amino Acid	Glutamate Metabolism	100002679	56271-99-9	903	192.05
	58			S-1-pyrroline-5-carboxylate	LC/MS pos early	42370	C04322	HMDB01301	1196		0.39	0.31	0.8			0.0027	0.1938	0.0004	0.0116	0.3219	0.7359	0.0011	0.0322		2.4219	0.9385	0.7517		100	100	100		Amino Acid	Glutamate Metabolism	35	2906-39-0	1528	114.055
	59		Histidine Metabolism	histidine	LC/MS neg	59	C00135	HMDB00177	6274		1.02	1.08	1.06			0.8413	0.7238	0.4434	0.3211	0.5675	0.7996	0.7194	0.4567		0.9851	1	1.0605		100	100	100		Amino Acid	Histidine Metabolism	355	5934-29-2	755.9	154.062
	60			N-acetylhistidine	LC/MS pos early	33946	C02997	HMDB32055	75619		1.23	1.54	1.25			0.1132	0.3188	0.0062	0.0306	0.1349	0.7077	0.0203	0.0812		0.8703	1.0704	1.339		100	100	100		Amino Acid	Histidine Metabolism	100001293	39145-52-3	2065	198.087
	61			1-methylhistidine	LC/MS pos early	30460	C01152	HMDB00001	92105		1.02	1.04	1.02			0.8398	0.7238	0.7759	0.4573	0.9339	0.8435	0.9563	0.5261		1.0139	1.0352	1.0535		100	100	100		Amino Acid	Histidine Metabolism	100001051	332-80-9	2755	170.092
	62			3-methylhistidine	LC/MS pos early	15677	C01152	HMDB00479	64969		1.21	1.04	0.86			0.2689	0.4719	0.8562	0.4804	0.3493	0.7382	0.4822	0.3713		0.9252	1.1201	0.9611		100	100	100		Amino Acid	Histidine Metabolism	100000042	368-16-1	2670	170.092
	63			N-acetyl-3-methylhistidine*	LC/MS pos early	43256			193270		1.26	1.28	1.02			0.1609	0.3715	0.135	0.1597	0.9157	0.8378	0.2412	0.2635		0.9398	1.187	1.206		100	100	100		Amino Acid	Histidine Metabolism	100002204	37841-04-6	2056	212.103
	64			N-acetyl-1-methylhistidine*	LC/MS pos early	43255					1.02	1.27	1.25			0.7494	0.6896	0.3074	0.2568	0.474	0.7672	0.5663	0.4083		0.9866	1.0038	1.2567		100	100	100		Amino Acid	Histidine Metabolism	100004299		2100	212.103
	68			formiminoglutamate	LC/MS pos early	43493	C00439		439233		1.27	1.45	1.14			0.3176	0.499	0.1239	0.1501	0.552	0.7968	0.2841	0.2884		0.7987	1.0121	1.1566		100	100	100		Amino Acid	Histidine Metabolism	100002500	816-90-0	1880	175.071
	69			imidazole propionate	LC/MS pos early	40730		HMDB02271	70630		0.81	1.06	1.31			0.6888	0.6716	0.5786	0.3788	0.3459	0.7382	0.6269	0.4254		1.2929	1.048	1.3696		100	100	100		Amino Acid	Histidine Metabolism	100003434	1074-59-5	2263	141.066
	70			imidazole lactate	LC/MS pos early	15716	C05568	HMDB02320	440129		1.11	1.06	0.95			0.5703	0.6306	0.7003	0.4278	0.853	0.8325	0.8397	0.4943		1.0289	1.1444	1.0856		100	100	100		Amino Acid	Histidine Metabolism	100000263	14403-45-3	2040	157.061
	72			1-methylhistamine	LC/MS pos early	43831	C05127	HMDB00898	3614		0.81	1.08	1.33			0.6725	0.67	0.5571	0.3717	0.3201	0.7359	0.5947	0.4177		1.1708	0.9519	1.2617		100	100	100		Amino Acid	Histidine Metabolism	100001204	501-75-7	3040	126.103
	76			1-methylimidazoleacetate	LC/MS pos early	32350	C05828	HMDB02820	75810		1.29	1.37	1.06			0.1999	0.4132	0.088	0.122	0.6259	0.8087	0.1999	0.2442		0.8477	1.0912	1.1579		100	100	100		Amino Acid	Histidine Metabolism	100001208	2625-49-2	2064	141.066
	77			4-imidazoleacetate	LC/MS pos early	32349	C02835	HMDB02024	96215		1.09	1.24	1.14			0.463	0.5879	0.1243	0.1501	0.3886	0.7423	0.2914	0.2905		1.0043	1.0903	1.2441		100	100	100		Amino Acid	Histidine Metabolism	100001207	645-65-8	2055	127.05
	80		Lysine Metabolism	lysine	LC/MS pos early	1301	C00047	HMDB00182	5962		1	0.98	0.98			0.9328	0.7455	0.7573	0.4503	0.6945	0.8138	0.9148	0.5175		1.0137	1.0152	0.9938		100	100	100		Amino Acid	Lysine Metabolism	407	56-87-1	2850	147.113
	81			N2-acetyllysine	LC/MS neg	36751	C12989	HMDB00446	92907		1.39	1.73	1.25			0.1865	0.4001	0.0475	0.0872	0.4361	0.7517	0.1242	0.195		0.7967	1.1055	1.3822		100	100	100		Amino Acid	Lysine Metabolism	100001721	1946-82-3	828.3	187.109
	82			N6-acetyllysine	LC/MS neg	36752	C02727	HMDB00206	92832		1.11	1.32	1.19			0.4623	0.5879	0.0809	0.117	0.2738	0.7325	0.2007	0.2442		0.9126	1.0133	1.2051		100	100	100		Amino Acid	Lysine Metabolism	100001734	692-04-6	1059	187.109
	84			N6,N6,N6-trimethyllysine	LC/MS pos early	1498	C03793	HMDB01325	440120		1	1.03	1.04			0.9549	0.7492	0.7212	0.435	0.7636	0.8255	0.9262	0.5183		1.0117	1.0083	1.0454		100	100	100		Amino Acid	Lysine Metabolism	189	23284-33-5	2825	189.16
	85			5-hydroxylysine	LC/MS pos early	15685	C16741	HMDB00450	1029		1.21	1.62	1.33			0.3637	0.527	0.0168	0.0497	0.0918	0.6865	0.047	0.119		0.7363	0.8945	1.1893		80	100	100		Amino Acid	Lysine Metabolism	100000054	13204-98-3	2790	163.108
	86			saccharopine	LC/MS polar	1495	C00449	HMDB00279	160556		1.2	1.58	1.32			0.6663	0.6688	0.3653	0.2856	0.1919	0.7122	0.3974	0.3338		0.9957	1.194	1.578		100	100	100		Amino Acid	Lysine Metabolism	392	997-68-2	3991.9	275.125
	87			2-aminoadipate	LC/MS pos early	6146	C00956	HMDB00510	469		1.86	2.7	1.45			0.6463	0.6638	0.0593	0.0989	0.1328	0.7077	0.134	0.2012		0.6631	1.2345	1.7903		100	100	100		Amino Acid	Lysine Metabolism	381	542-32-5;1118-90-7	1912	162.076
	90			glutarate (pentanedioate)	LC/MS polar	396	C00489	HMDB00661	743		1.03	1.4	1.36			0.92	0.7411	0.1061	0.1356	0.126	0.6948	0.1886	0.2359		0.7958	0.8211	1.1162		100	100	100		Amino Acid	Lysine Metabolism	339	110-94-1	2900	131.035
	91			glutarylcarnitine (C5)	LC/MS pos early	44664		HMDB13130	71464488		1.01	0.88	0.87			0.9423	0.7473	0.1004	0.1307	0.0885	0.6865	0.1531	0.2169		1.027	1.0332	0.8995		100	100	100		Amino Acid	Lysine Metabolism	100001593	102636-82-8	2393	276.144
	98			pipecolate	LC/MS pos early	1444	C00408	HMDB00070	849		1.11	1.18	1.06			0.6112	0.6489	0.3013	0.2536	0.5869	0.8039	0.5729	0.4106		0.9441	1.0502	1.1158		100	100	100		Amino Acid	Lysine Metabolism	1025	4043-87-2	2200	130.086
	101			5-aminovalerate	LC/MS neg	18319	C00431	HMDB03355	138		1.17	1.51	1.28			0.462	0.5879	0.0742	0.1109	0.2548	0.7325	0.1856	0.2351		0.8346	0.9796	1.2585		100	100	100		Amino Acid	Lysine Metabolism	100000454	660-88-8	718	116.072
	104			5-(galactosylhydroxy)-L-lysine	LC/MS pos early	43582					1.01	1.06	1.05			0.9186	0.7411	0.4674	0.3327	0.5304	0.7916	0.7248	0.4572		0.9576	0.9656	1.0165		100	100	100		Amino Acid	Lysine Metabolism	100002462	32448-36-5	2755	325.161
	107			6-oxopiperidine-2-carboxylate	LC/MS pos early	43231			3014237		1.74	2.56	1.47			0.3589	0.5264	0.0345	0.0733	0.1783	0.7077	0.0952	0.1693		0.5386	0.9392	1.3785		60	60	100		Amino Acid	Lysine Metabolism	100004499	34622-39-4	1432	144.066
	108		Phenylalanine and Tyrosine Metabolism	phenylalanine	LC/MS pos early	64	C00079	HMDB00159	6140		1.02	0.98	0.96			0.7365	0.6842	0.6652	0.4146	0.446	0.7524	0.7377	0.4588		0.9919	1.0072	0.9683		100	100	100		Amino Acid	Phenylalanine and Tyrosine Metabolism	460	63-91-2	2878	166.086
	109			N-acetylphenylalanine	LC/MS neg	33950	C03519	HMDB00512	74839		1.33	1.43	1.08			0.2395	0.4449	0.1514	0.1686	0.7734	0.8261	0.3027	0.2949		0.743	0.9855	1.0608		60	100	80		Amino Acid	Phenylalanine and Tyrosine Metabolism	100001256	2018-61-3	2597	206.082
	112			phenylpyruvate	LC/MS polar	566	C00166	HMDB00205	997		0.64	0.69	1.08			0.0645	0.2744	0.0983	0.1289	0.812	0.8323	0.1262	0.1964		1.4093	0.8989	0.9678		100	100	100		Amino Acid	Phenylalanine and Tyrosine Metabolism	241	156-06-9	845	163.04
	113			phenyllactate (PLA)	LC/MS polar	22130	C05607	HMDB00779	3848		1.28	1.57	1.23			0.2892	0.4859	0.0256	0.0627	0.176	0.7077	0.0739	0.1521		0.7834	1.0051	1.2321		100	100	100		Amino Acid	Phenylalanine and Tyrosine Metabolism	100000774	828-01-3	908	165.056
	121			tyrosine	LC/MS pos early	1299	C00082	HMDB00158	6057		1.06	1.05	0.98			0.353	0.5249	0.4662	0.3326	0.8343	0.8325	0.61	0.4213		0.9591	1.0192	1.0027		100	100	100		Amino Acid	Phenylalanine and Tyrosine Metabolism	815	60-18-4	2430	182.081
	130			4-hydroxyphenylpyruvate	LC/MS neg	1669	C01179	HMDB00707	979		0.71	0.75	1.06			0.0866	0.301	0.1957	0.198	0.6289	0.8087	0.1966	0.2424		1.4097	0.9966	1.0549		100	100	100		Amino Acid	Phenylalanine and Tyrosine Metabolism	1141	156-39-8	1690.1	179.035
	132			3-(4-hydroxyphenyl)lactate	LC/MS neg	32197	C03672	HMDB00755	9378		1.61	2.28	1.42			0.0813	0.2966	0.0017	0.0194	0.0574	0.6865	0.0061	0.06		0.6535	1.049	1.4907		100	100	100		Amino Acid	Phenylalanine and Tyrosine Metabolism	240	6482-98-0	1379	181.051
	137			phenol sulfate	LC/MS neg	32553	C02180	HMDB60015	74426		1.09	0.95	0.87			0.9923	0.7538	0.9919	0.5147	0.9996	0.8567	0.9999	0.5364		1.0868	1.1806	1.0287		100	100	100		Amino Acid	Phenylalanine and Tyrosine Metabolism	100001510	937-34-8	2156	172.991
	140			p-cresol sulfate	LC/MS neg	36103	C01468	HMDB11635	4615423		19.99	0.5	0.02			0.796	0.7088	0.6865	0.4256	0.5107	0.7801	0.7953	0.4783		1.4212	28.4047	0.7077		80	60	80		Amino Acid	Phenylalanine and Tyrosine Metabolism	100001315	3233-57-7	2890	187.007
	176			O-methyltyrosine	LC/MS pos early	37451			76957		0.9	0.74	0.82			0.4914	0.6003	0.0754	0.1114	0.2398	0.7325	0.1861	0.2351		1.248	1.1272	0.9267		100	100	100		Amino Acid	Phenylalanine and Tyrosine Metabolism	100002078	1080-06-4	2790	196.097
	178			phenylpropionylglycine	LC/MS neg	35434		HMDB00860	152323		0.97	0.72	0.74			0.9451	0.7474	0.2784	0.2408	0.2512	0.7325	0.4264	0.344		1.4048	1.361	1.0091		100	100	100		Amino Acid	Phenylalanine and Tyrosine Metabolism	100001591	56613-60-6	2945.3	206.082
	194			2-hydroxyphenylacetate	LC/MS polar	1432	C05852	HMDB00669	11970		0.9	0.78	0.87			0.3254	0.5053	0.1398	0.1619	0.5887	0.8039	0.3117	0.2968		1.1591	1.0431	0.9047		100	100	100		Amino Acid	Phenylalanine and Tyrosine Metabolism	235	614-75-5	858.6	151.04
	198			p-cresol-glucuronide*	LC/MS neg	48841		HMDB11686	154035		0.35	0.35	1			0.029	0.2329	0.029	0.0664	1	0.8567	0.044	0.1148		0.8636	0.3051	0.3051		60	0	20		Amino Acid	Phenylalanine and Tyrosine Metabolism	100006191	17680-99-8	2420	283.082
	200			N-formylphenylalanine	LC/MS neg	48433			759256		1.38	1.41	1.02			0.125	0.3377	0.0963	0.1283	0.8796	0.8325	0.178	0.2305		0.7975	1.1016	1.1275		100	100	100		Amino Acid	Phenylalanine and Tyrosine Metabolism	100006056	13200-85-6	2400	192.067
	203			4-hydroxycinnamate sulfate	LC/MS neg	48410			6070438		0.55	0.48	0.87			0.4385	0.576	0.3786	0.2914	0.912	0.8373	0.6204	0.4254		1.0491	0.5771	0.5047		60	40	80		Amino Acid	Phenylalanine and Tyrosine Metabolism	100006095	376374-66-2	1000	242.997
	215		Tryptophan Metabolism	tryptophan	LC/MS pos early	54	C00078	HMDB00929	6305		0.94	0.9	0.96			0.2157	0.4252	0.0394	0.0754	0.3352	0.7359	0.1086	0.1807		1.0541	0.9955	0.9517		100	100	100		Amino Acid	Tryptophan Metabolism	565	73-22-3	2986	205.097
	219			indolelactate	LC/MS pos early	18349	C02043	HMDB00671	92904		1.71	2.08	1.22			0.1134	0.3188	0.0202	0.0555	0.3527	0.7382	0.0571	0.1372		0.5715	0.9752	1.1905		100	100	100		Amino Acid	Tryptophan Metabolism	100000463	832-97-3	2600	206.081
	220			indoleacetate	LC/MS neg	27513	C00954	HMDB00197	802		1.48	1.17	0.79			0.0298	0.2329	0.3733	0.2899	0.1497	0.7077	0.0823	0.1548		0.9148	1.3501	1.0665		100	100	100		Amino Acid	Tryptophan Metabolism	100001034	6505-45-9	2200	174.056
	222			indolepropionate	LC/MS pos early	32405		HMDB02302	3744		0.93	0.49	0.53			0.899	0.737	0.0043	0.0267	0.0054	0.3787	0.0064	0.06		1.4241	1.3281	0.704		100	100	100		Amino Acid	Tryptophan Metabolism	100001083	830-96-6	3205	190.086
	225			3-indoxyl sulfate	LC/MS neg	27672		HMDB00682	10258		0.79	0.84	1.06			0.3479	0.5211	0.8616	0.4804	0.44	0.7524	0.5956	0.4177		1.1507	0.9128	0.9721		100	100	100		Amino Acid	Tryptophan Metabolism	100000467	2642-37-7	2222.2	212.002
	226			kynurenine	LC/MS pos early	15140	C00328	HMDB00684	161166		0.93	1.09	1.17			0.6221	0.6537	0.529	0.3597	0.2709	0.7325	0.5301	0.3867		1.0442	0.9726	1.1373		100	100	100		Amino Acid	Tryptophan Metabolism	100000265	2922-83-0	2739	209.092
	227			kynurenate	LC/MS neg	1417	C01717	HMDB00715	3845		1.74	2.37	1.37			0.3422	0.5153	0.0288	0.0663	0.161	0.7077	0.0808	0.1542		0.7461	1.2974	1.7713		100	100	100		Amino Acid	Tryptophan Metabolism	98	492-27-3	2224	188.035
	229			anthranilate	LC/MS pos early	4970	C00108	HMDB01123	227		0.97	1.02	1.05			0.8517	0.7273	0.843	0.4777	0.7008	0.8138	0.9259	0.5183		1.0044	0.9756	1.0291		100	100	100		Amino Acid	Tryptophan Metabolism	1258	118-92-3	2606	138.055
	233			xanthurenate	LC/MS pos early	15679	C02470	HMDB00881	5699		1.65	2.7	1.64			0.46	0.5879	0.0908	0.1241	0.3033	0.7359	0.2226	0.2523		0.5251	0.8655	1.4199		40	40	100		Amino Acid	Tryptophan Metabolism	100000015	59-007	2236	206.045
	234			picolinate	LC/MS pos early	1512	C10164	HMDB02243	1018		1.31	1.84	1.4			0.1676	0.3771	0.0041	0.0261	0.0609	0.6865	0.0134	0.0709		0.7849	1.0299	1.4433		100	100	100		Amino Acid	Tryptophan Metabolism	1022	98-98-6	910	124.039
	241			5-hydroxyindoleacetate	LC/MS neg	437	C05635	HMDB00763	1826		1.18	1.09	0.93			0.2143	0.4252	0.5294	0.3597	0.5195	0.7821	0.4478	0.3543		0.9324	1.0973	1.0202		100	100	100		Amino Acid	Tryptophan Metabolism	71	54-16-0	1510.2	190.051
	242			serotonin	LC/MS pos early	2342	C00780	HMDB00259	5202		0.49	0.64	1.31			0.0076	0.1938	0.0481	0.0877	0.3371	0.7359	0.0217	0.0835		1.6615	0.8185	1.0714		100	100	100		Amino Acid	Tryptophan Metabolism	504	153-98-0	2550	177.102
	256			indole-3-carboxylic acid	LC/MS neg	38116	C19837	HMDB03320	69867		1.21	1.03	0.85			0.209	0.4203	0.7208	0.435	0.3553	0.7382	0.4175	0.3412		0.8664	1.047	0.8931		100	100	100		Amino Acid	Tryptophan Metabolism	100002185	771-50-6	1708.8	160.04
	257			C-glycosyltryptophan	LC/MS pos early	48782			10981970		0.94	1	1.07			0.3913	0.5475	0.966	0.5079	0.4142	0.7427	0.6171	0.4252		1.0236	0.9571	1.028		100	100	100		Amino Acid	Tryptophan Metabolism	100006379	180509-18-6	2685	367.15
	262			thioproline	LC/MS pos early	53231			93176;6973609		0.51	0.17	0.34			0.1089	0.318	0.0004	0.0112	0.0086	0.381	0.0013	0.0359		2.2372	1.141	0.3833		100	100	100		Amino Acid	Tryptophan Metabolism	100009232	34592-47-4	1250	134.027
	263			indoleacetylglycine	LC/MS neg	54730			446640		1.74	2.33	1.34			0.0794	0.2937	0.007	0.0335	0.2079	0.7249	0.022	0.0835		0.6558	1.1424	1.5262		100	100	100		Amino Acid	Tryptophan Metabolism	100006730		2610	231.078
	264		Leucine, Isoleucine and Valine Metabolism	leucine	LC/MS pos early	60	C00123	HMDB00687	6106		1.05	1.01	0.96			0.3646	0.527	0.8203	0.4714	0.4913	0.7753	0.629	0.4254		0.9736	1.0234	0.9824		100	100	100		Amino Acid	Leucine, Isoleucine and Valine Metabolism	397	61-90-5	2864	132.102
	265			N-acetylleucine	LC/MS pos early	1587	C02710	HMDB11756	70912		0.87	1.24	1.43			0.659	0.6678	0.6986	0.4278	0.4125	0.7423	0.7043	0.4521		0.9844	0.8575	1.2227		100	100	80		Amino Acid	Leucine, Isoleucine and Valine Metabolism	1082	1188-21-2	2656	174.112
	272			isovalerylglycine	LC/MS neg	35107		HMDB00678	546304		2.2	2.61	1.19			0.0123	0.1938	0.0015	0.0194	0.2773	0.7325	0.0043	0.051		0.4828	1.0609	1.2623		100	100	100		Amino Acid	Leucine, Isoleucine and Valine Metabolism	100001452	16284-60-9	1950	158.082
	274			isovalerylcarnitine	LC/MS pos early	34407		HMDB00688	6426851		1.29	1.54	1.2			0.3124	0.4969	0.0721	0.1106	0.3772	0.7404	0.1852	0.2351		0.9307	1.1989	1.4372		100	100	100		Amino Acid	Leucine, Isoleucine and Valine Metabolism	100001393	31023-24-2	3085	246.17
	277			beta-hydroxyisovalerate	LC/MS polar	12129		HMDB00754	69362		1.29	1.07	0.83			0.3608	0.5264	0.8209	0.4714	0.486	0.7704	0.6238	0.4254		1.0537	1.3572	1.126		100	100	100		Amino Acid	Leucine, Isoleucine and Valine Metabolism	1442	625-08-1	1149.8	117.056
	284			alpha-hydroxyisovalerate	LC/MS neg	33937		HMDB00407	99823		1.19	1.02	0.86			0.1534	0.3622	0.9769	0.5109	0.1608	0.7077	0.2581	0.2721		0.9485	1.128	0.9682		100	100	100		Amino Acid	Leucine, Isoleucine and Valine Metabolism	100001300	600-37-3	1126	117.056
	286			methylsuccinate	LC/MS polar	15745		HMDB01844	10349		1.09	1.37	1.25			0.5001	0.6003	0.0586	0.0985	0.1883	0.7115	0.1463	0.2105		0.9431	1.0275	1.2886		100	100	100		Amino Acid	Leucine, Isoleucine and Valine Metabolism	2051	498-21-5	2800	131.035
	294			isoleucine	LC/MS pos early	1125	C00407	HMDB00172	6306		0.92	0.96	1.03			0.141	0.3505	0.4075	0.3053	0.4867	0.7704	0.3226	0.2999		1.0495	0.9697	1.0034		100	100	100		Amino Acid	Leucine, Isoleucine and Valine Metabolism	376	73-32-5	2800	132.102
	296			N-acetylisoleucine	LC/MS pos early	33967			2802421		1.05	1.28	1.21			0.6996	0.6716	0.0973	0.1289	0.1859	0.7115	0.2093	0.2489		0.9154	0.9632	1.168		100	100	100		Amino Acid	Leucine, Isoleucine and Valine Metabolism	100001276	3077-46-1	2555	174.112
	300			2-methylbutyrylcarnitine (C5)	LC/MS pos early	45095		HMDB00378	6426901		0.75	0.83	1.1			0.2395	0.4449	0.5353	0.3612	0.5601	0.7979	0.4863	0.3728		1.3781	1.0381	1.1416		100	100	100		Amino Acid	Leucine, Isoleucine and Valine Metabolism	100001509	31023-25-3	3035	246.17
	301			2-methylbutyrylglycine	LC/MS pos early	31928		HMDB00339	193872		1.76	2.15	1.22			0.0554	0.2689	0.0111	0.0409	0.3988	0.7423	0.0303	0.0971		0.6605	1.1635	1.4205		100	100	100		Amino Acid	Leucine, Isoleucine and Valine Metabolism	100001155	52320-67-9	2000	160.097
	302			tiglylcarnitine	LC/MS pos early	35428		HMDB02366	22833596		1.02	0.92	0.9			0.9558	0.7492	0.7876	0.4621	0.7455	0.8209	0.9391	0.5227		1.1647	1.1924	1.0738		100	100	100		Amino Acid	Leucine, Isoleucine and Valine Metabolism	100001597	64191-86-2	2962	244.154
	305			2-hydroxy-3-methylvalerate	LC/MS neg	36746		HMDB00317	164623		0.97	0.78	0.8			0.7177	0.6775	0.1723	0.1836	0.3008	0.7359	0.3528	0.3171		0.9944	0.9659	0.7715		100	80	60		Amino Acid	Leucine, Isoleucine and Valine Metabolism	100001541	488-15-3	1800	131.071
	307			ethylmalonate	LC/MS polar	15765		HMDB00622	11756		1.19	1.55	1.3			0.4142	0.568	0.038	0.0749	0.1633	0.7077	0.1015	0.1728		0.8217	0.9762	1.2696		100	100	100		Amino Acid	Leucine, Isoleucine and Valine Metabolism	2054	601-75-2	2785	131.035
	308			valine	LC/MS pos early	1649	C00183	HMDB00883	6287		1.03	1.03	1			0.6758	0.6701	0.6511	0.4097	0.9725	0.8536	0.8765	0.5045		0.9588	0.9842	0.984		100	100	100		Amino Acid	Leucine, Isoleucine and Valine Metabolism	566	72-18-4	2479	118.086
	309			N-acetylvaline	LC/MS neg	1591		HMDB11757	66789		0.89	1.07	1.2			0.2642	0.4689	0.6111	0.3956	0.1161	0.6865	0.2613	0.2738		1.0815	0.9631	1.1567		100	100	100		Amino Acid	Leucine, Isoleucine and Valine Metabolism	1084	96-81-1	1704	158.082
	313			3-hydroxyisobutyrate	LC/MS polar	1549	C06001	HMDB00336	87		0.66	0.7	1.05			0.4161	0.568	0.4891	0.3434	0.8998	0.8371	0.6715	0.4402		1.0729	0.7122	0.7488		100	100	100		Amino Acid	Leucine, Isoleucine and Valine Metabolism	111	2068-83-9	1619	103.04
	326		Methionine, Cysteine, SAM and Taurine Metabolism	methionine	LC/MS pos early	1302	C00073	HMDB00696	6137		0.96	0.95	0.99			0.4359	0.576	0.3831	0.2936	0.9225	0.8427	0.6226	0.4254		1.0213	0.9792	0.9727		100	100	100		Amino Acid	Methionine, Cysteine, SAM and Taurine Metabolism	415	63-68-3	2526	150.058
	327			N-acetylmethionine	LC/MS neg	1589	C02712	HMDB11745	448580		1.02	0.99	0.98			0.7835	0.706	0.9365	0.5008	0.8451	0.8325	0.9592	0.5261		0.9858	1.0006	0.9806		100	100	100		Amino Acid	Methionine, Cysteine, SAM and Taurine Metabolism	1083	65-82-7	1787	190.054
	328			N-formylmethionine	LC/MS neg	2829	C03145	HMDB01015	439750		1.32	1.65	1.25			0.1062	0.318	0.0068	0.0332	0.156	0.7077	0.0221	0.0835		0.807	1.0649	1.3301		100	100	100		Amino Acid	Methionine, Cysteine, SAM and Taurine Metabolism	194	4289-98-9	1543.8	176.039
	329			S-methylmethionine	LC/MS pos early	38127	C05319		458		1.01	1	0.99			0.9862	0.7538	0.8072	0.4707	0.7939	0.8323	0.9565	0.5261		1.0518	1.066	1.0502		100	100	100		Amino Acid	Methionine, Cysteine, SAM and Taurine Metabolism	100002183	3493-12-07	2584	164.074
	331			methionine sulfoxide	LC/MS pos early	18374	C02989	HMDB02005	158980		1.14	1.45	1.27			0.2347	0.4425	0.0113	0.0409	0.1082	0.6865	0.0348	0.1026		0.8692	0.9912	1.2595		100	100	100		Amino Acid	Methionine, Cysteine, SAM and Taurine Metabolism	100000039	3226-65-1	1272	166.053
	333			S-adenosylmethionine (SAM)	LC/MS pos early	15915	C00019	HMDB01185	34755		0.73	0.21	0.29			0.4879	0.6003	0.0393	0.0754	0.1362	0.7077	0.1002	0.1725		2.202	1.6064	0.4651		100	100	80		Amino Acid	Methionine, Cysteine, SAM and Taurine Metabolism	1263	24346-00-7;86867-01-8;86867-0108	3002	399.145
	334			S-adenosylhomocysteine (SAH)	LC/MS neg	42382	C00021	HMDB00939	439155		0.76	0.66	0.87			0.0936	0.3055	0.0128	0.0439	0.2925	0.7359	0.0378	0.1071		1.1867	0.9031	0.7862		100	100	100		Amino Acid	Methionine, Cysteine, SAM and Taurine Metabolism	197	979-92-0	1832.4	383.114
	338			cystathionine	LC/MS pos early	15705	C02291	HMDB00099	439258		0.78	0.81	1.04			0.0089	0.1938	0.0224	0.058	0.6294	0.8087	0.0191	0.0798		1.1947	0.9282	0.9628		100	100	100		Amino Acid	Methionine, Cysteine, SAM and Taurine Metabolism	310	535-34-2	2270	223.075
	339			alpha-ketobutyrate	LC/MS polar	4968	C00109	HMDB00005	58		0.96	1.09	1.13			0.8455	0.7238	0.628	0.4014	0.4994	0.7801	0.7773	0.4726		0.9438	0.9049	1.0263		100	80	80		Amino Acid	Methionine, Cysteine, SAM and Taurine Metabolism	796	600-18-0	940	101.024
	341			2-aminobutyrate	LC/MS pos early	42374	C02261	HMDB00650	439691		0.96	0.96	1			0.7156	0.6768	0.9002	0.4888	0.8106	0.8323	0.9311	0.5203		1.0373	0.995	0.9968		100	100	100		Amino Acid	Methionine, Cysteine, SAM and Taurine Metabolism	1128	1492-24-6	2059	104.071
	343			cysteine	LC/MS pos early	1868	C00097	HMDB00574	5862		0.48	0.18	0.38			0.0622	0.2691	0.0003	0.0094	0.0117	0.4227	0.0011	0.0322		2.3255	1.1143	0.4243		100	100	100		Amino Acid	Methionine, Cysteine, SAM and Taurine Metabolism	800	52-90-4;56-89-3	1488	122.027
	345			cystine	LC/MS pos early	56	C00491	HMDB00192	67678		1.49	1.21	0.82			0.0549	0.2689	0.3436	0.2723	0.2761	0.7325	0.1463	0.2105		0.8689	1.2914	1.0537		100	100	100		Amino Acid	Methionine, Cysteine, SAM and Taurine Metabolism	279	56-89-3	2000	241.031
	346			S-methylcysteine	LC/MS pos early	39592		HMDB02108	24417		0.86	0.69	0.8			0.4995	0.6003	0.0877	0.122	0.2677	0.7325	0.213	0.2497		1.1482	0.9906	0.7973		100	100	100		Amino Acid	Methionine, Cysteine, SAM and Taurine Metabolism	100002749	1187-84-4	1955	119.016
	351			cysteine sulfinic acid	LC/MS pos early	37443	C00606	HMDB00996	109		0.86	0.79	0.92			0.6923	0.6716	0.499	0.3482	0.7755	0.8261	0.7864	0.4752		0.9413	0.805	0.741		40	40	40		Amino Acid	Methionine, Cysteine, SAM and Taurine Metabolism	100002113	207121-48-0	597	154.017
	353			hypotaurine	LC/MS polar	590	C00519	HMDB00965	107812		0.9	1.18	1.31			0.5457	0.6213	0.6232	0.399	0.2821	0.7325	0.5462	0.3969		1.184	1.0634	1.3923		100	100	100		Amino Acid	Methionine, Cysteine, SAM and Taurine Metabolism	358	300-84-5	2763.4	108.012
	354			taurine	LC/MS neg	2125	C00245	HMDB00251	1123		1.18	1.15	0.98			0.1933	0.409	0.2841	0.2439	0.8018	0.8323	0.3723	0.3245		0.8962	1.0585	1.0323		100	100	100		Amino Acid	Methionine, Cysteine, SAM and Taurine Metabolism	512	107-35-7	690	124.007
	355			N-acetyltaurine	LC/MS polar	48187			159864		1.08	1.08	1			0.5364	0.6184	0.5471	0.3685	0.9868	0.8561	0.773	0.4711		0.9504	1.0222	1.0271		100	100	100		Amino Acid	Methionine, Cysteine, SAM and Taurine Metabolism	100005466		1249	166.018
	360			taurocyamine	LC/MS neg	35117	C01959	HMDB03584	68340		0.73	0.86	1.17			0.0917	0.3055	0.3601	0.2822	0.3954	0.7423	0.2272	0.2528		1.1271	0.827	0.9709		100	100	100		Amino Acid	Methionine, Cysteine, SAM and Taurine Metabolism	100001418	543-18-0	734	166.029
	361			2-hydroxybutyrate/2-hydroxyisobutyrate	LC/MS polar	52281					0.9	1.19	1.33			0.5294	0.6173	0.2542	0.2283	0.0898	0.6865	0.2149	0.2497		1.042	0.9353	1.2432		100	100	100		Amino Acid	Methionine, Cysteine, SAM and Taurine Metabolism	100008928		1258	103.04
	362		Urea cycle; Arginine and Proline Metabolism	arginine	LC/MS pos early	1638	C00062	HMDB00517	232		0.9	0.88	0.98			0.4803	0.5954	0.3942	0.2988	0.8791	0.8325	0.6508	0.4315		1.0868	0.9761	0.954		100	100	100		Amino Acid	Urea cycle; Arginine and Proline Metabolism	231	1119-34-2	2825	175.119
	363			urea	LC/MS pos early	1670	C00086	HMDB00294	1176		1.12	1.48	1.32			0.3026	0.4891	0.0034	0.026	0.0252	0.6742	0.0098	0.0698		0.8741	0.9828	1.2929		100	100	100		Amino Acid	Urea cycle; Arginine and Proline Metabolism	533	57-13-6	700	121.072
	365			ornithine	LC/MS pos early	1493	C00077	HMDB03374	6262		0.96	0.99	1.03			0.4919	0.6003	0.892	0.4878	0.579	0.8022	0.7589	0.4666		1.0059	0.9642	0.995		100	100	100		Amino Acid	Urea cycle; Arginine and Proline Metabolism	444	3184-13-2	2800	133.097
	366			proline	LC/MS pos early	1898	C00148	HMDB00162	145742		1.11	1.15	1.04			0.0111	0.1938	0.0018	0.0194	0.3426	0.7359	0.0048	0.0541		0.9061	1.0045	1.0406		100	100	100		Amino Acid	Urea cycle; Arginine and Proline Metabolism	480	147-85-3	1603	116.071
	367			citrulline	LC/MS pos early	2132	C00327	HMDB00904	9750		1.56	1.67	1.07			0.0008	0.1392	0.0002	0.0088	0.3623	0.7382	0.0004	0.0187		0.6844	1.0659	1.1447		100	100	100		Amino Acid	Urea cycle; Arginine and Proline Metabolism	391	372-75-8	1520	176.103
	368			argininosuccinate	LC/MS pos early	15497	C03406	HMDB00052	16950;828		0.69	0.68	0.98			0.0187	0.2169	0.0206	0.0555	0.9583	0.8486	0.0289	0.0952		1.3542	0.939	0.9244		100	100	100		Amino Acid	Urea cycle; Arginine and Proline Metabolism	232	156637-58-0	2745	291.13
	370			homocitrulline	LC/MS pos early	22138	C02427	HMDB00679	65072		1.11	0.84	0.75			0.8226	0.7218	0.2635	0.233	0.1861	0.7115	0.3546	0.3173		1.0187	1.1323	0.8523		100	100	100		Amino Acid	Urea cycle; Arginine and Proline Metabolism	100000963	1190-49-4	1908	190.119
	374			dimethylarginine (SDMA + ADMA)	LC/MS pos early	36808	C03626	HMDB01539	123831		0.86	1.03	1.19			0.1418	0.3505	0.8778	0.485	0.1093	0.6865	0.2024	0.2455		1.0394	0.8975	1.0654		100	100	100		Amino Acid	Urea cycle; Arginine and Proline Metabolism	100001810	102783-24-4	2850	203.15
	375			N-acetylarginine	LC/MS pos early	33953	C02562	HMDB04620	67427		0.99	1.72	1.74			0.9252	0.7439	0.036	0.0738	0.0429	0.6865	0.0608	0.1413		0.8538	0.8424	1.4649		100	100	100		Amino Acid	Urea cycle; Arginine and Proline Metabolism	100001266	155-84-0	2245	217.13
	378			N-delta-acetylornithine	LC/MS polar	43249			9920500		0.86	1.01	1.18			0.218	0.4252	0.848	0.4798	0.1605	0.7077	0.3027	0.2949		1.0983	0.9401	1.1087		100	100	100		Amino Acid	Urea cycle; Arginine and Proline Metabolism	100004523		2719.9	173.093
	380			N-alpha-acetylornithine	LC/MS pos early	32984	C00437	HMDB03357	439232		1.05	1.44	1.37			0.8892	0.7347	0.2647	0.2335	0.3244	0.7359	0.4656	0.3624		0.8933	0.9342	1.2845		100	100	100		Amino Acid	Urea cycle; Arginine and Proline Metabolism	100000285	6205-08-09	2000	175.108
	382			N-methylproline	LC/MS pos early	37431			557		0.84	0.85	1.01			0.1836	0.3973	0.2631	0.233	0.8167	0.8325	0.3515	0.3171		1.1209	0.9406	0.9534		100	100	100		Amino Acid	Urea cycle; Arginine and Proline Metabolism	100001956	475-11-6	1335	130.086
	384			trans-4-hydroxyproline	LC/MS pos early	32306	C01157	HMDB00725	5810		1.22	1.31	1.07			0.3104	0.4954	0.1441	0.1633	0.6236	0.8087	0.3153	0.2978		0.9352	1.1407	1.2238		100	100	100		Amino Acid	Urea cycle; Arginine and Proline Metabolism	1001	51-35-4	1064	132.066
	386			pro-hydroxy-pro	LC/MS pos early	35127		HMDB06695	11673055		0.57	0.71	1.25			0.0126	0.1938	0.0915	0.1243	0.2947	0.7359	0.0372	0.1071		1.2871	0.7348	0.9173		100	60	100		Amino Acid	Urea cycle; Arginine and Proline Metabolism	100001167	18684-24-7	2128	229.118
	387			N-monomethylarginine	LC/MS pos early	43586	C03884	HMDB29416	132862		0.91	1.03	1.13			0.0807	0.2966	0.5522	0.3691	0.027	0.6742	0.0655	0.1466		0.9907	0.9056	1.0218		100	100	100		Amino Acid	Urea cycle; Arginine and Proline Metabolism	100004488	53308-83-1	2845	189.135
	390			N-acetylcitrulline	LC/MS pos early	48434	C15532	HMDB00856	656979		1.41	2	1.41			0.1968	0.409	0.0275	0.065	0.2755	0.7325	0.0792	0.1533		0.6971	0.9839	1.3917		80	100	100		Amino Acid	Urea cycle; Arginine and Proline Metabolism	100001577	33965-42-3	1010	218.114
	392		Creatine Metabolism	creatine	LC/MS pos early	27718	C00300	HMDB00064	586		0.99	1.07	1.08			0.8819	0.7347	0.5996	0.3896	0.5027	0.7801	0.7725	0.4711		1.0413	1.0314	1.1136		100	100	100		Amino Acid	Creatine Metabolism	1221	57-00-1	1947	132.077
	393			creatinine	LC/MS pos early	513	C00791	HMDB00562	588		1.12	1.34	1.2			0.3068	0.4911	0.0086	0.0362	0.0608	0.6865	0.0251	0.0885		0.8974	1.0058	1.2068		100	100	100		Amino Acid	Creatine Metabolism	275	60-27-5	2055	114.066
	398			guanidinoacetate	LC/MS pos early	43802	C00581	HMDB00128	763		0.92	0.83	0.9			0.4357	0.576	0.2301	0.2166	0.6552	0.8087	0.4639	0.3618		1.0536	0.9734	0.8782		100	100	100		Amino Acid	Creatine Metabolism	344	352-97-6	1937	118.061
	402		Polyamine Metabolism	putrescine	LC/MS pos early	1408	C00134	HMDB01414	1045		1.75	1.1	0.63			0.1384	0.3482	0.6301	0.402	0.2958	0.7359	0.3033	0.2949		0.865	1.5131	0.9523		80	100	100		Amino Acid	Polyamine Metabolism	49	110-60-1	3027	89.1073
	405			spermidine	LC/MS pos early	485	C00315	HMDB01257	1102		0.96	0.97	1.01			0.6051	0.6485	0.7309	0.4376	0.861	0.8325	0.8657	0.5021		1.0208	0.9794	0.994		100	100	100		Amino Acid	Polyamine Metabolism	50	124-20-9	3355	146.165
	406			5-methylthioadenosine (MTA)	LC/MS pos early	1419	C00170	HMDB01173	439176		0.88	0.6	0.68			0.4774	0.5942	0.0874	0.122	0.2816	0.7325	0.2141	0.2497		1.4118	1.2443	0.8443		100	100	100		Amino Acid	Polyamine Metabolism	212	2457-80-9	2752	298.097
	409			N-acetylputrescine	LC/MS pos early	37496	C02714	HMDB02064	122356		1	1.06	1.07			0.9674	0.7508	0.8878	0.4878	0.8556	0.8325	0.9812	0.5311		1.0339	1.0318	1.1003		60	80	60		Amino Acid	Polyamine Metabolism	192	18233-70-0	2230	131.118
	413		Guanidino and Acetamido Metabolism	1-methylguanidine	LC/MS pos early	48114	C02294	HMDB01522	10111		1.58	3.18	2.01			0.4388	0.576	0.019	0.0539	0.0808	0.6865	0.0505	0.1245		0.3905	0.6189	1.2421		60	80	100		Amino Acid	Guanidino and Acetamido Metabolism	100000715	22661-87-6	2149	74.0713
	415			4-guanidinobutanoate	LC/MS pos early	15681	C01035	HMDB03464	500		0.86	1.27	1.47			0.8767	0.7344	0.3588	0.2818	0.2876	0.7325	0.5045	0.3829		1.164	1.0032	1.4748		100	100	100		Amino Acid	Guanidino and Acetamido Metabolism	100000096	463-003;463-00-3	2320	146.092
	416			guanidinosuccinate	LC/MS pos early	32446	C03139	HMDB03157	97856		0.97	0.53	0.55			0.5605	0.6237	0.1379	0.1616	0.3413	0.7359	0.3111	0.2968		1.1193	1.0854	0.5928		100	100	100		Amino Acid	Guanidino and Acetamido Metabolism	100001212	6133-30-8	1892	176.067
	417		Glutathione Metabolism	glutathione, reduced (GSH)	LC/MS pos early	2127	C00051	HMDB00125	124886		0.52	0.12	0.22			0.1619	0.3715	0.0001	0.0076	0.0013	0.2712	0.0003	0.0185		2.0389	1.0615	0.237		100	100	100		Amino Acid	Glutathione Metabolism	496	70-18-8	2000	308.091
	418			glutathione, oxidized (GSSG)	LC/MS pos early	27727	C00127	HMDB03337	65359		1.01	0.91	0.91			0.8644	0.7303	0.2103	0.2075	0.16	0.7077	0.2978	0.2935		1.0055	1.0137	0.92		100	100	100		Amino Acid	Glutathione Metabolism	448	103239-24-3	2667	613.159
	420			cysteine-glutathione disulfide	LC/MS pos early	35159		HMDB00656	4247235		1.08	1.13	1.05			0.3648	0.527	0.1967	0.198	0.6785	0.8132	0.4039	0.3359		0.9108	0.9801	1.0274		100	100	100		Amino Acid	Glutathione Metabolism	100001437	13081-14-6	2465	427.095
	421			S-methylglutathione	LC/MS pos early	33944	C11347		3605667		1.13	0.94	0.83			0.5359	0.6184	0.6152	0.3961	0.2712	0.7325	0.531	0.3867		1.0229	1.1597	0.9623		100	100	100		Amino Acid	Glutathione Metabolism	100001259	2922-56-7	2200	322.107
	422			S-lactoylglutathione	LC/MS pos early	15731	C03451	HMDB01066	440018		2.17	2.11	0.97			0.0416	0.2432	0.0762	0.1118	0.7395	0.8209	0.0862	0.1587		0.4465	0.9668	0.9417		40	80	80		Amino Acid	Glutathione Metabolism	1343	54398-03-7	2124	380.112
	423			cysteinylglycine	LC/MS pos early	35637	C01419	HMDB00078	439498		0.5	0.13	0.26			0.1669	0.3771	0.0002	0.0088	0.0029	0.3787	0.0007	0.0262		1.925	0.9546	0.2509		100	100	80		Amino Acid	Glutathione Metabolism	278	19246-18-5	2132	179.048
	425			5-oxoproline	LC/MS neg	1494	C01879	HMDB00267	7405		0.94	0.91	0.97			0.433	0.576	0.2629	0.233	0.7226	0.8183	0.5051	0.3829		1.0663	1.007	0.9755		100	100	100		Amino Acid	Glutathione Metabolism	1021	98-79-3	738.5	128.035
	426			ophthalmate	LC/MS pos early	34592		HMDB05765	7018721		0.86	0.8	0.92			0.5721	0.631	0.6526	0.4097	0.9071	0.8373	0.8308	0.4899		1.2272	1.0593	0.9772		100	100	100		Amino Acid	Glutathione Metabolism	100001311	495-27-2	2085	290.135
	429			4-hydroxy-nonenal-glutathione	LC/MS neg	48504					0.99	0.92	0.92			0.9879	0.7538	0.576	0.3784	0.5659	0.7994	0.8007	0.4808		1.0466	1.0403	0.9606		100	100	100		Amino Acid	Glutathione Metabolism	100006240	99927-70-5	3387.5	462.192
	433	Peptide	Gamma-glutamyl Amino Acid	gamma-glutamylalanine	LC/MS pos early	37063		HMDB29142	440103		1.04	1.41	1.36			0.9594	0.7492	0.3185	0.2618	0.3423	0.7359	0.5214	0.3829		0.6968	0.7221	0.9834		80	60	80		Peptide	Gamma-glutamyl Amino Acid	100001843	5875-41-2	1986	219.098
	435			gamma-glutamylglutamate	LC/MS pos early	36738	C05282	HMDB11737	92865		0.95	0.94	0.99			0.4153	0.568	0.2685	0.2345	0.7572	0.8255	0.5069	0.3829		1.0138	0.9638	0.9498		100	100	100		Peptide	Gamma-glutamyl Amino Acid	331	1116-22-9	1775	277.103
	436			gamma-glutamylglutamine	LC/MS pos early	2730	C05283	HMDB11738	150914		1.12	1.1	0.98			0.6574	0.6678	0.9672	0.5079	0.6283	0.8087	0.8608	0.5011		0.9029	1.0122	0.989		100	100	100		Peptide	Gamma-glutamyl Amino Acid	1140	10148-81-9	1430	276.119
	437			gamma-glutamylglycine	LC/MS pos early	33949		HMDB11667	165527		0.95	0.84	0.89			0.9353	0.7456	0.5117	0.3538	0.5639	0.7994	0.7663	0.4694		1.3305	1.2624	1.1225		100	100	100		Peptide	Gamma-glutamyl Amino Acid	100001294	1948-29-4	1535	205.082
	438			gamma-glutamylhistidine	LC/MS pos early	18245			7017195		0.95	1.15	1.21			0.7209	0.6793	0.6415	0.4071	0.4155	0.7428	0.7065	0.4521		0.8256	0.7858	0.9477		80	60	60		Peptide	Gamma-glutamyl Amino Acid	1235	37460-15-4	2740	285.119
	439			gamma-glutamylisoleucine*	LC/MS pos early	34456		HMDB11170	14253342		0.87	1.02	1.17			0.4659	0.589	0.8265	0.4722	0.3478	0.7382	0.6051	0.4208		1.0201	0.8882	1.0433		100	100	100		Peptide	Gamma-glutamyl Amino Acid	100001485		2940	261.144
	440			gamma-glutamylleucine	LC/MS pos early	18369		HMDB11171	151023		0.83	0.93	1.13			0.1708	0.381	0.6204	0.398	0.3617	0.7382	0.3663	0.3224		1.1164	0.9255	1.0421		100	100	100		Peptide	Gamma-glutamyl Amino Acid	1268	2566-39-4	2991	261.144
	442			gamma-glutamyl-epsilon-lysine	LC/MS pos early	33934		HMDB03869	7015684;7015685		0.96	1.15	1.19			0.6312	0.6552	0.3103	0.2576	0.1467	0.7077	0.3193	0.2992		1.0147	0.9779	1.1675		100	100	100		Peptide	Gamma-glutamyl Amino Acid	100001262	17105-15-6	2717	276.155
	444			gamma-glutamylphenylalanine	LC/MS pos early	33422		HMDB00594	111299		0.92	1.4	1.52			0.5212	0.6161	0.0047	0.0267	0.0014	0.2712	0.003	0.0415		0.9537	0.8779	1.3364		100	100	100		Peptide	Gamma-glutamyl Amino Acid	100000491	7432-24-8	2992	295.129
	445			gamma-glutamylthreonine	LC/MS pos early	33364		HMDB29159			0.87	0.72	0.83			0.6974	0.6716	0.3079	0.2568	0.5177	0.7821	0.5754	0.4108		1.401	1.2201	1.0133		100	100	100		Peptide	Gamma-glutamyl Amino Acid	100001314	5652-48-2	1750	249.108
	446			gamma-glutamyltryptophan	LC/MS pos early	33947		HMDB29160	3989307		0.82	0.82	1			0.1324	0.3422	0.147	0.1655	0.9502	0.8449	0.2289	0.2539		0.9748	0.8015	0.8033		80	40	40		Peptide	Gamma-glutamyl Amino Acid	100001295	66471-20-3	2975	334.14
	447			gamma-glutamyltyrosine	LC/MS neg	2734		HMDB11741	94340		0.96	0.99	1.03			0.8459	0.7238	0.9503	0.5043	0.7976	0.8323	0.9634	0.5262		1.0196	0.9837	1.0103		80	80	100		Peptide	Gamma-glutamyl Amino Acid	1102	7432-23-7	1240	309.109
	448			gamma-glutamylvaline	LC/MS pos early	43829		HMDB11172	7015683		0.79	0.75	0.95			0.1693	0.3792	0.091	0.1241	0.7143	0.8183	0.1941	0.2411		1.2522	0.9882	0.9429		100	100	100		Peptide	Gamma-glutamyl Amino Acid	100001126	2746-34-1	2700	247.129
	451		Dipeptide Derivative	carnosine	LC/MS pos early	1768	C00386	HMDB00033	439224		1.04	1.63	1.57			0.9855	0.7538	0.173	0.1836	0.168	0.7077	0.2801	0.2882		1.0226	1.0625	1.6682		100	100	100		Peptide	Dipeptide Derivative	249	305-84-0	2942	227.114
	454			anserine	LC/MS neg	15747	C01262	HMDB00194	112072		1.52	1.91	1.25			0.0146	0.1985	0.0006	0.0134	0.1055	0.6865	0.0021	0.0415		0.7768	1.1797	1.4799		100	100	100		Peptide	Dipeptide Derivative	100000044	10030-52-1	1124.8	239.115
	465		Dipeptide	alanylleucine	LC/MS pos early	37093		HMDB28691	259583		1.23	0.75	0.61			0.633	0.6557	0.7216	0.435	0.4094	0.7423	0.6997	0.4499		1.0302	1.2718	0.7775		80	100	60		Peptide	Dipeptide	100001890	1638-60-4	3055	203.139
	582			glycylisoleucine	LC/MS pos early	36659		HMDB28844	88079		0.82	0.81	0.98			0.1597	0.3706	0.1503	0.1682	0.9708	0.8536	0.2546	0.2699		1.2041	0.9899	0.9709		100	100	100		Peptide	Dipeptide	100001790	19461-38-2	3002	189.123
	583			glycylleucine	LC/MS pos early	34398	C02155	HMDB00759	92843		0.75	0.81	1.09			0.0451	0.2432	0.1587	0.1742	0.4773	0.7686	0.1153	0.1867		1.2473	0.9326	1.0123		100	100	100		Peptide	Dipeptide	100001258	869-19-2	3059	189.123
	593			glycylvaline	LC/MS pos early	18357		HMDB28854	97417		0.9	0.94	1.04			0.2894	0.4859	0.58	0.379	0.5994	0.8087	0.5572	0.4041		1.04	0.9394	0.9783		100	100	100		Peptide	Dipeptide	100000487	1963-21-9	2734	175.108
	598			histidylalanine	LC/MS pos early	42027			351667		1.58	1.71	1.08			0.0666	0.2747	0.0374	0.0745	0.7527	0.8255	0.0762	0.1521		0.6599	1.0456	1.1264		80	100	100		Peptide	Dipeptide	100003542	16874-75-2	3014	227.114
	617			isoleucylglycine	LC/MS neg	40008			342532		0.86	0.85	0.98			0.4971	0.6003	0.5209	0.3577	0.9696	0.8536	0.7393	0.4588		1.1256	0.9712	0.9566		100	100	100		Peptide	Dipeptide	100003169	868-28-0	1992	187.109
	630			leucylalanine	LC/MS pos early	40010			259321		1.85	1.05	0.57			0.0959	0.3081	0.9632	0.5079	0.1039	0.6865	0.1627	0.2243		0.5854	1.0845	0.6168		40	80	20		Peptide	Dipeptide	100003179	7298-84-2	2801	203.139
	635			leucylglycine	LC/MS pos early	40045			79070		0.65	0.51	0.78			0.1218	0.3309	0.0236	0.0596	0.372	0.7382	0.0655	0.1466		1.6616	1.0881	0.8537		100	100	100		Peptide	Dipeptide	100003185	686-50-0	2778	189.123
	682			phenylalanylalanine	LC/MS pos early	41374			6993123;5488196		0.76	0.84	1.12			0.1964	0.409	0.4645	0.332	0.5518	0.7968	0.418	0.3412		1.2902	0.9757	1.0883		100	100	100		Peptide	Dipeptide	100003589	3918-87-4	2909	237.123
	686			phenylalanylglycine	LC/MS pos early	41370			98207		0.56	0.66	1.17			0.0023	0.1938	0.0211	0.0559	0.2545	0.7325	0.0069	0.06		1.4192	0.8016	0.9392		100	100	100		Peptide	Dipeptide	100003588	721-90-4	2898	223.108
	704			prolylglycine	LC/MS pos early	40703			7408076;6426709		1.01	1.1	1.09			0.8288	0.7235	0.0201	0.0555	0.0303	0.6742	0.0365	0.106		0.9607	0.9681	1.0522		100	100	100		Peptide	Dipeptide	100003674	2578-57-6	2136	173.092
	744			threonylphenylalanine	LC/MS neg	31530			4099799;4099798		0.67	0.46	0.69			0.2366	0.4425	0.069	0.1094	0.4672	0.7628	0.1734	0.2257		1.0338	0.6943	0.4807		100	40	40		Peptide	Dipeptide	100001125	16875-27-7	2322	265.119
	753			tryptophylglycine	LC/MS neg	43028			263471		1.07	0.92	0.86			0.7812	0.706	0.8393	0.4765	0.6321	0.8087	0.8865	0.5079		0.9611	1.0268	0.8843		80	80	60		Peptide	Dipeptide	100003609	7360-09-0	2481	260.104
	768			tyrosylglycine	LC/MS pos early	41375			259323		0.7	0.77	1.09			0.0275	0.2299	0.0927	0.1248	0.5081	0.7801	0.0691	0.1492		1.3744	0.9682	1.0542		100	100	100		Peptide	Dipeptide	100003598	673-05-5	2439	239.103
	782			valylglutamine	LC/MS pos early	42079			5253209		0.59	0.47	0.8			0.0266	0.2299	0.0051	0.0271	0.3905	0.7423	0.0136	0.0709		1.6846	0.9873	0.7854		100	80	100		Peptide	Dipeptide	100003640	42854-54-6	2295	246.145
	783			valylglycine	LC/MS pos early	40475		HMDB29127	136487		0.67	0.69	1.02			0.0132	0.1938	0.0162	0.0489	0.9132	0.8373	0.021	0.0828		1.3929	0.9387	0.9549		100	100	100		Peptide	Dipeptide	100003641	686-43-1	2444	175.108
	786			valylleucine	LC/MS pos early	39994		HMDB29131	352039		1.03	0.83	0.81			0.9454	0.7474	0.6057	0.3928	0.5596	0.7979	0.8093	0.4851		1.0935	1.126	0.9079		100	100	100		Peptide	Dipeptide	100003210	22906-55-4	3138	231.17
	796			leucylglutamine*	LC/MS pos early	48189			4305457		0.71	0.53	0.74			0.092	0.3055	0.0102	0.0384	0.2484	0.7325	0.0311	0.0975		1.3737	0.9805	0.7262		100	100	100		Peptide	Dipeptide	100003183		2620	260.161
	853		Acetylated Peptides	phenylacetylglycine	LC/MS neg	33945	C05598	HMDB00821	68144		0.64	0.71	1.12			0.0636	0.273	0.2195	0.2118	0.4689	0.7628	0.1606	0.2224		1.3329	0.8481	0.9474		100	100	100		Peptide	Acetylated Peptides	100001275	500-98-1	2375	192.067
	859	Carbohydrate	Glycolysis, Gluconeogenesis, and Pyruvate Metabolism	1,5-anhydroglucitol (1,5-AG)	LC/MS neg	20675	C07326	HMDB02712	64960		1.04	0.9	0.86			0.6934	0.6716	0.3786	0.2914	0.2121	0.7249	0.4278	0.344		1.0196	1.063	0.9128		100	100	100		Carbohydrate	Glycolysis, Gluconeogenesis, and Pyruvate Metabolism	100000580	154-58-5	802	163.061
	862			glucose	LC/MS polar	20488	C00031	HMDB00122	79025		0.85	0.78	0.91			0.0053	0.1938	0.0002	0.0088	0.085	0.6865	0.0007	0.0262		1.1666	0.9953	0.9053		100	100	100		Carbohydrate	Glycolysis, Gluconeogenesis, and Pyruvate Metabolism	572	50-99-7	2342	179.056
	863			glucose 6-phosphate	LC/MS polar	31260	C00668	HMDB01401	5958		0.59	0.59	1			0.0089	0.1938	0.0075	0.0344	0.9278	0.8435	0.0112	0.0709		1.6616	0.9723	0.9764		100	100	100		Carbohydrate	Glycolysis, Gluconeogenesis, and Pyruvate Metabolism	291	103192-55-8	4537	259.022
	866			fructose-6-phosphate	LC/MS polar	12021	C05345	HMDB00124	69507		0.78	0.87	1.12			0.0836	0.301	0.3112	0.2577	0.4228	0.7511	0.2089	0.2489		1.223	0.9541	1.066		100	100	100		Carbohydrate	Glycolysis, Gluconeogenesis, and Pyruvate Metabolism	1232	103213-47-4	4261	259.022
	869			Isobar: fructose 1,6-diphosphate, glucose 1,6-diphosphate, myo-inositol 1,4 or 1,3-diphosphate	LC/MS neg	46896					3.38	2.9	0.86			0.0183	0.2169	0.027	0.0644	0.8367	0.8325	0.0326	0.0995		0.6788	2.2961	1.9661		100	100	100		Carbohydrate	Glycolysis, Gluconeogenesis, and Pyruvate Metabolism	100002180		551	338.989
	871			dihydroxyacetone phosphate (DHAP)	LC/MS neg	15522	C00111	HMDB01473	668		3.52	2.52	0.72			0.0116	0.1938	0.0588	0.0985	0.3929	0.7423	0.0317	0.0975		0.5434	1.9113	1.3705		100	100	100		Carbohydrate	Glycolysis, Gluconeogenesis, and Pyruvate Metabolism	309	102783-56-2	603	168.991
	876			3-phosphoglycerate	LC/MS neg	1414	C00597	HMDB00807	724		1.06	1.35	1.27			0.5846	0.6388	0.0241	0.0604	0.0666	0.6865	0.0567	0.1372		0.88	0.9322	1.188		100	100	100		Carbohydrate	Glycolysis, Gluconeogenesis, and Pyruvate Metabolism	132	80731-10-8	583	184.986
	877			phosphoenolpyruvate (PEP)	LC/MS neg	597	C00074	HMDB00263	1005		1.12	1.39	1.24			0.3974	0.5544	0.0294	0.0665	0.1371	0.7077	0.0801	0.1537		0.8554	0.956	1.1892		100	100	100		Carbohydrate	Glycolysis, Gluconeogenesis, and Pyruvate Metabolism	463	10526-80-4	587.3	166.975
	878			pyruvate	LC/MS neg	42582	C00022	HMDB00243	1060		0.88	0.8	0.91			0.2988	0.4859	0.0744	0.1109	0.4026	0.7423	0.1895	0.2362		1.1027	0.9654	0.8774		100	100	100		Carbohydrate	Glycolysis, Gluconeogenesis, and Pyruvate Metabolism	823	127-17-3	732.4	87.0088
	879			lactate	LC/MS neg	527	C00186	HMDB00190	612		1.26	1.39	1.1			0.1011	0.3166	0.0166	0.0497	0.3347	0.7359	0.0476	0.119		0.7704	0.9688	1.0675		100	100	100		Carbohydrate	Glycolysis, Gluconeogenesis, and Pyruvate Metabolism	482	79-33-4	681.6	89.0244
	882			glycerate	LC/MS polar	1572	C00258	HMDB00139	752		0.76	0.77	1.02			0.2499	0.4575	0.3202	0.2627	0.8662	0.8325	0.4494	0.3543		1.1556	0.8766	0.8923		100	100	100		Carbohydrate	Glycolysis, Gluconeogenesis, and Pyruvate Metabolism	1052	600-19-1	2070.4	105.019
	885		Pentose Phosphate Pathway	6-phosphogluconate	LC/MS neg	15442	C00345	HMDB01316	91493		0.67	0.54	0.81			0.0148	0.1985	0.0015	0.0194	0.2313	0.7325	0.0044	0.051		1.3564	0.9094	0.7369		100	100	100		Carbohydrate	Pentose Phosphate Pathway	100000341	921-62-0;53411-70-4	583.9	275.017
	888			ribose 1-phosphate	LC/MS polar	1763	C00620	HMDB01489	439236		0.97	0.79	0.81			0.7393	0.6842	0.2284	0.2165	0.3714	0.7382	0.4464	0.3543		1.0306	1.0044	0.8101		100	100	100		Carbohydrate	Pentose Phosphate Pathway	219	50-99-7;58459-37-3	4025	229.012
	890			sedoheptulose-7-phosphate	LC/MS neg	35649	C05382	HMDB01068	616		0.47	0.5	1.06			0.0129	0.1938	0.0097	0.0372	0.8811	0.8325	0.0157	0.0738		1.8818	0.8919	0.9434		100	100	100		Carbohydrate	Pentose Phosphate Pathway	100001628	2646-35-7	599.6	289.033
	896		Pentose Metabolism	ribose	LC/MS polar	1471	C00121	HMDB00283	5779		0.94	0.91	0.97			0.6473	0.6638	0.408	0.3053	0.7046	0.8139	0.6992	0.4499		1.1249	1.0596	1.0237		100	100	100		Carbohydrate	Pentose Metabolism	914	50-69-1	1508.2	195.051
	897			ribitol	LC/MS polar	15772	C00474	HMDB00508	6912		1.74	1.7	0.97			0.0202	0.2169	0.0174	0.0509	0.9368	0.8435	0.0275	0.0942		0.7004	1.2206	1.1887		100	100	100		Carbohydrate	Pentose Metabolism	100000406	488-81-3	1789.6	151.061
	898			ribonate	LC/MS polar	27731	C01685	HMDB00867	5460677		1.1	0.9	0.82			0.4726	0.5916	0.3759	0.2913	0.1226	0.6865	0.2876	0.2896		0.9469	1.04	0.8547		80	80	80		Carbohydrate	Pentose Metabolism	100001007	5336-08-03	2425	165.04
	918			adenosine-5'-diphosphoglucose	LC/MS neg	35652	C00498	HMDB06557	16500		0.5	1.04	2.07			0.135	0.3465	0.4366	0.3173	0.4405	0.7524	0.3124	0.2968		1.0802	0.5416	1.1206		100	20	20		Carbohydrate	Pentose Metabolism	100001644	15839-70-0;102129-65-7	901.9	588.075
	919			arabitol/xylitol	LC/MS polar	48885					0.89	0.82	0.92			0.2027	0.4174	0.0434	0.0816	0.3805	0.7404	0.1168	0.1867		1.1207	0.9984	0.9141		100	100	100		Carbohydrate	Pentose Metabolism	100006430		1932.4	151.061
	920			ribulose/xylulose	LC/MS polar	54671					0.77	0.63	0.82			0.1673	0.3771	0.0124	0.0429	0.1672	0.7077	0.0386	0.1084		1.2218	0.9397	0.7686		100	100	100		Carbohydrate	Pentose Metabolism	100006122		1400	195.051
	921			arabonate/xylonate	LC/MS polar	48255					1.24	1.14	0.92			0.1798	0.3923	0.3093	0.2573	0.723	0.8183	0.3654	0.3224		0.9476	1.1742	1.0804		100	100	100		Carbohydrate	Pentose Metabolism	100006115		2664.6	165.04
	922			sedoheptulose	LC/MS polar	53237		HMDB03219	5459879		0.58	0.41	0.69			0.0135	0.1938	0.0005	0.0125	0.0935	0.6865	0.0017	0.0415		1.5985	0.934	0.6476		100	100	100		Carbohydrate	Pentose Metabolism	100002619	3019-74-7	2255	209.067
	923		Glycogen Metabolism	maltohexaose	LC/MS polar	35170	C01936	HMDB12253	439606		0.89	0.55	0.62			0.7319	0.6842	0.0284	0.0658	0.0536	0.6865	0.0583	0.1386		1.113	0.9853	0.6135		100	100	100		Carbohydrate	Glycogen Metabolism	100001448	34620-77-4	5860	989.32
	925			maltopentaose	LC/MS polar	35163	C06218	HMDB12254	13489094		0.83	0.44	0.53			0.5385	0.6194	0.0079	0.0357	0.0257	0.6742	0.0186	0.0792		1.1533	0.9584	0.5048		100	100	80		Carbohydrate	Glycogen Metabolism	100001447	34620-76-3	5365	827.267
	926			maltotetraose	LC/MS polar	15910	C02052	HMDB01296	446495		0.87	0.44	0.5			0.8418	0.7238	0.049	0.0882	0.0703	0.6865	0.0921	0.1673		1.1471	1.0037	0.5048		100	100	100		Carbohydrate	Glycogen Metabolism	100000275	34612-38-9	5000	711.22
	928			maltotriose	LC/MS polar	44688	C01835	HMDB01262	439586		0.97	0.61	0.64			0.9305	0.7448	0.0711	0.1104	0.083	0.6865	0.1236	0.1949		1.0391	1.0035	0.6384		100	100	100		Carbohydrate	Glycogen Metabolism	100000276	1109-28-0	4286.4	549.167
	931			maltose	LC/MS polar	15586	C00208	HMDB00163	10991489		1.09	0.91	0.84			0.4984	0.6003	0.3049	0.2555	0.1022	0.6865	0.2442	0.265		1.0002	1.0867	0.9099		100	100	100		Carbohydrate	Glycogen Metabolism	913	6363-53-7	3329.4	387.114
	953		Disaccharides and Oligosaccharides	sucrose	LC/MS polar	1519	C00089	HMDB00258	5988		0.93	2	2.15			0.9027	0.7376	0.1482	0.1663	0.1207	0.6865	0.2184	0.2515		0.992	0.9249	1.987		100	100	100		Carbohydrate	Disaccharides and Oligosaccharides	935	57-50-1	3092	387.114
	967		Fructose, Mannose and Galactose Metabolism	fructose	LC/MS polar	577	C00095	HMDB00660	5984		0.5	0.34	0.68			0.0063	0.1938	0.0005	0.0125	0.1938	0.7122	0.0016	0.0413		1.9154	0.9557	0.647		100	100	100		Carbohydrate	Fructose, Mannose and Galactose Metabolism	878	57-48-7	2022.2	179.056
	972			mannitol/sorbitol	LC/MS polar	46142	C01507	HMDB00247	5780		0.76	0.75	0.99			0.1546	0.3622	0.1619	0.176	0.9775	0.8539	0.2601	0.2734		1.067	0.8059	0.7966		100	100	100		Carbohydrate	Fructose, Mannose and Galactose Metabolism	100001740		2260	181.072
	973			mannose	LC/MS polar	584	C00159	HMDB00169	18950		0.7	0.54	0.77			0.0077	0.1938	0.0002	0.0088	0.0615	0.6865	0.0007	0.0262		1.4397	1.0088	0.775		100	100	100		Carbohydrate	Fructose, Mannose and Galactose Metabolism	803	3458-28-4	2200	179.056
	984			galactose 1-phosphate	LC/MS polar	15706	C00446	HMDB00645	123912		0.73	0.59	0.81			0.002	0.1938	2.3572e-05	0.007	0.0184	0.6252	8.9756e-05	0.0185		1.3125	0.964	0.7804		100	100	100		Carbohydrate	Fructose, Mannose and Galactose Metabolism	100000300	19046-60-7	4552	259.022
	988			2-ketogulonate	LC/MS polar	15306	C15673	HMDB11732	50		1.07	0.97	0.91			0.6617	0.6678	0.8154	0.4707	0.5049	0.7801	0.7876	0.4752		1.015	1.0905	0.9896		100	100	100		Carbohydrate	Fructose, Mannose and Galactose Metabolism	100000092	342385-52-8	2794.7	193.035
	995		Nucleotide Sugar	UDP-glucose	LC/MS polar	32344	C00029	HMDB00286	8629		0.22	1.67	7.61			0.075	0.2839	0.6487	0.4097	0.1642	0.7077	0.1688	0.2257		1.064	0.2338	1.7803		100	20	40		Carbohydrate	Nucleotide Sugar	1096	117756-22-6	3950	565.048
	999			UDP-galactose	LC/MS polar	15860	C00052	HMDB00302	18068		0.7	1.03	1.48			0.4852	0.6	0.924	0.4979	0.4295	0.7517	0.6796	0.4433		1.473	1.0295	1.5234		100	100	100		Carbohydrate	Nucleotide Sugar	100000298	2956-16-3;91183-98-1;137868-52-1	4000	565.048
	1004			UDP-N-acetylglucosamine	LC/MS polar	35162	C00043	HMDB00290	445675		0.5	0.2	0.39			0.0922	0.3055	0.0018	0.0194	0.0528	0.6865	0.0064	0.06		2.4691	1.233	0.4815		100	100	100		Carbohydrate	Nucleotide Sugar	1249	91183-98-1	3708.7	606.074
	1005			UDP-N-acetylgalactosamine	LC/MS polar	18396	C00203	HMDB00304	439185		0.76	0.64	0.83			0.0302	0.2329	0.0021	0.0198	0.1723	0.7077	0.0067	0.06		1.2433	0.9505	0.7912		100	100	100		Carbohydrate	Nucleotide Sugar	1257	108320-87-2	3730	606.074
	1010			glucuronate 1-phosphate*	LC/MS neg	52312	C04037 C01195 C05385	HMDB03976			1.56	1.73	1.1			0.041	0.2432	0.0144	0.0458	0.5803	0.8022	0.0334	0.1008		0.7425	1.1608	1.2821		100	100	100		Carbohydrate	Nucleotide Sugar	100001585	13168-11-1	560	273.002
	1017		Aminosugar Metabolism	glucuronate	LC/MS polar	15443	C00191	HMDB00127	444791		0.86	0.87	1.02			0.61	0.6489	0.3009	0.2536	0.5875	0.8039	0.5724	0.4106		1.1251	0.9641	0.9804		100	100	100		Carbohydrate	Aminosugar Metabolism	100000257	207300-70-7	3233.3	193.035
	1021			N-acetylglucosamine 6-phosphate	LC/MS polar	15107	C00357	HMDB02817	439219		1.02	0.87	0.85			0.8977	0.737	0.2606	0.2322	0.214	0.7249	0.3818	0.3287		0.9849	1.0094	0.8569		100	100	100		Carbohydrate	Aminosugar Metabolism	1213	102029-88-9	4114	300.049
	1022			N-acetyl-glucosamine 1-phosphate	LC/MS polar	15741	C04256	HMDB01367	440364		1.15	1.12	0.98			0.5469	0.6213	0.6571	0.4102	0.8719	0.8325	0.8165	0.487		0.8372	0.9653	0.9415		100	100	100		Carbohydrate	Aminosugar Metabolism	1212	31281-59-1	4052	300.049
	1028			N-acetylneuraminate	LC/MS polar	32377	C00270	HMDB00230	439197		0.94	1.02	1.1			0.4782	0.5942	0.772	0.4568	0.3241	0.7359	0.5853	0.4153		1.04	0.9725	1.0649		100	100	100		Carbohydrate	Aminosugar Metabolism	1162	131-48-6	3072.6	308.099
	1039			N-acetylglucosaminylasparagine	LC/MS pos early	48149	C04540	HMDB00489	123826		0.74	0.8	1.09			0.1309	0.3422	0.2922	0.249	0.6127	0.8087	0.2909	0.2905		1.1516	0.847	0.9211		80	80	100		Carbohydrate	Aminosugar Metabolism	1215	2776-93-4	1212	336.14
	1040			erythronate*	LC/MS polar	42420		HMDB00613	2781043		0.94	0.91	0.97			0.5869	0.6388	0.3875	0.2957	0.7409	0.8209	0.6725	0.4402		1.0267	0.9669	0.9335		100	100	100		Carbohydrate	Aminosugar Metabolism	100001320	88759-55-1	2186	135.03
	1042			N-acetylglucosamine/N-acetylgalactosamine	LC/MS pos early	46539					1.02	1.05	1.03			0.9073	0.7402	0.7023	0.4278	0.7898	0.8323	0.9231	0.5183		0.9519	0.9717	1.0008		100	100	100		Carbohydrate	Aminosugar Metabolism	100006435		715	222.097
	1043		Advanced Glycation End-product	N6-carboxymethyllysine	LC/MS pos early	36713					1.02	1.12	1.1			0.8573	0.7303	0.4271	0.3156	0.5352	0.7928	0.6968	0.4499		1.0256	1.0449	1.1454		100	100	100		Carbohydrate	Advanced Glycation End-product	100001768	5746-04-03	2500	205.118
	1047	Energy	TCA Cycle	citrate	LC/MS neg	1564	C00158	HMDB00094	311		0.3	0.12	0.41			0.028	0.2306	0.0057	0.0289	0.4071	0.7423	0.015	0.0728		2.2552	0.6767	0.2804		100	100	100		Energy	TCA Cycle	1124	77-92-9	582	191.02
	1049			aconitate [cis or trans]	LC/MS neg	46173	C00417	HMDB00072			0.42	0.33	0.8			0.0323	0.2425	0.0333	0.0723	0.9875	0.8561	0.0502	0.1245		2.4832	1.0334	0.8281		100	100	100		Energy	TCA Cycle	100001359		580	173.009
	1051			isocitrate	LC/MS pos early	12110	C00311	HMDB00193	1198		0.63	0.57	0.91			0.1532	0.3622	0.0372	0.0745	0.4297	0.7517	0.0987	0.1721		1.2908	0.812	0.7377		100	100	80		Energy	TCA Cycle	1206	20226-99-7	773	210.061
	1053			alpha-ketoglutarate	LC/MS polar	528	C00026	HMDB00208	51		0.43	0.41	0.95			0.0031	0.1938	0.0017	0.0194	0.7426	0.8209	0.0028	0.0415		2.0912	0.9081	0.8621		100	100	100		Energy	TCA Cycle	93	305-72-6;328-50-7;22202-68-2	2700	145.014
	1055			succinylcarnitine	LC/MS pos early	37058					2.01	1.74	0.87			0.0536	0.2689	0.1896	0.1947	0.4684	0.7628	0.1369	0.2035		0.6415	1.29	1.1174		100	100	100		Energy	TCA Cycle	100001948		2291	262.129
	1056			succinate	LC/MS polar	1437	C00042	HMDB00254	1110		0.77	0.72	0.94			0.0217	0.2169	0.0093	0.0362	0.657	0.8087	0.0194	0.0798		1.2403	0.9565	0.8962		100	100	100		Energy	TCA Cycle	252	110-15-6	3149	117.019
	1057			fumarate	LC/MS polar	1643	C00122	HMDB00134	444972		0.68	0.75	1.1			0.0053	0.1938	0.0345	0.0733	0.3324	0.7359	0.015	0.0728		1.2479	0.8531	0.941		100	100	100		Energy	TCA Cycle	330	100-17-8	3084	115.004
	1058			malate	LC/MS polar	1303	C00149	HMDB00156	525		0.76	0.89	1.16			0.0229	0.2205	0.2834	0.2439	0.1633	0.7077	0.0666	0.1474		1.1382	0.8691	1.0113		100	100	100		Energy	TCA Cycle	409	6915-15-7	3343.1	133.014
	1063			tricarballylate	LC/MS polar	15729	C19806	HMDB31193	14925		0.87	0.9	1.03			0.3265	0.5053	0.4893	0.3434	0.7622	0.8255	0.5906	0.4177		1.0488	0.9161	0.9432		100	100	100		Energy	TCA Cycle	2053	99-14-9	4200	175.025
	1068			2-methylcitrate/homocitrate	LC/MS neg	52282					1.13	1.26	1.12			0.1076	0.318	0.0078	0.0353	0.1723	0.7077	0.0249	0.0885		0.8825	0.9939	1.1099		100	100	100		Energy	TCA Cycle	100008929		575	205.035
	1070		Oxidative Phosphorylation	acetylphosphate	LC/MS polar	15488	C00227	HMDB01494	186		1.09	1.39	1.27			0.6154	0.6517	0.1085	0.1382	0.2466	0.7325	0.2449	0.265		0.7408	0.8072	1.0276		60	80	100		Energy	Oxidative Phosphorylation	1211	94249-01-1	4013.9	138.98
	1072			phosphate	LC/MS neg	42109	C00009	HMDB01429	1061		0.99	0.96	0.97			0.6255	0.6545	0.0303	0.0675	0.0743	0.6865	0.069	0.1492		1.016	1.0074	0.9745		100	100	100		Energy	Oxidative Phosphorylation	461	7664-38-2	608	96.9696
	1082	Lipid	Medium Chain Fatty Acid	5-dodecenoate (12:1n7)	LC/MS neg	33968		HMDB00529	5312378		0.61	0.41	0.67			0.035	0.2432	0.0007	0.0134	0.0523	0.6865	0.0025	0.0415		1.7318	1.0495	0.7037		100	100	100		Lipid	Medium Chain Fatty Acid	100001232	2430-94-6	5224	197.155
	1084		Long Chain Fatty Acid	myristate (14:0)	LC/MS neg	1365	C06424	HMDB00806	11005		0.74	0.55	0.74			0.1275	0.3408	0.004	0.0261	0.0809	0.6865	0.0135	0.0709		1.3876	1.0322	0.7598		100	100	100		Lipid	Long Chain Fatty Acid	519	544-63-8	5440	227.202
	1085			myristoleate (14:1n5)	LC/MS neg	32418	C08322	HMDB02000	5281119		0.63	0.4	0.65			0.1041	0.318	0.002	0.0198	0.0511	0.6865	0.007	0.06		1.7203	1.0757	0.6941		100	100	100		Lipid	Long Chain Fatty Acid	100001198	544-64-9	5346.9	225.186
	1086			pentadecanoate (15:0)	LC/MS neg	1361	C16537	HMDB00826	13849		0.81	0.74	0.92			0.109	0.318	0.0233	0.0595	0.4027	0.7423	0.0634	0.1437		1.2693	1.0254	0.9384		100	100	100		Lipid	Long Chain Fatty Acid	980	1002-84-2;10002-84-2	5521	241.217
	1087			palmitate (16:0)	LC/MS neg	1336	C00249	HMDB00220	985		0.76	0.69	0.9			0.0602	0.2691	0.0115	0.0409	0.383	0.7404	0.0317	0.0975		1.3075	0.9981	0.8965		100	100	100		Lipid	Long Chain Fatty Acid	424	57-10-3	5618	255.233
	1088			palmitoleate (16:1n7)	LC/MS neg	33447	C08362	HMDB03229	445638		0.82	0.54	0.66			0.4454	0.5773	0.0156	0.0479	0.0656	0.6865	0.041	0.1126		1.4453	1.1787	0.7816		100	100	100		Lipid	Long Chain Fatty Acid	452	373-49-9	5475	253.217
	1090			margarate (17:0)	LC/MS neg	1121		HMDB02259	10465		0.61	0.56	0.92			0.0444	0.2432	0.02	0.0555	0.6713	0.8125	0.043	0.1133		1.6541	1.0101	0.9303		100	100	100		Lipid	Long Chain Fatty Acid	891	506-12-7	5731	269.249
	1091			10-heptadecenoate (17:1n7)	LC/MS neg	33971		HMDB60038	5312435		0.73	0.52	0.71			0.1806	0.3925	0.0046	0.0267	0.0629	0.6865	0.0149	0.0728		1.3446	0.9818	0.6944		100	100	100		Lipid	Long Chain Fatty Acid	100001278	29743-97-3	5555	267.233
	1092			stearate (18:0)	LC/MS neg	1358	C01530	HMDB00827	5281		0.82	0.8	0.98			0.0998	0.3148	0.0766	0.1118	0.88	0.8325	0.1407	0.2075		1.1898	0.972	0.9572		100	100	100		Lipid	Long Chain Fatty Acid	439	57-11-4	5872	283.264
	1100			nonadecanoate (19:0)	LC/MS neg	1356	C16535	HMDB00772	12591		0.69	0.7	1.02			0.1327	0.3422	0.1676	0.1795	0.8875	0.8325	0.2433	0.265		1.3816	0.9534	0.9735		100	100	100		Lipid	Long Chain Fatty Acid	892	646-30-0	6068	297.28
	1101			10-nonadecenoate (19:1n9)	LC/MS neg	33972		HMDB13622	5312513		0.55	0.43	0.78			0.0351	0.2432	0.004	0.0261	0.2623	0.7325	0.012	0.0709		1.7484	0.9661	0.7581		100	100	100		Lipid	Long Chain Fatty Acid	100001277	73033-09-7	5780	295.264
	1103			arachidate (20:0)	LC/MS neg	1118	C06425	HMDB02212	10467		0.74	0.67	0.91			0.0421	0.2432	0.0093	0.0362	0.4291	0.7517	0.0245	0.0885		1.2989	0.9613	0.8733		100	100	100		Lipid	Long Chain Fatty Acid	893	506-30-9	6295	311.296
	1106			eicosenoate (20:1)	LC/MS neg	33587		HMDB02231	5282768		0.65	0.5	0.77			0.0914	0.3055	0.0059	0.0296	0.159	0.7077	0.0193	0.0798		1.4814	0.9629	0.7454		100	100	100		Lipid	Long Chain Fatty Acid	100001335		5950	309.28
	1110			behenate (22:0)*	LC/MS neg	12125	C08281	HMDB00944	8215		0.67	0.61	0.92			0.0452	0.2432	0.023	0.0593	0.7175	0.8183	0.0474	0.119		1.423	0.9471	0.8718		100	100	100		Lipid	Long Chain Fatty Acid	314	112-85-6	6745	339.327
	1111			erucate (22:1n9)	LC/MS neg	1552	C08316	HMDB02068	5281116		0.72	0.61	0.84			0.1392	0.3486	0.0191	0.0539	0.2835	0.7325	0.0561	0.1365		1.3527	0.9777	0.8225		100	100	100		Lipid	Long Chain Fatty Acid	1087	112-86-7	6355.6	337.311
	1114			nervonate (24:1n9)*	LC/MS neg	52674	C08323	HMDB02368	5281120		0.75	0.66	0.87			0.2116	0.4238	0.0784	0.1139	0.5566	0.7979	0.1867	0.2351		1.373	1.0353	0.9016		100	100	100		Lipid	Long Chain Fatty Acid	100001231	506-37-6	6804	365.342
	1118			oleate/vaccenate (18:1)	LC/MS neg	52285					0.73	0.57	0.78			0.1045	0.318	0.0053	0.0279	0.1278	0.6964	0.0177	0.0791		1.3501	0.9844	0.772		100	100	100		Lipid	Long Chain Fatty Acid	100008930		5655	281.249
	1121		Polyunsaturated Fatty Acid (n3 and n6)	stearidonate (18:4n3)	LC/MS neg	33969	C16300	HMDB06547	5312508		0.58	0.33	0.58			0.0617	0.2691	0.0007	0.0134	0.029	0.6742	0.0025	0.0415		1.9582	1.1299	0.6547		100	100	100		Lipid	Polyunsaturated Fatty Acid (n3 and n6)	100001229	111174-40-4	5395	275.202
	1122			eicosapentaenoate (EPA; 20:5n3)	LC/MS neg	18467	C06428	HMDB01999	446284		0.77	0.5	0.65			0.2636	0.4689	0.0045	0.0267	0.0393	0.6865	0.0135	0.0709		1.5344	1.175	0.7656		100	100	100		Lipid	Polyunsaturated Fatty Acid (n3 and n6)	2050	10-2005-9;10417-94-4	5450	301.217
	1123			docosapentaenoate (n3 DPA; 22:5n3)	LC/MS neg	32504	C16513	HMDB01976	6441454		0.65	0.46	0.7			0.0704	0.2762	0.0015	0.0194	0.0564	0.6865	0.0052	0.0576		1.4366	0.9396	0.6562		100	100	100		Lipid	Polyunsaturated Fatty Acid (n3 and n6)	100001181	2234-74-4	5571	329.249
	1124			docosahexaenoate (DHA; 22:6n3)	LC/MS neg	44675	C06429	HMDB02183	445580		0.77	0.56	0.73			0.0864	0.301	0.0008	0.0138	0.0251	0.6742	0.0029	0.0415		1.2825	0.9837	0.7215		100	100	100		Lipid	Polyunsaturated Fatty Acid (n3 and n6)	100000665	6217-54-5	5525	327.233
	1125			docosatrienoate (22:3n3)	LC/MS neg	32417	C16534	HMDB02823	5312556		0.8	0.56	0.7			0.2203	0.4256	0.0038	0.0261	0.0412	0.6865	0.0118	0.0709		1.1843	0.9514	0.6673		100	100	100		Lipid	Polyunsaturated Fatty Acid (n3 and n6)	100001195	59708-86-0	5823	333.28
	1128			linoleate (18:2n6)	LC/MS neg	1105	C01595	HMDB00673	5280450		0.67	0.54	0.8			0.0426	0.2432	0.0026	0.0228	0.1556	0.7077	0.0086	0.0665		1.4483	0.9771	0.7836		100	100	100		Lipid	Polyunsaturated Fatty Acid (n3 and n6)	180	60-33-3	5535	279.233
	1130			linolenate [alpha or gamma; (18:3n3 or 6)]	LC/MS neg	34035	C06426	HMDB03073	5280934		0.58	0.34	0.59			0.0653	0.2747	0.0007	0.0136	0.0299	0.6742	0.0027	0.0415		1.8472	1.0716	0.6324		100	100	100		Lipid	Polyunsaturated Fatty Acid (n3 and n6)	100001337		5450	277.217
	1132			dihomo-linolenate (20:3n3 or n6)	LC/MS neg	35718	C03242	HMDB02925	5280581		0.9	0.72	0.8			0.591	0.6388	0.0336	0.0725	0.0896	0.6865	0.0792	0.1533		1.1548	1.0408	0.8314		100	100	100		Lipid	Polyunsaturated Fatty Acid (n3 and n6)	100001739	17046-59-2	5596	305.249
	1133			arachidonate (20:4n6)	LC/MS neg	1110	C00219	HMDB01043	444899		0.96	0.93	0.98			0.8343	0.7238	0.6962	0.4277	0.8554	0.8325	0.9235	0.5183		1.075	1.0291	1.0038		100	100	100		Lipid	Polyunsaturated Fatty Acid (n3 and n6)	229	506-32-1	5535	303.233
	1134			adrenate (22:4n6)	LC/MS neg	32980	C16527	HMDB02226	5497181		0.55	0.5	0.92			0.0273	0.2299	0.0074	0.0344	0.4963	0.7789	0.0181	0.0791		1.5351	0.8406	0.7737		100	100	100		Lipid	Polyunsaturated Fatty Acid (n3 and n6)	100001193	2091-25-0	5678	331.264
	1135			docosapentaenoate (n6 DPA; 22:5n6)	LC/MS neg	37478	C16513	HMDB01976	6441454		0.64	0.51	0.79			0.0691	0.2762	0.0041	0.0261	0.1495	0.7077	0.0136	0.0709		1.5531	0.9974	0.7853		100	100	100		Lipid	Polyunsaturated Fatty Acid (n3 and n6)	100001580	25182-74-5	5624.5	329.249
	1136			docosadienoate (22:2n6)	LC/MS neg	32415	C16533	HMDB61714	5282807		0.67	0.54	0.81			0.0305	0.2329	0.0021	0.0198	0.1753	0.7077	0.0069	0.06		1.518	1.0173	0.8233		100	100	100		Lipid	Polyunsaturated Fatty Acid (n3 and n6)	100001182	7370-49-2	6034	335.296
	1137			dihomo-linoleate (20:2n6)	LC/MS neg	17805	C16525	HMDB05060	6439848		0.59	0.47	0.79			0.0363	0.2432	0.003	0.026	0.2046	0.7207	0.0096	0.0698		1.6708	0.9918	0.7836		100	100	100		Lipid	Polyunsaturated Fatty Acid (n3 and n6)	1231	2091-39-6	5730	307.264
	1139			mead acid (20:3n9)	LC/MS neg	35174		HMDB10378	5312531		0.81	0.66	0.81			0.34	0.5151	0.0652	0.1056	0.3207	0.7359	0.1702	0.2257		1.3122	1.0668	0.8617		100	100	100		Lipid	Polyunsaturated Fatty Acid (n3 and n6)	100001472	20590-32-3	5650	305.249
	1191		Fatty Acid, Branched	15-methylpalmitate	LC/MS neg	38768			17903417		0.74	0.71	0.97			0.1325	0.3422	0.0979	0.1289	0.8594	0.8325	0.1844	0.2351		1.2866	0.9461	0.9136		100	100	100		Lipid	Fatty Acid, Branched	100002945		5695	269.249
	1194			17-methylstearate	LC/MS neg	38296			3083779		0.65	0.61	0.94			0.1203	0.3309	0.0866	0.122	0.8495	0.8325	0.1644	0.225		1.4805	0.9575	0.8987		100	100	100		Lipid	Fatty Acid, Branched	100002356	2724-59-6	5993	297.28
	1206		Fatty Acid, Dicarboxylate	3-methylglutarate/2-methylglutarate	LC/MS polar	54676					1.02	1.13	1.11			0.7564	0.6935	0.618	0.3972	0.849	0.8325	0.8763	0.5045		1.127	1.1463	1.2721		100	100	100		Lipid	Fatty Acid, Dicarboxylate	100010834		2832	145.051
	1207			2-hydroxyglutarate	LC/MS polar	37253	C02630	HMDB00606	43		1.15	1.32	1.15			0.8773	0.7344	0.2398	0.2199	0.3017	0.7359	0.4299	0.3449		0.9844	1.1329	1.3006		100	100	100		Lipid	Fatty Acid, Dicarboxylate	100002070	40951-21-1	3352.8	147.03
	1211			2-hydroxyadipate	LC/MS polar	31934	C02360	HMDB00321	193530		1.15	1.62	1.41			0.5704	0.6306	0.1231	0.1497	0.3035	0.7359	0.2806	0.2882		0.8164	0.9413	1.3254		100	100	100		Lipid	Fatty Acid, Dicarboxylate	100001153	18294-85-4	3000	161.046
	1212			3-methyladipate	LC/MS polar	36749		HMDB00555	12292		0.85	1.11	1.3			0.4699	0.5907	0.8137	0.4707	0.3431	0.7359	0.6019	0.4208		1.0912	0.9307	1.2121		100	100	100		Lipid	Fatty Acid, Dicarboxylate	100001765	3058-01-03	2865	159.066
	1215			pimelate (heptanedioate)	LC/MS polar	15704	C02656	HMDB00857	385		1.16	1.64	1.42			0.38	0.539	0.0145	0.0458	0.0757	0.6865	0.0401	0.1119		0.8601	0.9942	1.4073		100	100	100		Lipid	Fatty Acid, Dicarboxylate	100000101	111-16-0	2745	159.066
	1217			suberate (octanedioate)	LC/MS polar	15730	C08278	HMDB00893	10457		1.11	1.15	1.03			0.4434	0.5762	0.3418	0.2723	0.847	0.8325	0.5914	0.4177		0.8338	0.9285	0.9571		100	100	100		Lipid	Fatty Acid, Dicarboxylate	100000016	505-48-6	2577.6	173.082
	1220			azelate (nonanedioate)	LC/MS neg	18362	C08261	HMDB00784	2266		1.3	1.43	1.1			0.1437	0.3528	0.0711	0.1104	0.6853	0.8132	0.1558	0.2187		0.7544	0.9781	1.0784		100	100	100		Lipid	Fatty Acid, Dicarboxylate	2029	123-99-9	1276	187.098
	1225			tetradecanedioate	LC/MS neg	35669		HMDB00872	13185		0.86	0.84	0.98			0.3656	0.527	0.2678	0.2345	0.8282	0.8325	0.4884	0.3728		1.0987	0.9469	0.9284		100	100	100		Lipid	Fatty Acid, Dicarboxylate	100001613	821-38-5	4000	257.176
	1226			hexadecanedioate	LC/MS neg	35678	C19615	HMDB00672	10459		0.75	0.78	1.04			0.0402	0.2432	0.0559	0.0964	0.8573	0.8325	0.0736	0.1521		1.281	0.9635	0.9997		100	100	100		Lipid	Fatty Acid, Dicarboxylate	100001614	505-54-4	4615	285.207
	1227			octadecanedioate	LC/MS neg	36754		HMDB00782	70095		1.36	1.23	0.9			0.1539	0.3622	0.2883	0.2463	0.6882	0.8132	0.3239	0.3004		0.8349	1.137	1.0264		80	100	100		Lipid	Fatty Acid, Dicarboxylate	100001615	871-70-5	5043	313.238
	1261		Fatty Acid, Amino	2-aminoheptanoate	LC/MS pos early	43761			227939		1.87	2.35	1.26			0.0438	0.2432	0.0148	0.0462	0.5652	0.7994	0.0347	0.1026		0.5643	1.0541	1.3285		100	100	100		Lipid	Fatty Acid, Amino	100004542	1115-90-8	3160	146.118
	1266			2-aminooctanoate	LC/MS pos late	43343		HMDB00991	69522		1.16	1.37	1.19			0.6512	0.6652	0.1872	0.1928	0.3681	0.7382	0.3914	0.3338		0.8714	1.0094	1.1973		80	80	100		Lipid	Fatty Acid, Amino	100004227	644-90-6	750	160.133
	1274		Fatty Acid Synthesis	malonylcarnitine	LC/MS pos early	37059		HMDB02095	22833583		1.23	1.04	0.84			0.256	0.462	0.9463	0.5037	0.2311	0.7325	0.3944	0.3338		0.9323	1.1488	0.9707		100	100	100		Lipid	Fatty Acid Synthesis	100001526	853728-01-5	2086	248.113
	1275			malonate	LC/MS neg	15872	C00383	HMDB00691	867		1.13	1.18	1.05			0.2366	0.4425	0.1106	0.1404	0.6421	0.8087	0.2455	0.265		0.9105	1.0253	1.0766		80	100	100		Lipid	Fatty Acid Synthesis	818	141-82-2;26522-22-85-0	612	103.004
	1276			2-methylmalonyl carnitine	LC/MS pos early	35482		HMDB13133	53481628		1.02	1.14	1.12			0.7299	0.6842	0.8629	0.4804	0.8625	0.8325	0.9398	0.5227		1.0173	1.0374	1.1617		80	40	80		Lipid	Fatty Acid Synthesis	100001596	149181-64-6	2440	262.129
	1289		Fatty Acid Metabolism (also BCAA Metabolism)	butyrylglycine	LC/MS neg	31850		HMDB00808	88412		1.53	1.66	1.08			0.2883	0.4859	0.1275	0.1524	0.6083	0.8087	0.2848	0.2884		0.8459	1.2979	1.4076		100	100	100		Lipid	Fatty Acid Metabolism (also BCAA Metabolism)	100001151	20208-73-5	1470	144.067
	1291			propionylcarnitine	LC/MS pos early	32452	C03017	HMDB00824	107738		1.08	1.3	1.2			0.7108	0.6747	0.0923	0.1248	0.1727	0.7077	0.1972	0.2424		0.9617	1.0363	1.2486		100	100	100		Lipid	Fatty Acid Metabolism (also BCAA Metabolism)	100001162	17298-37-2	2590	218.139
	1292			propionylglycine	LC/MS polar	31932		HMDB00783	98681		1.23	1.5	1.22			0.2569	0.462	0.0349	0.0733	0.2583	0.7325	0.0987	0.1721		0.7904	0.9757	1.1888		100	100	100		Lipid	Fatty Acid Metabolism (also BCAA Metabolism)	100001150	21709-90-0	1502.5	130.051
	1294			methylmalonate (MMA)	LC/MS polar	1496	C02170	HMDB00202	487		2.14	2.71	1.26			0.0211	0.2169	0.0055	0.0281	0.4793	0.769	0.0133	0.0709		0.5423	1.1611	1.4684		100	100	100		Lipid	Fatty Acid Metabolism (also BCAA Metabolism)	418	516-05-2	3078.4	117.019
	1296		Fatty Acid Metabolism(Acyl Glycine)	valerylglycine	LC/MS neg	36768		HMDB00927	4737557		1.62	1.98	1.22			0.0664	0.2747	0.0071	0.0337	0.2463	0.7325	0.0218	0.0835		0.7016	1.1388	1.3872		100	100	100		Lipid	Fatty Acid Metabolism(Acyl Glycine)	100001451	24003-66-5	2071	158.082
	1297			hexanoylglycine	LC/MS neg	35436		HMDB00701	99463		1.5	1.58	1.05			0.3363	0.5142	0.1758	0.1843	0.6697	0.8125	0.3679	0.3226		0.7953	1.1961	1.2555		100	100	100		Lipid	Fatty Acid Metabolism(Acyl Glycine)	100001527	24003-67-6	2900	172.098
	1300			N-octanoylglycine	LC/MS neg	43502		HMDB00832	84290		1.52	1.37	0.9			0.3243	0.5053	0.3322	0.2669	0.9865	0.8561	0.5192	0.3829		0.8862	1.3441	1.2113		100	100	100		Lipid	Fatty Acid Metabolism(Acyl Glycine)	100003940	14246-53-8	4335.4	200.129
	1301			N-palmitoylglycine	LC/MS neg	42092			151008		0.99	0.71	0.72			0.7244	0.6813	0.192	0.1961	0.1068	0.6865	0.2249	0.2523		1.0762	1.0643	0.7659		100	100	100		Lipid	Fatty Acid Metabolism(Acyl Glycine)	100003686	2441-41-0	5580	312.254
	1306		Fatty Acid Metabolism(Acyl Carnitine)	acetylcarnitine	LC/MS pos early	32198	C02571	HMDB00201	1		1.71	2.66	1.56			0.1797	0.3923	0.0093	0.0362	0.1205	0.6865	0.0293	0.0959		0.5977	1.0205	1.5927		100	100	100		Lipid	Fatty Acid Metabolism(Acyl Carnitine)	100000802	5080-50-2	2282	204.123
	1307			3-hydroxybutyrylcarnitine (1)	LC/MS pos early	43264		HMDB13127	53481617		0.49	0.51	1.03			0.0413	0.2432	0.0236	0.0596	0.7658	0.8255	0.0464	0.1185		1.4564	0.7178	0.7384		100	100	100		Lipid	Fatty Acid Metabolism(Acyl Carnitine)	100003926		2400	248.149
	1308			3-hydroxybutyrylcarnitine (2)	LC/MS pos early	52984					0.62	0.63	1.02			0.0428	0.2432	0.051	0.0907	0.9242	0.843	0.0731	0.1521		1.3871	0.8591	0.8771		100	100	100		Lipid	Fatty Acid Metabolism(Acyl Carnitine)	100009271		2340	248.149
	1310			hexanoylcarnitine	LC/MS pos early	32328		HMDB00705	6426853		1.24	1.7	1.37			0.3847	0.5428	0.0153	0.0474	0.0784	0.6865	0.0422	0.1126		0.552	0.6838	0.9393		0	20	100		Lipid	Fatty Acid Metabolism(Acyl Carnitine)	100000781	6920-35-0	3308	260.186
	1319			palmitoylcarnitine	LC/MS pos late	44681	C02990	HMDB00222	461		0.88	1.08	1.23			0.2951	0.4859	0.6538	0.4097	0.146	0.7077	0.3146	0.2978		1.0707	0.9442	1.1614		100	100	100		Lipid	Fatty Acid Metabolism(Acyl Carnitine)	100000776	6865-14-1	1425	400.342
	1320			palmitoleoylcarnitine*	LC/MS pos late	53223					0.87	1.12	1.28			0.5241	0.6167	0.8377	0.4765	0.4038	0.7423	0.674	0.4404		1.0565	0.9221	1.1835		80	40	20		Lipid	Fatty Acid Metabolism(Acyl Carnitine)	100009406		1357	398.326
	1321			stearoylcarnitine	LC/MS pos late	34409		HMDB00848	6426855		0.86	0.94	1.09			0.1745	0.3874	0.5706	0.3774	0.4065	0.7423	0.3785	0.3276		1.0634	0.9163	1.0016		100	100	100		Lipid	Fatty Acid Metabolism(Acyl Carnitine)	100001391	18822-91-8	1485	428.373
	1322			linoleoylcarnitine*	LC/MS pos late	46223		HMDB06469	6450015		0.94	1.18	1.26			0.6797	0.6701	0.2406	0.2201	0.1233	0.6865	0.2656	0.2776		1.0249	0.9588	1.2121		100	100	100		Lipid	Fatty Acid Metabolism(Acyl Carnitine)	100003151	36816-10-1	1430	424.342
	1323			oleoylcarnitine	LC/MS pos late	35160		HMDB05065	6441392;53477789		0.81	0.99	1.23			0.44	0.576	0.401	0.3018	0.9437	0.8435	0.6377	0.4277		1.3193	1.0635	1.3125		100	100	100		Lipid	Fatty Acid Metabolism(Acyl Carnitine)	100001501	38677-66-6	1423	426.358
	1328			adipoylcarnitine	LC/MS pos early	52988					0.52	0.43	0.82			0.0239	0.2246	0.0046	0.0267	0.3887	0.7423	0.0121	0.0709		1.4887	0.777	0.6349		100	100	100		Lipid	Fatty Acid Metabolism(Acyl Carnitine)	100006614		2558	290.16
	1331			pimeloylcarnitine/3-methyladipoylcarnitine	LC/MS pos early	53224					0.91	0.93	1.02			0.5043	0.6003	0.5756	0.3784	0.9119	0.8373	0.766	0.4694		1.183	1.0786	1.1032		100	100	100		Lipid	Fatty Acid Metabolism(Acyl Carnitine)	100009407		2773	304.175
	1333		Carnitine Metabolism	deoxycarnitine	LC/MS pos early	36747	C01181	HMDB01161	134		0.86	0.82	0.95			0.3537	0.5249	0.1786	0.1857	0.6511	0.8087	0.3761	0.3263		1.1416	0.9833	0.9305		100	100	100		Lipid	Carnitine Metabolism	100001662	6249-56-5	2052	146.118
	1334			carnitine	LC/MS pos early	15500	C00318	HMDB00062	10917		1	0.88	0.87			0.9381	0.7456	0.2964	0.2515	0.2643	0.7325	0.449	0.3543		1.1362	1.1388	0.9943		100	100	100		Lipid	Carnitine Metabolism	100000007	461-05-2	1978	162.112
	1339		Ketone Bodies	3-hydroxybutyrate (BHBA)	LC/MS polar	542	C01089	HMDB00357	441		0.53	0.52	0.98			0.0495	0.2555	0.0384	0.0749	0.8896	0.8325	0.0676	0.1486		1.7685	0.9456	0.9264		100	100	100		Lipid	Ketone Bodies	254	625-72-9	1443.3	103.04
	1349		Fatty Acid, Monohydroxy	2-hydroxystearate	LC/MS neg	17945	C03045		69417		1.18	1.25	1.07			0.2075	0.4203	0.1254	0.1504	0.758	0.8255	0.256	0.2707		0.8129	0.9555	1.0187		100	100	100		Lipid	Fatty Acid, Monohydroxy	1239	629-22-1	5695	299.259
	1352			3-hydroxyhexanoate	LC/MS neg	53230			151492		1.13	0.92	0.81			0.5293	0.6173	0.6921	0.4268	0.3128	0.7359	0.5829	0.4145		0.8916	1.004	0.8181		60	80	80		Lipid	Fatty Acid, Monohydroxy	100006367	10191-24-9	1725	131.071
	1353			3-hydroxyoctanoate	LC/MS neg	22001		HMDB01954	26613		1.99	1.95	0.98			0.0046	0.1938	0.0049	0.0267	0.9729	0.8536	0.0063	0.06		0.5224	1.0379	1.0163		60	100	100		Lipid	Fatty Acid, Monohydroxy	100000773	88930-08-9	3446	159.103
	1354			3-hydroxydecanoate	LC/MS neg	22053		HMDB02203	26612		1.16	0.93	0.8			0.3343	0.5137	0.5235	0.3588	0.1222	0.6865	0.2834	0.2884		1.0577	1.2313	0.9819		100	100	100		Lipid	Fatty Acid, Monohydroxy	100000997	5561-87-5	4634.7	187.134
	1359			3-hydroxypalmitate	LC/MS neg	27503		HMDB10734	301590		0.87	0.75	0.87			0.9576	0.7492	0.6754	0.4202	0.6375	0.8087	0.8705	0.5035		1.2295	1.0641	0.9215		100	100	100		Lipid	Fatty Acid, Monohydroxy	100000983	928-17-6	5476	271.228
	1366			8-hydroxyoctanoate	LC/MS neg	21239			69820		1.18	1.29	1.09			0.3321	0.5124	0.1576	0.1736	0.6286	0.8087	0.3406	0.3119		0.8228	0.9729	1.0598		80	100	100		Lipid	Fatty Acid, Monohydroxy	100000956	764-89-6	2300.4	159.103
	1368			16-hydroxypalmitate	LC/MS neg	39609	C18218	HMDB06294	10466		0.74	1.03	1.39			0.0585	0.2691	0.8723	0.4834	0.0436	0.6865	0.0789	0.1533		1.053	0.7832	1.0894		100	100	100		Lipid	Fatty Acid, Monohydroxy	100002953	506-13-8	5236.2	271.228
	1372			13-HODE + 9-HODE	LC/MS neg	37752			43013		1.14	0.99	0.87			0.3401	0.5151	0.7649	0.4533	0.5048	0.7801	0.6085	0.4211		0.9782	1.1108	0.966		100	100	100		Lipid	Fatty Acid, Monohydroxy	100002196		5275	295.228
	1375			14-HDoHE/17-HDoHE	LC/MS neg	53034					0.74	0.78	1.06			0.3062	0.4911	0.5264	0.3597	0.6845	0.8132	0.5746	0.4108		1.195	0.8819	0.9366		100	100	100		Lipid	Fatty Acid, Monohydroxy	100009278		5296	343.228
	1390		Fatty Acid, Dihydroxy	12,13-DiHOME	LC/MS neg	38395	C14829	HMDB04705	10236635		1.06	0.89	0.84			0.62	0.6528	0.571	0.3774	0.2965	0.7359	0.5662	0.4083		1.0436	1.103	0.9256		100	100	100		Lipid	Fatty Acid, Dihydroxy	62	263399-35-5	5137	313.238
	1391			9,10-DiHOME	LC/MS neg	38399	C14828	HMDB04704	9966640		1.19	1.01	0.84			0.2799	0.4829	0.7836	0.4605	0.4115	0.7423	0.5183	0.3829		0.966	1.1524	0.9735		100	100	100		Lipid	Fatty Acid, Dihydroxy	179	263399-34-4	5180	313.238
	1393			19,20-DiHDPA	LC/MS neg	46286			16061148		0.91	0.79	0.87			0.3871	0.5446	0.1417	0.162	0.5121	0.7801	0.3225	0.2999		1.186	1.0752	0.9386		100	100	100		Lipid	Fatty Acid, Dihydroxy	100002844		5212	361.238
	1394			5,6-DiHETrE	LC/MS neg	46306	C14772	HMDB02343	5283142		1.68	1.5	0.89			0.0845	0.301	0.1031	0.1338	0.9091	0.8373	0.1511	0.2149		0.8248	1.3886	1.2398		100	100	100		Lipid	Fatty Acid, Dihydroxy	100002755	213382-49-1	5326	337.238
	1395			8,9-DiHETrE	LC/MS neg	46307	C14773	HMDB02311	5283144		1.45	1.75	1.21			0.2951	0.4859	0.1252	0.1504	0.5899	0.8039	0.2824	0.2884		0.751	1.0878	1.3143		80	100	100		Lipid	Fatty Acid, Dihydroxy	100002753	192461-96-4	5273	337.238
	1397			14,15-DiHETrE	LC/MS neg	46305	C14775	HMDB02265	5283147		1.16	1.17	1.01			0.335	0.5137	0.1991	0.1992	0.729	0.8183	0.3986	0.3338		0.8997	1.0409	1.0565		100	100	100		Lipid	Fatty Acid, Dihydroxy	100002752	77667-09-5	5188	337.238
	1398		Fatty Acid, Oxidized	4-hydroxy-2-nonenal	LC/MS neg	38309		HMDB04362	1693		0.53	0.86	1.62			0.0385	0.2432	0.5335	0.3607	0.1182	0.6865	0.0951	0.1693		1.3674	0.7255	1.1723		100	60	100		Lipid	Fatty Acid, Oxidized	143	75899-68-2;128946-65-6	4745	155.108
	1424		Eicosanoid	prostaglandin F2alpha	LC/MS neg	19398	C00639	HMDB01139	5280363		1.15	2.11	1.84			0.5979	0.6442	0.0035	0.026	0.0095	0.3926	0.0072	0.061		0.8699	0.9973	1.8382		100	100	100		Lipid	Eicosanoid	100000574	551-11-1	4658	353.233
	1460			5-HETE	LC/MS neg	37372	C04805	HMDB11134	5280733		1.65	1.62	0.98			0.2543	0.462	0.1121	0.1418	0.6145	0.8087	0.2525	0.2694		0.6516	1.0743	1.058		80	80	100		Lipid	Eicosanoid	100002137	73307-52-5	5382	319.228
	1462			9-HETE	LC/MS neg	46301		HMDB10222	5312978		0.53	0.6	1.12			0.6742	0.67	0.9435	0.503	0.624	0.8087	0.864	0.5021		2.1132	1.1247	1.2574		100	100	100		Lipid	Eicosanoid	100002168		5341	319.228
	1465			12-HETE	LC/MS neg	37536		HMDB06111	5312983		0.87	0.88	1.02			0.3604	0.5264	0.686	0.4256	0.6013	0.8087	0.6452	0.4295		1.1216	0.9736	0.9904		100	100	100		Lipid	Eicosanoid	100002167	71030-37-0;73837-14-6	5326	319.228
	1466			15-HETE	LC/MS neg	37538	C04742	HMDB02110	5280724		1.64	1.51	0.92			0.0563	0.2689	0.0725	0.1106	0.8884	0.8325	0.1015	0.1728		0.7329	1.2046	1.1089		100	100	100		Lipid	Eicosanoid	100000565	54845-95-3	5298	319.228
	1474		Endocannabinoid	oleoyl ethanolamide	LC/MS neg	38102		HMDB02088	5283454		0.65	0.73	1.12			0.0761	0.2857	0.2137	0.2085	0.5417	0.7942	0.1831	0.2346		1.3893	0.9023	1.0094		100	100	100		Lipid	Endocannabinoid	1137	11-58-0;111-58-0	6400	324.291
	1477			palmitoyl ethanolamide	LC/MS neg	38165	C16512	HMDB02100	4671		0.71	0.84	1.18			0.1366	0.3471	0.5141	0.3544	0.3742	0.7382	0.3126	0.2968		1.3262	0.9415	1.1082		100	100	100		Lipid	Endocannabinoid	1489	544-31-0	6300	298.275
	1478			stearoyl ethanolamide	LC/MS pos late	38625		HMDB13078	27902		1.03	1.25	1.21			0.7395	0.6842	0.0359	0.0738	0.0661	0.6865	0.074	0.1521		0.9733	1.0036	1.2188		100	100	100		Lipid	Endocannabinoid	100002254	111-57-9	1787	328.321
	1482			arachidonoyl ethanolamide	LC/MS pos late	32463	C11695	HMDB04080	5281969		1.04	1.27	1.22			0.7678	0.6995	0.0982	0.1289	0.1618	0.7077	0.2005	0.2442		0.8137	0.8453	1.0349		20	40	40		Lipid	Endocannabinoid	1488	94421-68-8	1535	348.29
	1484			N-arachidonoyltaurine	LC/MS neg	54748					1.37	1.23	0.9			0.1859	0.4001	0.2818	0.2431	0.787	0.8317	0.3627	0.3224		0.7919	1.0833	0.9743		80	100	100		Lipid	Endocannabinoid	100005817	119959-65-8	5481	410.237
	1485			N-oleoyltaurine	LC/MS neg	39732			6437033		0.68	0.61	0.9			0.9767	0.7523	0.6124	0.3957	0.6327	0.8087	0.8451	0.4959		1.5225	1.0406	0.9329		100	100	100		Lipid	Endocannabinoid	100003119	52514-04-2	5610	388.253
	1486			N-stearoyltaurine	LC/MS neg	39730			168274		1.09	1.79	1.64			0.7077	0.6743	0.074	0.1109	0.1417	0.7077	0.1591	0.2219		0.7282	0.7922	1.3		20	80	80		Lipid	Endocannabinoid	100003240	63155-80-6	5782	390.268
	1487			N-palmitoyltaurine	LC/MS neg	39835					0.82	0.72	0.88			0.5496	0.6213	0.8026	0.4701	0.7251	0.8183	0.8283	0.4899		1.1468	0.9415	0.8284		80	100	100		Lipid	Endocannabinoid	100003239	83982-06-3	5560	362.237
	1488			N-linolenoyltaurine *	LC/MS neg	46224					0.51	0.38	0.74			0.0556	0.2689	0.0104	0.0389	0.3797	0.7404	0.0288	0.0952		1.2019	0.6123	0.4533		80	60	0		Lipid	Endocannabinoid	100005815		5412	384.221
	1489			linoleoyl ethanolamide	LC/MS neg	52608		HMDB12252	5283446		0.55	0.56	1.02			0.0394	0.2432	0.0545	0.095	0.8592	0.8325	0.0719	0.1521		1.7457	0.9538	0.9697		100	100	100		Lipid	Endocannabinoid	100006726	68171-52-8	6150	322.275
	1491		Inositol Metabolism	myo-inositol	LC/MS polar	1124	C00137	HMDB00211	892		1.07	1.05	0.98			0.4396	0.576	0.5619	0.3742	0.8426	0.8325	0.7148	0.4556		1.0139	1.0853	1.0682		100	100	100		Lipid	Inositol Metabolism	363	87-89-8	3506.3	225.062
	1499			inositol 1-phosphate (I1P)	LC/MS polar	43849	C04006	HMDB00213	440194		0.74	0.89	1.2			0.03	0.2329	0.3943	0.2988	0.1406	0.7077	0.0817	0.1548		1.235	0.9178	1.0972		100	100	100		Lipid	Inositol Metabolism	370	573-35-3;106032-59-1	4785	259.022
	1519		Phospholipid Metabolism	choline	LC/MS pos early	15506	C00114	HMDB00097	305		1.03	1.18	1.14			0.6087	0.6489	0.0256	0.0627	0.066	0.6865	0.0589	0.1386		0.9608	0.993	1.1328		100	100	100		Lipid	Phospholipid Metabolism	1256	67-48-1	1961	104.107
	1520			choline phosphate	LC/MS pos early	34396	C00588	HMDB01565	1014		1.08	1.14	1.06			0.6788	0.6701	0.5079	0.3527	0.8007	0.8323	0.7922	0.4772		1.0911	1.1744	1.2453		100	100	100		Lipid	Phospholipid Metabolism	267	72556-74-2	700	184.073
	1521			cytidine 5'-diphosphocholine	LC/MS pos early	34418	C00307	HMDB01413	13804		0.79	0.91	1.15			0.1965	0.409	0.5309	0.3597	0.4839	0.7704	0.4189	0.3412		1.1085	0.8781	1.0066		100	100	100		Lipid	Phospholipid Metabolism	1220	33818-15-4	725	489.115
	1522			glycerophosphorylcholine (GPC)	LC/MS pos early	15990	C00670	HMDB00086	71920		1.19	1.11	0.93			0.0352	0.2432	0.1953	0.198	0.3365	0.7359	0.0979	0.1721		0.8991	1.0711	0.9945		100	100	100		Lipid	Phospholipid Metabolism	100000269	28319-77-9	672	258.11
	1526			phosphoethanolamine	LC/MS neg	1600	C00346	HMDB00224	1015		0.91	1.2	1.32			0.3546	0.5249	0.1175	0.1459	0.0212	0.6461	0.0597	0.1397		1.0173	0.928	1.2205		100	100	100		Lipid	Phospholipid Metabolism	1026	1071-23-4	638	140.012
	1527			cytidine-5'-diphosphoethanolamine	LC/MS polar	34410	C00570	HMDB01564	123727		1.05	1.14	1.09			0.6938	0.6716	0.3308	0.2663	0.553	0.7968	0.6069	0.4208		0.931	0.9734	1.0585		100	100	100		Lipid	Phospholipid Metabolism	100001407	72842-05-8	4210	445.053
	1528			glycerophosphoethanolamine	LC/MS polar	37455	C01233	HMDB00114	123874		1.07	1.02	0.95			0.6961	0.6716	0.9138	0.4939	0.777	0.8261	0.9187	0.5183		1.0114	1.0868	1.0357		100	100	100		Lipid	Phospholipid Metabolism	100001620	33049-08-0	3075	214.049
	1529			trimethylamine N-oxide	LC/MS pos early	40406	C01104	HMDB00925	1145		0.93	1.48	1.59			0.8642	0.7303	0.4186	0.31	0.5199	0.7821	0.685	0.4452		0.9786	0.9101	1.4506		60	100	100		Lipid	Phospholipid Metabolism	100003397	1184-78-7	2100	76.0757
	1530			glycerophosphoinositol*	LC/MS polar	47155					1.18	1.39	1.18			0.2653	0.4689	0.041	0.0777	0.2846	0.7325	0.1138	0.1859		0.8016	0.9445	1.1175		100	100	100		Lipid	Phospholipid Metabolism	100001621	16824-65-0	3850	333.059
	1531			1,2-dipalmitoyl-GPC (16:0/16:0)	LC/MS pos late	19130		HMDB00564	452110		1.03	1.1	1.06			0.6598	0.6678	0.1437	0.1633	0.2874	0.7325	0.3091	0.2968		0.9537	0.9849	1.0457		100	100	100		Lipid	Phospholipid Metabolism	100000657	63-89-8	2365	734.569
	1532			1,2-dipalmitoyl-GPE (16:0/16:0)*	LC/MS pos late	57341			11802774;445468		1.01	1.11	1.09			0.8005	0.7088	0.1404	0.1619	0.2114	0.7249	0.2764	0.2856		0.9494	0.9635	1.0494		100	100	100		Lipid	Phospholipid Metabolism	100009204		2498	692.522
	1534			1-palmitoyl-2-oleoyl-GPC (16:0/18:1)	LC/MS pos late	52461			6436017		0.98	1.04	1.07			0.699	0.6716	0.5722	0.3774	0.348	0.7382	0.6286	0.4254		1.0235	1.002	1.0673		100	100	100		Lipid	Phospholipid Metabolism	1539	26853-31-6;26853-31-6	2358	760.585
	1535			1-palmitoyl-2-linoleoyl-GPC (16:0/18:2)	LC/MS pos late	42446			5287971		0.98	0.98	1			0.2961	0.4859	0.2243	0.2151	0.8533	0.8325	0.4115	0.3407		1.011	0.9916	0.9888		100	100	100		Lipid	Phospholipid Metabolism	1537	40811-94-7	2160	758.569
	1537			1-stearoyl-2-arachidonoyl-GPC (18:0/20:4)	LC/MS pos late	42450			16219824		0.99	0.92	0.93			0.8428	0.7238	0.1601	0.1747	0.2197	0.726	0.3032	0.2949		1.0352	1.0257	0.9566		100	100	100		Lipid	Phospholipid Metabolism	100001869	35418-59-8	2300	810.601
	1538			1-stearoyl-2-oleoyl-GPC (18:0/18:1)	LC/MS pos late	52438					1.02	1.05	1.02			0.6645	0.6688	0.3468	0.2742	0.6027	0.8087	0.6297	0.4254		0.9749	0.9977	1.0194		100	100	100		Lipid	Phospholipid Metabolism	100008904	56421-10-4	2644	788.616
	1539			1-stearoyl-2-oleoyl-GPI (18:0/18:1)*	LC/MS pos late	52726					1.13	1.06	0.94			0.5512	0.6214	0.8954	0.4878	0.6406	0.8087	0.8153	0.487		0.982	1.1126	1.0445		100	100	100		Lipid	Phospholipid Metabolism	100009181		3711	882.607
	1540			1,2-dioleoyl-GPC (18:1/18:1)*	LC/MS pos late	52457			10350317		1.33	1.24	0.93			0.0038	0.1938	0.0217	0.0572	0.3656	0.7382	0.0102	0.0699		0.8702	1.1562	1.0766		100	100	100		Lipid	Phospholipid Metabolism	100008905	4235-95-4	2346	786.601
	1542			1-stearoyl-2-linoleoyl-GPA (18:0/18:2)*	LC/MS pos late	57347		HMDB07861			1.32	1.21	0.92			0.5041	0.6003	0.8641	0.4804	0.6167	0.8087	0.778	0.4726		0.8104	1.0671	0.9832		80	100	60		Lipid	Phospholipid Metabolism	100009091		3259	718.538
	1543			1-palmitoyl-2-arachidonoyl-GPC (16:0/20:4n6)	LC/MS pos late	52462			10747814		1.01	0.95	0.94			0.9177	0.7411	0.2342	0.2181	0.1994	0.7128	0.3516	0.3171		1.026	1.0322	0.9707		100	100	100		Lipid	Phospholipid Metabolism	100008914	35418-58-7	2091	782.569
	1544			1-stearoyl-2-linoleoyl-GPC (18:0/18:2)*	LC/MS pos late	52452					1.02	0.98	0.97			0.4307	0.576	0.4097	0.306	0.1208	0.6865	0.2855	0.2884		0.9963	1.0123	0.98		100	100	100		Lipid	Phospholipid Metabolism	100008980		2380	786.601
	1546			1-linoleoyl-2-linolenoyl-GPC (18:2/18:3)*	LC/MS pos late	53176					0.86	0.82	0.95			0.2972	0.4859	0.2134	0.2085	0.8265	0.8325	0.4006	0.334		1.1647	0.9986	0.9522		100	100	100		Lipid	Phospholipid Metabolism	100009343		1939	780.554
	1548			1-palmitoyl-2-palmitoleoyl-GPC (16:0/16:1)*	LC/MS pos late	52470					1.06	1.14	1.08			0.867	0.7307	0.4309	0.3158	0.5317	0.7917	0.6988	0.4499		0.997	1.0519	1.1327		100	100	100		Lipid	Phospholipid Metabolism	100008984		2160	732.554
	1552			1-stearoyl-2-arachidonoyl-GPI (18:0/20:4)	LC/MS pos late	52449					1	0.98	0.98			0.9589	0.7492	0.4359	0.3173	0.4074	0.7423	0.6401	0.4277		1.0087	1.0103	0.9875		100	100	100		Lipid	Phospholipid Metabolism	100000616		3000	904.591
	1553			1-oleoyl-2-linoleoyl-GPC (18:1/18:2)*	LC/MS pos late	52453					1.15	1.08	0.94			0.1322	0.3422	0.4893	0.3434	0.3848	0.7404	0.3056	0.2964		0.9382	1.0823	1.0123		100	100	100		Lipid	Phospholipid Metabolism	100008981		2165	784.585
	1555			1-palmitoyl-2-linoleoyl-GPI (16:0/18:2)	LC/MS pos late	52450					0.98	1.05	1.08			0.6932	0.6716	0.6919	0.4268	0.4336	0.7517	0.7265	0.4574		1.0041	0.9794	1.0545		100	100	100		Lipid	Phospholipid Metabolism	1528		2730	852.56
	1557			1-palmitoyl-2-arachidonoyl-GPI (16:0/20:4)*	LC/MS pos late	52467					1.03	1.12	1.08			0.6885	0.6716	0.257	0.2296	0.4508	0.7524	0.5017	0.3822		1.0039	1.0373	1.1208		100	100	100		Lipid	Phospholipid Metabolism	100008993		2567	876.56
	1558			1-stearoyl-2-linoleoyl-GPI (18:0/18:2)	LC/MS pos late	52468					1.11	0.92	0.83			0.4226	0.571	0.5299	0.3597	0.1654	0.7077	0.3653	0.3224		0.9617	1.0672	0.8867		100	100	100		Lipid	Phospholipid Metabolism	100008994		3185	880.591
	1559			1-palmitoyl-2-oleoyl-GPG (16:0/18:1)	LC/MS pos late	52448			5283509		0.9	1	1.12			0.2138	0.4252	0.918	0.4954	0.2505	0.7325	0.3754	0.3263		1.0091	0.9048	1.0092		100	100	100		Lipid	Phospholipid Metabolism	100000641		3206	766.559
	1561			1-palmitoyl-2-oleoyl-GPE (16:0/18:1)	LC/MS pos late	19263		HMDB05320	5283496		0.97	1.17	1.21			0.6613	0.6678	0.3686	0.2875	0.1917	0.7122	0.3979	0.3338		0.9862	0.955	1.1585		100	100	100		Lipid	Phospholipid Metabolism	1526	26662-94-2	2509	718.538
	1563			1-stearoyl-2-arachidonoyl-GPE (18:0/20:4)	LC/MS pos late	52447			5289133		0.93	0.92	0.99			0.0407	0.2432	0.0203	0.0555	0.7111	0.8183	0.0419	0.1126		1.0658	0.9893	0.9796		100	100	100		Lipid	Phospholipid Metabolism	100008977		2424	768.554
	1565			1-stearoyl-2-oleoyl-GPE (18:0/18:1)	LC/MS pos late	42448					1.02	1.09	1.07			0.9762	0.7523	0.5188	0.357	0.5002	0.7801	0.7401	0.4588		0.9648	0.9854	1.0545		100	100	100		Lipid	Phospholipid Metabolism	100001856		2858	746.569
	1566			1-palmitoyl-2-arachidonoyl-GPE (16:0/20:4)*	LC/MS pos late	52464		HMDB05323	9546800		0.93	0.97	1.04			0.1322	0.3422	0.4292	0.3158	0.4407	0.7524	0.307	0.2968		1.0206	0.9491	0.9854		100	100	100		Lipid	Phospholipid Metabolism	100008990		2198	740.522
	1568			1-palmitoyl-2-linoleoyl-GPE (16:0/18:2)	LC/MS pos late	42449		HMDB05322	9546747		0.89	1.05	1.18			0.2981	0.4859	0.8157	0.4707	0.2095	0.7249	0.3968	0.3338		1.0242	0.9095	1.0706		100	100	100		Lipid	Phospholipid Metabolism	100001870		2275	716.522
	1569			1-palmitoyl-2-linoleoyl-GPG (16:0/18:2)	LC/MS pos late	52628					0.85	0.81	0.95			0.021	0.2169	0.0049	0.0267	0.4459	0.7524	0.0122	0.0709		1.1481	0.9797	0.9291		100	100	100		Lipid	Phospholipid Metabolism	1543		2730	764.544
	1571			1-stearoyl-2-linoleoyl-GPE (18:0/18:2)*	LC/MS pos late	52446			9546749		0.97	0.96	0.99			0.5795	0.6378	0.5869	0.3821	0.9913	0.8567	0.8119	0.4858		1.0124	0.9797	0.9671		100	100	100		Lipid	Phospholipid Metabolism	100008976		2522	744.554
	1585			1-palmitoyl-2-stearoyl-GPC (16:0/18:0)	LC/MS pos late	52616					1	1.09	1.08			0.913	0.7411	0.2552	0.2286	0.2158	0.726	0.3802	0.3283		0.9746	0.977	1.0575		100	100	100		Lipid	Phospholipid Metabolism	100008921	59403-51-9	2653	762.601
	1586			1,2-dioleoyl-GPE (18:1/18:1)	LC/MS pos late	52609			9546757		1.11	1.22	1.1			0.6743	0.67	0.2467	0.2227	0.4465	0.7524	0.4878	0.3728		0.9199	1.017	1.1235		100	100	100		Lipid	Phospholipid Metabolism	100008906	4004-05-01	2485	744.554
	1588			1-palmitoyl-2-oleoyl-GPI (16:0/18:1)*	LC/MS pos late	52669					0.95	1.13	1.18			0.6894	0.6716	0.6972	0.4277	0.4348	0.7517	0.7277	0.4574		1.0313	0.9838	1.1617		100	100	100		Lipid	Phospholipid Metabolism	100009066		3140	854.575
	1598			1-palmitoleoyl-2-linoleoyl-GPC (16:1/18:2)*	LC/MS pos late	52683					1.03	1.03	1			0.861	0.7303	0.8102	0.4707	0.948	0.8446	0.9684	0.5273		0.9953	1.0259	1.0224		100	100	100		Lipid	Phospholipid Metabolism	100009075		2003	756.554
	1603			1,2-dilinoleoyl-GPC (18:2/18:2)	LC/MS pos late	52603			5288075		0.99	0.88	0.89			0.9196	0.7411	0.152	0.1686	0.1792	0.7077	0.2702	0.2801		1.0332	1.0254	0.9135		100	100	100		Lipid	Phospholipid Metabolism	100008903	998-06-1	2006	782.569
	1604			1,2-dilinoleoyl-GPE (18:2/18:2)*	LC/MS pos late	53174			9546812		0.88	0.92	1.04			0.3702	0.5295	0.577	0.3784	0.7268	0.8183	0.6533	0.4323		0.9764	0.8638	0.902		100	100	100		Lipid	Phospholipid Metabolism	100009217		2083	740.522
	1605			1,2-dilinoleoyl-GPI (18:2/18:2)*	LC/MS pos late	52734					0.97	0.72	0.75			0.7483	0.6896	0.2769	0.24	0.4333	0.7517	0.5215	0.3829		1.1368	1.0975	0.8221		100	100	100		Lipid	Phospholipid Metabolism	100009185		2388	876.56
	1606			1-oleoyl-2-linoleoyl-GPE (18:1/18:2)*	LC/MS pos late	52687		HMDB05349	9546753		1.04	1	0.96			0.9124	0.7411	0.9999	0.5181	0.9123	0.8373	0.9916	0.5343		0.9876	1.0277	0.9887		100	100	100		Lipid	Phospholipid Metabolism	100009078		2270	742.538
	1611			1-linoleoyl-2-arachidonoyl-GPC (18:2/20:4n6)*	LC/MS pos late	52710					1.01	0.92	0.91			0.8376	0.7238	0.1191	0.1469	0.0835	0.6865	0.1602	0.2224		1.0109	1.0231	0.9292		100	100	100		Lipid	Phospholipid Metabolism	100009131		1969	806.569
	1614			1-linoleoyl-2-arachidonoyl-GPE (18:2/20:4)*	LC/MS pos late	53189					0.99	0.95	0.96			0.7948	0.7088	0.6538	0.4097	0.8494	0.8325	0.8997	0.5122		0.9635	0.9525	0.9182		100	100	100		Lipid	Phospholipid Metabolism	100009222		2030	764.522
	1626			1-stearoyl-2-linoleoyl-GPS (18:0/18:2)	LC/MS pos late	53009			9547091		1.06	1.1	1.03			0.3812	0.5393	0.1918	0.1961	0.644	0.8087	0.4007	0.334		0.9561	1.0158	1.0478		100	100	100		Lipid	Phospholipid Metabolism	100000642		2689	788.544
	1632			1-oleoyl-2-arachidonoyl-GPI (18:1/20:4) *	LC/MS pos late	54994					1.1	1.12	1.01			0.3725	0.5314	0.463	0.3319	0.8692	0.8325	0.6261	0.4254		0.9445	1.0407	1.0543		100	100	100		Lipid	Phospholipid Metabolism	100010951		2568	902.575
	1637			arachidonoylcholine	LC/MS pos late	53261					0.63	0.67	1.06			0.2285	0.4347	0.2271	0.2165	0.997	0.8567	0.3714	0.3245		1.1245	0.7063	0.7508		60	40	40		Lipid	Phospholipid Metabolism	100009332		1390	390.337
	1638			dihomo-linolenoyl-choline	LC/MS pos late	53262					0.44	0.4	0.92			0.0229	0.2205	0.0117	0.0409	0.7234	0.8183	0.023	0.085		1.7998	0.7861	0.7245		80	60	40		Lipid	Phospholipid Metabolism	100009335		1424	392.352
	1641			oleoylcholine	LC/MS pos late	53260					0.47	0.41	0.87			0.071	0.2762	0.0384	0.0749	0.7358	0.8209	0.0795	0.1533		1.9197	0.907	0.7883		100	100	100		Lipid	Phospholipid Metabolism	100009331		1449	368.352
	1642			palmitoloelycholine	LC/MS pos late	53257					0.49	0.33	0.67			0.0862	0.301	0.0363	0.0739	0.6348	0.8087	0.0825	0.1548		2.5147	1.2295	0.8285		100	100	100		Lipid	Phospholipid Metabolism	100009334		1385	340.321
	1663			1-palmitoyl-2-gamma-linolenoyl-GPC (16:0/18:3n6)*	LC/MS pos late	54812					0.94	0.93	0.99			0.343	0.5153	0.3049	0.2555	0.934	0.8435	0.5111	0.3829		1.0521	0.9861	0.981		100	100	100		Lipid	Phospholipid Metabolism	100009154		2034	756.554
	1690		Phosphatidylserine (PS)	1-stearoyl-2-arachidonoyl-GPS (18:0/20:4)	LC/MS pos late	52235					1	1	1			0.9978	0.7538	0.9882	0.5147	0.986	0.8561	0.9998	0.5364		1.0007	1.003	1.0038		100	100	100		Lipid	Phosphatidylserine (PS)	100001872		2565	812.544
	1691			1-stearoyl-2-oleoyl-GPS (18:0/18:1)	LC/MS pos late	19265			9547087		1.03	1.14	1.11			0.5879	0.6388	0.0306	0.0679	0.0828	0.6865	0.0722	0.1521		0.9616	0.9923	1.097		100	100	100		Lipid	Phosphatidylserine (PS)	100000639		3000	790.559
	1697		Lysolipid	1-palmitoyl-GPC (16:0)	LC/MS pos late	33955		HMDB10382	86554		1.12	1.15	1.03			0.1111	0.3188	0.0491	0.0882	0.6474	0.8087	0.1109	0.1828		0.9188	1.0287	1.058		100	100	100		Lipid	Lysolipid	100001263	17364-16-8	1525	496.34
	1698			2-palmitoyl-GPC (16:0)*	LC/MS neg	35253		HMDB61702	15061532		0.93	0.95	1.02			0.993	0.7538	0.8817	0.4863	0.8748	0.8325	0.9838	0.5317		1.0952	1.0239	1.0442		100	100	100		Lipid	Lysolipid	100001562		6215	570.341
	1700			1-palmitoleoyl-GPC (16:1)*	LC/MS pos late	33230		HMDB10383	24779461		1.16	1.21	1.04			0.3768	0.536	0.2978	0.252	0.8675	0.8325	0.5226	0.3829		1.0031	1.1595	1.2108		100	100	100		Lipid	Lysolipid	100001511		1450	494.324
	1701			2-palmitoleoyl-GPC (16:1)*	LC/MS pos late	35819					1.04	1.08	1.03			0.8772	0.7344	0.8942	0.4878	0.774	0.8261	0.9579	0.5261		1.0029	1.0457	1.0787		100	100	100		Lipid	Lysolipid	100001561		1425	494.324
	1704			1-stearoyl-GPC (18:0)	LC/MS pos late	33961		HMDB10384	497299		1.14	1.18	1.03			0.0769	0.2866	0.0292	0.0665	0.5994	0.8087	0.0682	0.149		0.8973	1.0265	1.0551		100	100	100		Lipid	Lysolipid	100001271	19420-57-6	1606	524.371
	1706			1-oleoyl-GPC (18:1)	LC/MS pos late	48258		HMDB02815	16081932		1.25	1.24	0.99			0.0692	0.2762	0.1003	0.1307	0.8333	0.8325	0.1328	0.2012		0.92	1.1507	1.1377		100	100	100		Lipid	Lysolipid	100001272	19420-56-5	1540	522.355
	1709			1-linoleoyl-GPC (18:2)	LC/MS pos late	34419	C04100	HMDB10386	11988421		0.92	0.97	1.05			0.6499	0.6651	0.9061	0.4913	0.736	0.8209	0.8908	0.5095		1.0915	1.0008	1.0551		100	100	100		Lipid	Lysolipid	100001395		1465	520.34
	1711			1-linolenoyl-GPC (18:3)*	LC/MS pos late	45951					0.85	0.81	0.96			0.2276	0.4347	0.118	0.146	0.6874	0.8132	0.2537	0.2698		1.1969	1.015	0.9724		100	100	100		Lipid	Lysolipid	100005350		1422	518.324
	1721			1-arachidonoyl-GPC (20:4n6)*	LC/MS pos late	33228	C05208	HMDB10395			0.98	0.87	0.89			0.9627	0.7506	0.3176	0.2617	0.3393	0.7359	0.5189	0.3829		1.1176	1.0898	0.9685		100	100	100		Lipid	Lysolipid	100001551		1460	544.34
	1731			1-lignoceroyl-GPC (24:0)	LC/MS pos late	49617					1.04	1.07	1.03			0.6291	0.6551	0.3432	0.2723	0.6322	0.8087	0.6262	0.4254		0.9471	0.9826	1.016		100	100	100		Lipid	Lysolipid	100002873	325171-59-3	1907	608.465
	1734			1-palmitoyl-GPE (16:0)	LC/MS pos late	35631		HMDB11503	9547069		1.08	1.2	1.1			0.3151	0.499	0.0461	0.0854	0.2624	0.7325	0.1258	0.1964		0.8846	0.9594	1.0571		100	100	100		Lipid	Lysolipid	100001567		1544	454.293
	1737			1-stearoyl-GPE (18:0)	LC/MS pos late	42398		HMDB11130	9547068		1.19	1.23	1.03			0.035	0.2432	0.0138	0.0448	0.6229	0.8087	0.0305	0.0972		0.8661	1.0307	1.0657		100	100	100		Lipid	Lysolipid	100001461	69747-55-3	1626	482.324
	1738			2-stearoyl-GPE (18:0)*	LC/MS neg	41220					1.1	1.02	0.93			0.3409	0.5151	0.5501	0.3691	0.713	0.8183	0.618	0.4252		1.0602	1.1637	1.0855		100	100	100		Lipid	Lysolipid	100003901		6350	480.31
	1739			1-oleoyl-GPE (18:1)	LC/MS pos late	35628		HMDB11506	9547071		1.2	1.19	0.99			0.1145	0.3188	0.141	0.1619	0.9019	0.8371	0.2074	0.2482		0.9346	1.1216	1.1129		100	100	100		Lipid	Lysolipid	100001569	89576-29-4	1554	480.308
	1743			1-linoleoyl-GPE (18:2)*	LC/MS pos late	36600		HMDB11507	52925130		0.94	0.96	1.03			0.6299	0.6551	0.8259	0.4722	0.7919	0.8323	0.8857	0.5079		1.0112	0.9468	0.9722		100	100	100		Lipid	Lysolipid	100001570		1482	478.293
	1747			1-arachidonoyl-GPE (20:4n6)*	LC/MS pos late	35186		HMDB11517	42607465		0.75	0.85	1.12			0.1121	0.3188	0.2114	0.2079	0.7003	0.8138	0.2397	0.2626		1.2784	0.9642	1.0818		100	100	100		Lipid	Lysolipid	100001571		1450	502.293
	1757			1-palmitoyl-GPI (16:0)*	LC/MS neg	35305		HMDB61695			0.87	1.1	1.26			0.8585	0.7303	0.38	0.2919	0.2956	0.7359	0.522	0.3829		1.0745	0.939	1.1802		100	100	100		Lipid	Lysolipid	100001655		5564	571.289
	1760			1-stearoyl-GPI (18:0)	LC/MS pos late	19324		HMDB61696			0.97	1.02	1.05			0.7391	0.6842	0.7769	0.4573	0.5401	0.7939	0.8219	0.4882		1.0125	0.9842	1.0358		100	100	100		Lipid	Lysolipid	100000656	796963-93-4	1700	601.335
	1762			1-oleoyl-GPI (18:1)*	LC/MS neg	36602					1.07	1.16	1.08			0.4947	0.6003	0.3269	0.2644	0.756	0.8255	0.5923	0.4177		0.9952	1.0632	1.1498		100	100	100		Lipid	Lysolipid	100001777		5599	597.305
	1764			1-linoleoyl-GPI (18:2)*	LC/MS neg	36594					0.72	0.73	1.01			0.4947	0.6003	0.4916	0.3444	0.996	0.8567	0.7231	0.457		1.5349	1.1126	1.1253		100	100	100		Lipid	Lysolipid	100001778		5494	595.289
	1768			1-arachidonoyl-GPI (20:4)*	LC/MS neg	34214		HMDB61690			0.75	0.67	0.9			0.1754	0.3878	0.0466	0.086	0.452	0.7524	0.121	0.1915		1.4207	1.0611	0.9505		100	100	100		Lipid	Lysolipid	100001654		5482	619.289
	1770			1-stearoyl-GPS (18:0)*	LC/MS pos late	45966			9547101		1.11	1.04	0.94			0.1958	0.409	0.5513	0.3691	0.4638	0.7609	0.417	0.3412		0.9959	1.1104	1.0397		100	100	100		Lipid	Lysolipid	100004327		1634	526.314
	1771			1-oleoyl-GPS (18:1)	LC/MS neg	19260			9547099		1.05	1.04	0.99			0.5899	0.6388	0.6941	0.4272	0.8826	0.8325	0.8507	0.4968		0.9749	1.022	1.0121		100	100	100		Lipid	Lysolipid	100000630		5607	522.284
	1773			1-linoleoyl-GPS (18:2)*	LC/MS neg	43676					0.65	0.72	1.11			0.0975	0.3111	0.2187	0.2116	0.6265	0.8087	0.2201	0.2523		1.3404	0.8717	0.971		100	100	100		Lipid	Lysolipid	100004606		5500	520.268
	1781			1-palmitoyl-GPG (16:0)*	LC/MS neg	45970			3300276		0.95	0.85	0.9			0.8905	0.7347	0.804	0.4701	0.7002	0.8138	0.9237	0.5183		1.1422	1.081	0.9737		100	100	100		Lipid	Lysolipid	100005717		5570	483.273
	1783			1-palmitoyl-GPS (16:0)*	LC/MS neg	46130			9547100		0.9	0.89	0.99			0.9977	0.7538	0.9489	0.5043	0.9512	0.8449	0.9973	0.5364		1.2086	1.0858	1.0704		100	100	100		Lipid	Lysolipid	100005805		5572	496.268
	1784			1-stearoyl-GPG (18:0)	LC/MS neg	34437					1.26	1.02	0.81			0.6469	0.6638	0.9653	0.5079	0.6781	0.8132	0.8754	0.5045		0.8278	1.0418	0.8435		100	80	80		Lipid	Lysolipid	100001462		5816	511.304
	1786			1-oleoyl-GPG (18:1)*	LC/MS neg	45968					0.96	0.78	0.81			0.5525	0.6215	0.8263	0.4722	0.4198	0.7481	0.6958	0.4499		1.0998	1.0541	0.8543		60	100	80		Lipid	Lysolipid	100005716		5610	509.288
	1787			1-linoleoyl-GPG (18:2)*	LC/MS neg	54885					1.03	1.11	1.08			0.7975	0.7088	0.4338	0.3166	0.5941	0.8058	0.7174	0.4564		1.0376	1.07	1.1508		100	100	100		Lipid	Lysolipid	100009227		5516	507.273
	1804		Plasmalogen	1-(1-enyl-palmitoyl)-2-oleoyl-GPE (P-16:0/18:1)*	LC/MS pos late	52477					1.1	1.29	1.16			0.153	0.3622	0.0031	0.026	0.0521	0.6865	0.0104	0.0699		0.9095	1.0046	1.1698		100	100	100		Lipid	Plasmalogen	100009005		2600	702.543
	1805			1-(1-enyl-palmitoyl)-2-linoleoyl-GPE (P-16:0/18:2)*	LC/MS pos late	52677					1.13	1.29	1.14			0.0487	0.254	0.0009	0.0138	0.049	0.6865	0.0032	0.0434		0.9124	1.0344	1.1741		100	100	100		Lipid	Plasmalogen	100009069		2351	700.528
	1806			1-(1-enyl-palmitoyl)-2-palmitoyl-GPC (P-16:0/16:0)*	LC/MS pos late	52716			11146967		1.03	1.07	1.04			0.4189	0.569	0.0663	0.1056	0.2597	0.7325	0.1701	0.2257		0.9794	1.0046	1.0442		100	100	100		Lipid	Plasmalogen	100009162		2454	718.575
	1808			1-(1-enyl-palmitoyl)-2-arachidonoyl-GPE (P-16:0/20:4)*	LC/MS pos late	52673					1.02	1.06	1.04			0.661	0.6678	0.2287	0.2165	0.4288	0.7517	0.4607	0.3608		0.9994	1.0187	1.0561		100	100	100		Lipid	Plasmalogen	100009002		2270	724.528
	1812			1-(1-enyl-stearoyl)-2-oleoyl-GPE (P-18:0/18:1)	LC/MS pos late	52614					0.97	1.67	1.73			0.8267	0.7231	0.1671	0.1795	0.1159	0.6865	0.2247	0.2523		0.8834	0.8525	1.4778		80	40	100		Lipid	Plasmalogen	100008919	144371-68-6	2950	730.575
	1813			1-(1-enyl-stearoyl)-2-linoleoyl-GPE (P-18:0/18:2)*	LC/MS pos late	52748					1.11	1.21	1.09			0.1571	0.3663	0.027	0.0644	0.3331	0.7359	0.0764	0.1521		0.9298	1.035	1.1271		100	100	100		Lipid	Plasmalogen	100009225		2633	728.559
	1820			1-(1-enyl-stearoyl)-2-arachidonoyl-GPE (P-18:0/20:4)*	LC/MS pos late	52475		HMDB05779	9547058		0.98	1.06	1.08			0.7099	0.6747	0.4931	0.3447	0.298	0.7359	0.5596	0.4051		0.9711	0.9505	1.0281		100	100	100		Lipid	Plasmalogen	100008999		2511	752.559
	1826		Lysoplasmalogen	1-(1-enyl-palmitoyl)-GPE (P-16:0)*	LC/MS pos late	39270					1.02	1	0.98			0.7531	0.6918	0.8586	0.4804	0.8912	0.8325	0.9495	0.5249		1.0312	1.0526	1.0282		100	100	100		Lipid	Lysoplasmalogen	100003000		1558	438.298
	1830			1-(1-enyl-stearoyl)-GPE (P-18:0)*	LC/MS pos late	39271					1.15	1.24	1.08			0.2815	0.484	0.1812	0.1872	0.7754	0.8261	0.3569	0.318		0.8979	1.0354	1.1132		100	100	100		Lipid	Lysoplasmalogen	100003001		1649	466.329
	1833		Glycerolipid Metabolism	glycerol	LC/MS neg	15122	C00116	HMDB00131	753		0.66	0.53	0.8			0.0434	0.2432	0.005	0.0269	0.2638	0.7325	0.015	0.0728		1.3842	0.917	0.7332		100	100	100		Lipid	Glycerolipid Metabolism	1254	56-81-5	758	91.0401
	1834			glycerol 3-phosphate	LC/MS polar	43847	C00093	HMDB00126	754		1.44	1	0.7			0.4294	0.576	0.9649	0.5079	0.4052	0.7423	0.635	0.4273		1.3119	1.8902	1.3153		100	100	100		Lipid	Glycerolipid Metabolism	100000258	29849-82-9	3938.7	171.006
	1839			glycerophosphoglycerol	LC/MS polar	48857	C03274		439964		0.92	0.67	0.73			0.4004	0.5556	0.0012	0.0176	0.0059	0.3787	0.0029	0.0415		1.1315	1.043	0.7584		100	100	100		Lipid	Glycerolipid Metabolism	100001619		2430	245.043
	1846		Monoacylglycerol	1-palmitoylglycerol (16:0)	LC/MS neg	21127		HMDB31074	14900		0.68	0.66	0.98			0.0998	0.3148	0.0712	0.1104	0.8482	0.8325	0.1348	0.2012		1.5133	1.0232	0.9992		100	100	100		Lipid	Monoacylglycerol	100000827	542-44-9	6400	255.233
	1847			2-palmitoylglycerol (16:0)	LC/MS neg	33419		HMDB11533	123409		0.6	0.64	1.07			0.1476	0.3589	0.2184	0.2116	0.8075	0.8323	0.2883	0.2896		1.3942	0.8377	0.8971		60	60	60		Lipid	Monoacylglycerol	100001048	23470-00-0	6300	255.233
	1851			1-oleoylglycerol (18:1)	LC/MS neg	21184		HMDB11567	5283468		0.69	0.5	0.73			0.2287	0.4347	0.0324	0.0715	0.2728	0.7325	0.0923	0.1673		1.3961	0.9633	0.7011		100	100	100		Lipid	Monoacylglycerol	100000924	111-03-5	6500	281.249
	1852			2-oleoylglycerol (18:1)	LC/MS neg	21232			5319879		0.67	0.54	0.8			0.2082	0.4203	0.057	0.0975	0.4534	0.7524	0.1462	0.2105		1.4066	0.9451	0.7545		100	100	100		Lipid	Monoacylglycerol	100000943	3443-84-3	6300	281.249
	1853			1-linoleoylglycerol (18:2)	LC/MS neg	27447			5283469		0.48	0.39	0.82			0.1067	0.318	0.0338	0.0725	0.5266	0.788	0.0838	0.1559		2.0132	0.9616	0.7926		100	100	100		Lipid	Monoacylglycerol	100001040	2277-28-3	6477	279.233
	1854			2-linoleoylglycerol (18:2)	LC/MS neg	32506		HMDB11538	5365676		0.49	0.4	0.81			0.0714	0.2762	0.0175	0.0509	0.4523	0.7524	0.0457	0.1176		1.9858	0.9699	0.789		100	100	100		Lipid	Monoacylglycerol	100000987	3443-82-1	6250	279.233
	1855			1-linolenoylglycerol (18:3)	LC/MS neg	34393		HMDB11569	53480978		0.41	0.37	0.91			0.1541	0.3622	0.1365	0.1604	0.9417	0.8435	0.2379	0.2614		1.9877	0.8064	0.7323		100	100	80		Lipid	Monoacylglycerol	100001435		6214	277.217
	1856			1-arachidonylglycerol (20:4)	LC/MS neg	34397	C13857	HMDB11572	5282281		0.52	0.51	0.99			0.1531	0.3622	0.0552	0.0957	0.5607	0.7979	0.133	0.2012		2.0328	1.0485	1.0376		100	100	100		Lipid	Monoacylglycerol	100001433	35474-99-8	6450	303.233
	1857			2-arachidonoylglycerol (20:4)	LC/MS neg	19266	C13856	HMDB04666	5282280		0.59	0.57	0.96			0.0728	0.2781	0.0583	0.0985	0.9013	0.8371	0.1036	0.1756		1.6766	0.9861	0.951		100	100	80		Lipid	Monoacylglycerol	100000584	53847-30-6	6170	303.233
	1861			1-docosahexaenoylglycerol (22:6)	LC/MS neg	35153		HMDB11587			0.58	0.55	0.94			0.1149	0.3188	0.064	0.1048	0.7399	0.8209	0.1339	0.2012		1.7362	1.0132	0.9475		100	100	80		Lipid	Monoacylglycerol	100001481		6150	309.222
	1864			2-docosahexaenoylglycerol (22:6)*	LC/MS neg	48675		HMDB11557			0.77	0.94	1.23			0.6057	0.6485	0.9549	0.506	0.6452	0.8087	0.8464	0.4959		1.1467	0.8784	1.0812		100	100	100		Lipid	Monoacylglycerol	100006352		6000	309.222
	1865			1-palmitoleoylglycerol (16:1)*	LC/MS neg	52431					0.67	0.54	0.81			0.3156	0.499	0.0518	0.0917	0.2881	0.7325	0.1396	0.2066		1.5965	1.0665	0.8596		100	100	100		Lipid	Monoacylglycerol	100008952		6094	253.217
	1866			2-palmitoleoylglycerol (16:1)*	LC/MS neg	52432					0.78	0.57	0.73			0.3002	0.4867	0.0385	0.0749	0.2382	0.7325	0.1072	0.1792		1.3123	1.0172	0.7461		100	100	80		Lipid	Monoacylglycerol	100008953		6016	253.217
	1876		Diacylglycerol	diacylglycerol (12:0/18:1, 14:0/16:1, 16:0/14:1) [2]*	LC/MS pos late	55001					1.03	0.75	0.72			0.8461	0.7238	0.2377	0.2196	0.3168	0.7359	0.4355	0.3486		1.2501	1.2921	0.9329		100	100	100		Lipid	Diacylglycerol	100010959		2716	556.494
	1877			diacylglycerol (14:0/18:1, 16:0/16:1) [1]*	LC/MS pos late	54953					1.06	0.63	0.6			0.7042	0.6735	0.2719	0.2363	0.4604	0.7596	0.5221	0.3829		1.164	1.2291	0.7344		100	80	60		Lipid	Diacylglycerol	100010934		3057	584.525
	1878			diacylglycerol (14:0/18:1, 16:0/16:1) [2]*	LC/MS pos late	54954					1.21	0.82	0.68			0.6467	0.6638	0.3723	0.2898	0.1877	0.7115	0.393	0.3338		1.1677	1.4174	0.9628		100	100	100		Lipid	Diacylglycerol	100010935		3183	584.525
	1879			diacylglycerol (16:1/18:2 [2], 16:0/18:3 [1])*	LC/MS pos late	54966					1.04	0.67	0.64			0.8008	0.7088	0.0933	0.1252	0.0595	0.6865	0.1175	0.1869		1.1767	1.221	0.7849		100	100	100		Lipid	Diacylglycerol	100010940		2733	608.525
	1881			oleoyl-linoleoyl-glycerol (18:1/18:2) [1]	LC/MS pos late	46798					0.79	0.54	0.69			0.5072	0.6024	0.0372	0.0745	0.1229	0.6865	0.0936	0.1689		1.268	0.9986	0.6876		100	100	100		Lipid	Diacylglycerol	100002989	106292-55-1	3115	636.556
	1882			oleoyl-linoleoyl-glycerol (18:1/18:2) [2]	LC/MS pos late	46799					0.9	0.62	0.69			0.7064	0.6743	0.0297	0.0667	0.0596	0.6865	0.0627	0.1431		1.1815	1.064	0.7355		100	100	100		Lipid	Diacylglycerol	100002990	104346-53-4	3223	636.556
	1883			oleoyl-linolenoyl-glycerol (18:1/18:3) [1]*	LC/MS pos late	57349					0.82	0.58	0.71			0.4165	0.568	0.0328	0.0717	0.1422	0.7077	0.0879	0.161		1.3668	1.1182	0.7932		100	100	100		Lipid	Diacylglycerol	100010943		2740	634.541
	1884			oleoyl-linolenoyl-glycerol (18:1/18:3) [2]*	LC/MS pos late	54970					0.79	0.5	0.63			0.6239	0.6543	0.0436	0.0817	0.1054	0.6865	0.1004	0.1725		1.4493	1.1394	0.7194		100	100	100		Lipid	Diacylglycerol	100010944		2819	634.541
	1885			oleoyl-arachidonoyl-glycerol (18:1/20:4) [2]*	LC/MS pos late	54961					0.98	0.85	0.86			0.97	0.7511	0.1728	0.1836	0.1836	0.7115	0.2923	0.2905		1.1262	1.1059	0.9538		100	100	100		Lipid	Diacylglycerol	100010937		2990	660.556
	1886			linoleoyl-arachidonoyl-glycerol (18:2/20:4) [1]*	LC/MS pos late	54955					0.81	1.81	2.25			0.6267	0.6545	0.1746	0.1836	0.0759	0.6865	0.1734	0.2257		0.6949	0.5602	1.2605		60	40	80		Lipid	Diacylglycerol	100010922		2566	658.541
	1887			linoleoyl-arachidonoyl-glycerol (18:2/20:4) [2]*	LC/MS pos late	54956					0.86	0.78	0.9			0.2956	0.4859	0.0738	0.1109	0.4039	0.7423	0.188	0.2359		1.2071	1.0413	0.9358		100	100	100		Lipid	Diacylglycerol	100010923		2624	658.541
	1890			linoleoyl-linolenoyl-glycerol (18:2/18:3) [1]*	LC/MS pos late	54963					0.88	0.57	0.65			0.9968	0.7538	0.3266	0.2644	0.3247	0.7359	0.5156	0.3829		1.947	1.7134	1.1096		100	100	100		Lipid	Diacylglycerol	100010926		2426	632.525
	1891			linoleoyl-linolenoyl-glycerol (18:2/18:3) [2]*	LC/MS pos late	54964					0.87	0.68	0.78			0.875	0.7344	0.1944	0.1979	0.2481	0.7325	0.3552	0.3173		1.365	1.1816	0.9257		100	100	100		Lipid	Diacylglycerol	100010927		2478	632.525
	1892			linoleoyl-docosahexaenoyl-glycerol (18:2/22:6) [1]*	LC/MS pos late	54949					0.89	0.51	0.57			0.6677	0.6688	0.0088	0.0362	0.0199	0.6419	0.0181	0.0791		1.4078	1.2547	0.7201		100	100	100		Lipid	Diacylglycerol	100010928		2417	682.541
	1893			linoleoyl-docosahexaenoyl-glycerol (18:2/22:6) [2]*	LC/MS pos late	54950					0.86	0.55	0.65			0.6922	0.6716	0.0205	0.0555	0.043	0.6865	0.0431	0.1133		1.2577	1.0789	0.6963		100	100	100		Lipid	Diacylglycerol	100010929		2468	682.541
	1896			palmitoyl-arachidonoyl-glycerol (16:0/20:4) [2]*	LC/MS pos late	54958					1.21	1.14	0.94			0.1084	0.318	0.2165	0.2106	0.6749	0.8132	0.2361	0.2603		0.9032	1.0902	1.028		100	100	100		Lipid	Diacylglycerol	100010925		3015	634.541
	1897			palmitoleoyl-linoleoyl-glycerol (16:1/18:2) [1]*	LC/MS pos late	54967					1.06	0.71	0.67			0.8023	0.7088	0.174	0.1836	0.1147	0.6865	0.2269	0.2528		1.0626	1.1275	0.7563		100	100	100		Lipid	Diacylglycerol	100010930		2664	608.525
	1898			palmitoyl-oleoyl-glycerol (16:0/18:1) [1]*	LC/MS pos late	54943					0.92	0.65	0.71			0.7421	0.6854	0.1035	0.1338	0.1796	0.7077	0.2154	0.2497		1.0954	1.006	0.7136		100	100	100		Lipid	Diacylglycerol	100010916		3562	612.556
	1899			palmitoyl-oleoyl-glycerol (16:0/18:1) [2]*	LC/MS pos late	54942					0.97	0.75	0.77			0.8848	0.7347	0.094	0.1256	0.1206	0.6865	0.1727	0.2257		1.1538	1.1223	0.8682		100	100	100		Lipid	Diacylglycerol	100010917		3695	612.556
	1900			palmitoleoyl-oleoyl-glycerol (16:1/18:1) [1]*	LC/MS pos late	52632		HMDB07131	9543694		1.23	0.74	0.6			0.9712	0.7511	0.4156	0.3084	0.4357	0.7517	0.6454	0.4295		1.2318	1.5142	0.9055		100	100	100		Lipid	Diacylglycerol	100009053		3035	610.541
	1901			palmitoleoyl-oleoyl-glycerol (16:1/18:1) [2]*	LC/MS pos late	52631					1.32	0.82	0.62			0.771	0.7006	0.3397	0.2716	0.2206	0.726	0.4265	0.344		1.1113	1.4706	0.9095		100	100	100		Lipid	Diacylglycerol	100009054		3154	610.541
	1903			palmitoyl-palmitoyl-glycerol (16:0/16:0) [2]*	LC/MS pos late	54990					0.84	0.8	0.95			0.2855	0.4859	0.1453	0.1642	0.6681	0.8125	0.311	0.2968		1.1521	0.9683	0.9178		100	100	100		Lipid	Diacylglycerol	100010948		3734	586.541
	1904			palmitoyl-linoleoyl-glycerol (16:0/18:2) [1]*	LC/MS pos late	52633		HMDB05207 HMDB07103	9543695		0.84	0.63	0.76			0.5647	0.627	0.0729	0.1106	0.1948	0.7122	0.1736	0.2257		1.3472	1.1267	0.8543		100	100	100		Lipid	Diacylglycerol	100009052		3080	610.541
	1905			palmitoyl-linoleoyl-glycerol (16:0/18:2) [2]*	LC/MS pos late	52634					0.96	0.75	0.79			0.8855	0.7347	0.0623	0.1029	0.0806	0.6865	0.113	0.1855		1.1343	1.0841	0.855		100	100	100		Lipid	Diacylglycerol	100009055		3197	610.541
	1906			palmitoyl-linolenoyl-glycerol (16:0/18:3) [2]*	LC/MS pos late	54965					0.91	0.58	0.64			0.7962	0.7088	0.0729	0.1106	0.1146	0.6865	0.1452	0.2105		1.3019	1.1845	0.7605		100	100	100		Lipid	Diacylglycerol	100010939		2834	608.525
	1907			stearoyl-linoleoyl-glycerol (18:0/18:2) [2]*	LC/MS pos late	54947					0.86	0.75	0.87			0.0957	0.3081	0.0041	0.0261	0.1094	0.6865	0.0138	0.0709		1.2131	1.0472	0.9136		100	100	100		Lipid	Diacylglycerol	100010921		3762	638.572
	1909			oleoyl-oleoyl-glycerol (18:1/18:1) [1]*	LC/MS pos late	54945					0.9	0.63	0.7			0.714	0.6765	0.0629	0.1034	0.1198	0.6865	0.1345	0.2012		1.2897	1.1628	0.8088		100	100	100		Lipid	Diacylglycerol	100010918		3571	638.572
	1910			oleoyl-oleoyl-glycerol (18:1/18:1) [2]*	LC/MS pos late	54946					0.94	0.66	0.71			0.7578	0.6936	0.0569	0.0975	0.0986	0.6865	0.1169	0.1867		1.2459	1.168	0.8278		100	100	100		Lipid	Diacylglycerol	100010919		3695	638.572
	1912		Sphingolipid Metabolism	sphinganine	LC/MS pos late	17769	C00836	HMDB00269	3126		0.82	0.96	1.17			0.108	0.318	0.7363	0.4393	0.1892	0.7115	0.2255	0.2523		1.1412	0.938	1.0947		100	100	100		Lipid	Sphingolipid Metabolism	313	3102-56-5	1413	302.305
	1915			N-palmitoyl-sphinganine (d18:0/16:0)	LC/MS pos late	52604		HMDB11760	5283572		0.67	0.77	1.14			0.0137	0.1938	0.0509	0.0907	0.4868	0.7704	0.0345	0.1026		1.3325	0.8978	1.0211		100	100	100		Lipid	Sphingolipid Metabolism	100009028	5966-29-0	3090	540.535
	1924			palmitoyl dihydrosphingomyelin (d18:0/16:0)*	LC/MS pos late	52434			9939965		0.88	0.97	1.11			0.0593	0.2691	0.7016	0.4278	0.1168	0.6865	0.1282	0.1983		1.0666	0.9356	1.0378		100	100	100		Lipid	Sphingolipid Metabolism	100008954		2290	705.591
	1925			behenoyl dihydrosphingomyelin (d18:0/22:0)*	LC/MS pos late	57331					0.95	0.91	0.96			0.5197	0.6158	0.3777	0.2914	0.8047	0.8323	0.6493	0.4313		1.0477	0.9919	0.9533		100	100	100		Lipid	Sphingolipid Metabolism	100009026		3150	789.684
	1926			palmitoyl sphingomyelin (d18:1/16:0)	LC/MS pos late	37506			9939941		1	1.04	1.04			0.9265	0.7439	0.3982	0.3006	0.4494	0.7524	0.6404	0.4277		1.0003	1.0033	1.0415		100	100	100		Lipid	Sphingolipid Metabolism	100002107	6254-89-3	2168	703.575
	1927			stearoyl sphingomyelin (d18:1/18:0)	LC/MS pos late	19503	C00550	HMDB01348	6453725		1.01	1.11	1.1			0.9142	0.7411	0.1983	0.199	0.2345	0.7325	0.3508	0.3171		1.0108	1.0194	1.1181		100	100	100		Lipid	Sphingolipid Metabolism	1538	85187-10-6;85187-10-6	2400	731.606
	1928			behenoyl sphingomyelin (d18:1/22:0)*	LC/MS pos late	48492					0.94	1	1.07			0.2955	0.4859	0.9773	0.5109	0.2834	0.7325	0.4639	0.3618		1.016	0.9524	1.0165		100	100	100		Lipid	Sphingolipid Metabolism	100006294		3083	787.669
	1929			tricosanoyl sphingomyelin (d18:1/23:0)*	LC/MS pos late	52436					1.05	1.07	1.01			0.5808	0.6379	0.4616	0.3319	0.8501	0.8325	0.7373	0.4588		0.9616	1.0139	1.0254		100	100	100		Lipid	Sphingolipid Metabolism	100008955		3200	801.684
	1930			lignoceroyl sphingomyelin (d18:1/24:0)	LC/MS pos late	57330					1.02	1.04	1.02			0.9654	0.7507	0.6513	0.4097	0.6825	0.8132	0.8786	0.5049		0.97	0.9875	1.0089		100	100	100		Lipid	Sphingolipid Metabolism	100006298	60037-60-7	3437	815.7
	1932			sphingomyelin (d18:1/14:0, d16:1/16:0)*	LC/MS pos late	42463			11433862		1.21	1.14	0.94			0.1374	0.3475	0.3572	0.2811	0.5379	0.7939	0.3124	0.2968		0.9541	1.1552	1.0866		100	100	100		Lipid	Sphingolipid Metabolism	100004328		1998	675.544
	1934			sphingomyelin (d18:1/15:0, d16:1/17:0)*	LC/MS pos late	52433					1.2	1.13	0.94			0.0912	0.3055	0.2487	0.2239	0.5446	0.7964	0.2164	0.25		0.9624	1.153	1.0845		100	100	100		Lipid	Sphingolipid Metabolism	100006314	121999-58-4	2082	689.559
	1935			sphingomyelin (d18:2/16:0, d18:1/16:1)*	LC/MS pos late	42459					1.1	0.99	0.9			0.4403	0.576	0.7258	0.4357	0.2697	0.7325	0.5149	0.3829		0.9437	1.0337	0.933		100	100	100		Lipid	Sphingolipid Metabolism	100004329		2002	701.559
	1936			sphingomyelin (d18:1/17:0, d17:1/18:0, d19:1/16:0)	LC/MS pos late	52615					1	1.09	1.09			0.8848	0.7347	0.0581	0.0985	0.0754	0.6865	0.1052	0.1775		0.9853	0.9896	1.076		100	100	100		Lipid	Sphingolipid Metabolism	100008920	121999-64-2	2312	717.591
	1938			sphingomyelin (d18:1/20:0, d16:1/22:0)*	LC/MS pos late	48490					0.91	0.97	1.06			0.0611	0.2691	0.4814	0.3413	0.2053	0.7207	0.1539	0.2171		1.0311	0.938	0.9987		100	100	100		Lipid	Sphingolipid Metabolism	100006290		2685	759.638
	1940			sphingomyelin (d18:1/21:0, d17:1/22:0, d16:1/23:0)*	LC/MS pos late	52495					1.07	1.04	0.98			0.7838	0.706	0.7741	0.4572	0.9899	0.8567	0.9467	0.5249		0.9497	1.0125	0.9872		100	100	100		Lipid	Sphingolipid Metabolism	100009025		2793	773.653
	1941			sphingomyelin (d18:1/22:1, d18:2/22:0, d16:1/24:1)*	LC/MS pos late	48493					1.06	1.03	0.97			0.7596	0.694	0.9355	0.5008	0.8217	0.8325	0.9489	0.5249		1.013	1.0752	1.0455		100	100	100		Lipid	Sphingolipid Metabolism	100006295		2666	785.653
	1942			sphingomyelin (d18:2/23:0, d18:1/23:1, d17:1/24:1)*	LC/MS pos late	52435					1.14	1.1	0.97			0.3908	0.5475	0.5086	0.3527	0.838	0.8325	0.658	0.4346		0.9426	1.0749	1.0399		100	100	100		Lipid	Sphingolipid Metabolism	100008956		2845	799.669
	1943			sphingomyelin (d18:1/24:1, d18:2/24:0)*	LC/MS pos late	47153					1.04	1	0.96			0.6679	0.6688	0.9414	0.5026	0.616	0.8087	0.8583	0.5004		0.9653	1.0012	0.9626		100	100	100		Lipid	Sphingolipid Metabolism	100005986	94359-13-4	3033	813.684
	1944			sphingomyelin (d18:2/24:1, d18:1/24:2)*	LC/MS pos late	52437					0.99	0.95	0.96			0.9386	0.7456	0.4864	0.3434	0.5345	0.7928	0.7389	0.4588		1.0436	1.0339	0.9948		100	100	100		Lipid	Sphingolipid Metabolism	100008957		2635	811.669
	1948			sphingosine	LC/MS pos late	17747	C00319	HMDB00252	5353955		0.88	0.82	0.92			0.4414	0.576	0.1666	0.1795	0.5115	0.7801	0.3683	0.3226		1.149	1.0168	0.9404		100	100	100		Lipid	Sphingolipid Metabolism	297	123-78-4	1393	300.29
	1952			N-palmitoyl-sphingosine (d18:1/16:0)	LC/MS pos late	44877		HMDB04949	5283564		0.85	0.91	1.08			0.0904	0.3055	0.244	0.221	0.5493	0.7968	0.2141	0.2497		1.0654	0.9015	0.9714		100	100	100		Lipid	Sphingolipid Metabolism	1518	24696-26-2	2893	538.519
	1953			N-margaroyl-sphingosine (d18:1/17:0)*	LC/MS pos late	57367					0.7	0.9	1.28			0.0697	0.2762	0.3435	0.2723	0.3346	0.7359	0.1802	0.2318		1.2194	0.8527	1.0915		100	100	100		Lipid	Sphingolipid Metabolism	100015611		3054	552.535
	1954			N-stearoyl-sphingosine (d18:1/18:0)*	LC/MS pos late	54979		HMDB04950	5283565		0.77	0.98	1.27			0.051	0.2605	0.7058	0.4292	0.1002	0.6865	0.1096	0.1815		1.1142	0.861	1.0932		100	100	100		Lipid	Sphingolipid Metabolism	1547	104404-17-3	3392	566.551
	1955			phytosphingosine	LC/MS pos late	1510	C12144	HMDB04610	122121		0.8	0.73	0.91			0.1643	0.3745	0.0765	0.1118	0.656	0.8087	0.171	0.2257		1.2337	0.9883	0.8995		100	100	100		Lipid	Sphingolipid Metabolism	469	554-62-1	1367	318.3
	1956			glycosyl-N-palmitoyl-sphingosine	LC/MS pos late	53013					1.24	1.27	1.02			0.1421	0.3505	0.0719	0.1106	0.6945	0.8138	0.1562	0.2187		0.8875	1.1026	1.1265		100	100	100		Lipid	Sphingolipid Metabolism	100009272		2623	700.572
	1957			glycosyl-N-stearoyl-sphingosine	LC/MS pos late	52234					1.37	1.54	1.13			0.2946	0.4859	0.0855	0.1216	0.4517	0.7524	0.2116	0.2497		0.9079	1.2395	1.3956		100	100	100		Lipid	Sphingolipid Metabolism	100001882		3053	728.604
	1958			lactosyl-N-palmitoyl-sphingosine	LC/MS pos late	53010					0.95	1.01	1.07			0.7889	0.7088	0.8754	0.4843	0.672	0.8125	0.9088	0.5158		1.1161	1.0613	1.1311		100	100	100		Lipid	Sphingolipid Metabolism	100009030	4201-62-1	2527	862.625
	1962		Mevalonate Metabolism	3-hydroxy-3-methylglutarate	LC/MS polar	531	C03761	HMDB00355	1662		0.7	0.74	1.05			0.1035	0.318	0.2002	0.1998	0.6914	0.8138	0.2234	0.2523		1.3748	0.9663	1.0124		100	100	100		Lipid	Mevalonate Metabolism	112	503-49-1	2700	161.046
	1975		Sterol	cholesterol	LC/MS pos late	63	C00187	HMDB00067	11025495		0.98	1.08	1.1			0.8331	0.7238	0.2399	0.2199	0.1721	0.7077	0.3272	0.3027		0.9925	0.9766	1.0741		100	100	100		Lipid	Sterol	266	57-88-5	2707	369.352
	1985			7-alpha-hydroxy-3-oxo-4-cholestenoate (7-Hoca)	LC/MS neg	36776	C17337	HMDB12458	3081085		1.29	0.93	0.72			0.3174	0.499	0.8117	0.4707	0.2225	0.7279	0.4196	0.3412		1.0222	1.314	0.9518		100	100	100		Lipid	Sterol	100001609	115538-85-7	5288.1	429.301
	1996			4-cholesten-3-one	LC/MS pos late	38125	C00599	HMDB00921	91477		1.43	1.93	1.35			0.0674	0.2755	0.0026	0.0228	0.1011	0.6865	0.0089	0.0674		0.6805	0.9743	1.3129		100	100	100		Lipid	Sterol	100002227	601-57-0	2520	385.346
	1999			campesterol	LC/MS pos late	33997	C01789	HMDB02869	173183		1.24	0.99	0.79			0.0125	0.1938	0.8206	0.4714	0.0081	0.381	0.0139	0.0709		0.9162	1.14	0.9054		100	100	100		Lipid	Sterol	100001269	474-62-4	2873	383.367
	2017			7-hydroxycholesterol (alpha or beta)	LC/MS pos late	47890					1.56	1.82	1.17			0.0901	0.3055	0.0357	0.0738	0.6112	0.8087	0.0828	0.1548		0.808	1.261	1.4707		100	100	100		Lipid	Sterol	100005999		1930	367.336
	2059		Steroid	corticosterone	LC/MS neg	5983	C02140	HMDB01547	5753		0.24	0.15	0.62			0.0041	0.1938	0.0019	0.0198	0.6887	0.8132	0.0034	0.0434		3.2551	0.796	0.4944		100	60	100		Lipid	Steroid	272	50-22-6	5040	345.207
	2143		Primary Bile Acid Metabolism	cholate	LC/MS neg	22842	C00695	HMDB00619	221493		0.62	0.62	1			0.045	0.2432	0.0522	0.0919	0.9351	0.8435	0.076	0.1521		1.2831	0.7988	0.8016		100	100	100		Lipid	Primary Bile Acid Metabolism	136	81-25-4	5165	407.28
	2144			glycocholate	LC/MS neg	18476	C01921	HMDB00138	10140		0.75	0.6	0.81			0.41	0.5674	0.0851	0.1216	0.3265	0.7359	0.2127	0.2497		1.2465	0.9301	0.7494		100	100	100		Lipid	Primary Bile Acid Metabolism	342	475-31-0;863-57-0	5163	464.302
	2145			taurocholate	LC/MS neg	18497	C05122	HMDB00036	6675		0.71	0.68	0.97			0.1622	0.3715	0.1169	0.1457	0.8447	0.8325	0.2231	0.2523		1.1269	0.795	0.7701		100	100	100		Lipid	Primary Bile Acid Metabolism	1648	145-42-6	5150	514.284
	2146			chenodeoxycholate	LC/MS neg	1563	C02528	HMDB00518	10133		0.77	0.63	0.82			0.1149	0.3188	0.0221	0.0579	0.3727	0.7382	0.0616	0.1417		1.1946	0.9175	0.7566		100	100	100		Lipid	Primary Bile Acid Metabolism	1123	474-24-9;474-25-9	5264	391.285
	2148			taurochenodeoxycholate	LC/MS pos late	18494	C05465	HMDB00951	387316		0.42	0.34	0.81			0.0242	0.2246	0.0082	0.0362	0.5693	0.8003	0.0185	0.0792		1.8457	0.7733	0.6259		100	80	80		Lipid	Primary Bile Acid Metabolism	1629	6009-98-9	1128	500.304
	2149			beta-muricholate	LC/MS neg	31885	C17726	HMDB00415	5283853		0.71	0.78	1.1			0.2653	0.4689	0.3293	0.2657	0.8821	0.8325	0.4688	0.3641		1.2614	0.9	0.9869		100	100	100		Lipid	Primary Bile Acid Metabolism	100001066	2393-59-1	4794	407.28
	2150			alpha-muricholate	LC/MS neg	34092	C17647	HMDB00506	3083761		0.74	0.74	0.99			0.4916	0.6003	0.4118	0.3062	0.8904	0.8325	0.6692	0.4402		1.0903	0.811	0.8047		80	100	100		Lipid	Primary Bile Acid Metabolism	100001280	2393-58-0	4765	407.28
	2152			tauro-beta-muricholate	LC/MS pos late	33983		HMDB00932	168408		0.42	0.43	1.03			0.197	0.409	0.2368	0.2195	0.9058	0.8373	0.3511	0.3171		1.7277	0.7232	0.7442		80	60	60		Lipid	Primary Bile Acid Metabolism	100001250	25696-60-0	648	516.299
	2160		Secondary Bile Acid Metabolism	deoxycholate	LC/MS neg	1114	C04483	HMDB00626	222528		0.49	0.42	0.86			0.0078	0.1938	0.0034	0.026	0.6596	0.8093	0.0065	0.06		1.7503	0.8609	0.7374		100	100	100		Lipid	Secondary Bile Acid Metabolism	302	83-44-3	5294	391.285
	2163			taurodeoxycholate	LC/MS neg	12261	C05463	HMDB00896	2733768		0.6	0.49	0.82			0.073	0.2781	0.026	0.0629	0.5774	0.8022	0.0617	0.1417		1.5219	0.9124	0.7453		100	100	100		Lipid	Secondary Bile Acid Metabolism	1668	207737-97-1	5257.4	498.289
	2164			6-beta-hydroxylithocholate	LC/MS neg	36807	C15515	HMDB00811	5283821		0.37	0.32	0.85			0.0135	0.1938	0.0047	0.0267	0.5815	0.8022	0.0102	0.0699		2.484	0.9265	0.7834		100	100	100		Lipid	Secondary Bile Acid Metabolism	100001625	668-49-5	4830	391.285
	2169			taurolithocholate	LC/MS neg	31889	C02592	HMDB00722	10595		0.72	0.65	0.91			0.4132	0.568	0.2696	0.2349	0.7621	0.8255	0.5075	0.3829		1.2099	0.8705	0.792		100	60	40		Lipid	Secondary Bile Acid Metabolism	100001065	516-90-5	5345	482.295
	2172			ursodeoxycholate	LC/MS neg	1605	C07880	HMDB00946	31401		0.77	0.61	0.8			0.2559	0.462	0.1401	0.1619	0.7055	0.8139	0.2943	0.2908		1.2659	0.974	0.7751		100	100	100		Lipid	Secondary Bile Acid Metabolism	1135	128-13-2	5055	391.285
	2174			tauroursodeoxycholate	LC/MS neg	39378		HMDB00874	9848818		0.66	0.37	0.56			0.193	0.409	0.0258	0.0628	0.2671	0.7325	0.0749	0.1521		1.7643	1.1619	0.6461		100	100	100		Lipid	Secondary Bile Acid Metabolism	100002912	14605-22-2	5025	498.289
	2178			6-oxolithocholate	LC/MS neg	46336			164960		0.15	0.15	1			0.0098	0.1938	0.0092	0.0362	0.9759	0.8538	0.0133	0.0709		5.2819	0.7851	0.785		100	100	100		Lipid	Secondary Bile Acid Metabolism	100001068	2393-61-5	5033	389.27
	2180			hyocholate	LC/MS neg	34093	C17649	HMDB00760	92805		0.76	0.4	0.53			0.4421	0.576	0.0157	0.048	0.0669	0.6865	0.0415	0.1126		1.2281	0.9385	0.4933		100	100	80		Lipid	Secondary Bile Acid Metabolism	100001279	547-75-1	5046	407.28
	2183			hyodeoxycholate	LC/MS neg	27531	C15517	HMDB00733	5283820		0.15	0.12	0.79			0.0332	0.2432	0.0138	0.0448	0.6416	0.8087	0.0298	0.0966		6.5393	0.9938	0.7875		100	100	100		Lipid	Secondary Bile Acid Metabolism	100000777	83-49-8	5097	391.285
	2184			taurohyodeoxycholic acid	LC/MS neg	43588			119046		0.01	0.02	1.18			0.0002	0.1043	0.0003	0.0093	0.8741	0.8325	0.0003	0.0185		20.3893	0.2781	0.3286		100	40	40		Lipid	Secondary Bile Acid Metabolism	100003869	38411-85-7	5073	498.289
	2187			3-dehydrocholate	LC/MS neg	43835		HMDB00502	159655		1.05	1.25	1.19			0.9544	0.7492	0.8923	0.4878	0.9376	0.8435	0.9904	0.5343		0.8398	0.8819	1.0504		80	100	80		Lipid	Secondary Bile Acid Metabolism	100001062	2304-89-4	5050	405.265
	2197			taurochenodeoxycholate sulfate	LC/MS neg	52976					1.45	0.98	0.68			0.2835	0.4858	0.8986	0.4887	0.2341	0.7325	0.4143	0.3412		0.717	1.0409	0.7036		60	100	80		Lipid	Secondary Bile Acid Metabolism	100006643		4928	288.62
	2237		Fatty Acid Metabolism (Acyl Choline)	palmitoylcholine	LC/MS pos late	52944			151731		0.57	0.68	1.2			0.1032	0.318	0.3229	0.2636	0.4778	0.7686	0.2479	0.2668		1.6895	0.961	1.1497		100	100	100		Lipid	Fatty Acid Metabolism (Acyl Choline)	100009233		1482	342.337
	2757	Nucleotide	Purine Metabolism, (Hypo)Xanthine/Inosine containing	AICA ribonucleotide	LC/MS pos early	38325	C04677	HMDB01517	65110		0.75	0.82	1.08			0.5825	0.6383	0.6316	0.4022	0.943	0.8435	0.8303	0.4899		0.7517	0.5661	0.6138		80	20	20		Nucleotide	Purine Metabolism, (Hypo)Xanthine/Inosine containing	216	3031-94-5	797	339.07
	2760			inosine 5'-monophosphate (IMP)	LC/MS polar	2133	C00130	HMDB00175	8582		0.71	0.72	1.01			0.0182	0.2169	0.0209	0.0559	0.9409	0.8435	0.0287	0.0952		1.1304	0.8082	0.815		100	0	20		Nucleotide	Purine Metabolism, (Hypo)Xanthine/Inosine containing	362	4691-65-0	4267.7	347.04
	2761			inosine	LC/MS neg	1123	C00294	HMDB00195	6021		0.89	0.69	0.78			0.3999	0.5556	0.0349	0.0733	0.1581	0.7077	0.0942	0.1692		1.0844	0.9649	0.7515		100	100	100		Nucleotide	Purine Metabolism, (Hypo)Xanthine/Inosine containing	361	58-63-9	1602.1	267.073
	2762			hypoxanthine	LC/MS polar	3127	C00262	HMDB00157	790		0.9	0.84	0.93			0.084	0.301	0.0086	0.0362	0.2355	0.7325	0.0267	0.0929		1.0847	0.9787	0.9146		100	100	100		Nucleotide	Purine Metabolism, (Hypo)Xanthine/Inosine containing	171	68-94-0	1515.8	135.031
	2763			xanthine	LC/MS polar	3147	C00385	HMDB00292	1188		0.98	1.05	1.07			0.6176	0.6517	0.2336	0.2181	0.1027	0.6865	0.2323	0.2569		0.9943	0.9727	1.0419		100	100	100		Nucleotide	Purine Metabolism, (Hypo)Xanthine/Inosine containing	1004	69-89-6	2023	151.026
	2765			xanthosine	LC/MS neg	15136	C01762	HMDB00299	64959		1.2	1.44	1.2			0.4746	0.5926	0.1048	0.1345	0.3296	0.7359	0.2516	0.2694		0.8151	0.9755	1.171		100	100	100		Nucleotide	Purine Metabolism, (Hypo)Xanthine/Inosine containing	100000299	146-80-5	1075	283.068
	2768			2'-deoxyinosine	LC/MS neg	15076	C05512	HMDB00071	65058		1.15	1.1	0.95			0.1877	0.4012	0.3336	0.2674	0.7038	0.8139	0.3835	0.3287		0.8925	1.0306	0.9823		100	100	100		Nucleotide	Purine Metabolism, (Hypo)Xanthine/Inosine containing	100000135	890-38-0	1688	251.079
	2770			urate	LC/MS neg	1604	C00366	HMDB00289	1175		1.23	1.09	0.89			0.4639	0.5879	0.813	0.4707	0.6161	0.8087	0.7472	0.4624		1.0092	1.2461	1.1037		100	100	100		Nucleotide	Purine Metabolism, (Hypo)Xanthine/Inosine containing	1134	69-93-2;120K5305	757.1	167.021
	2771			allantoin	LC/MS polar	1107	C02350	HMDB00462	204		1.09	1.2	1.11			0.2208	0.4256	0.0137	0.0448	0.137	0.7077	0.042	0.1126		0.8938	0.9725	1.075		100	100	100		Nucleotide	Purine Metabolism, (Hypo)Xanthine/Inosine containing	1002	97-59-6	1672	157.037
	2772			allantoic acid	LC/MS neg	33434	C00499	HMDB01209	203		0.89	1.3	1.46			0.7995	0.7088	0.6135	0.3958	0.4515	0.7524	0.7364	0.4588		0.9438	0.839	1.2231		80	100	80		Nucleotide	Purine Metabolism, (Hypo)Xanthine/Inosine containing	218	99-16-1	652	175.047
	2776		Purine Metabolism, Adenine containing	adenosine 5'-monophosphate (AMP)	LC/MS pos early	32342	C00020	HMDB00045	6083		0.67	0.53	0.78			0.1098	0.3186	0.0137	0.0448	0.2689	0.7325	0.041	0.1126		1.297	0.8703	0.683		100	100	100		Nucleotide	Purine Metabolism, Adenine containing	209	149022-20-8	1013	348.07
	2777			adenosine 3'-monophosphate (3'-AMP)	LC/MS neg	35142	C01367	HMDB03540	41211		1.23	1.28	1.04			0.2698	0.4719	0.1354	0.1597	0.6651	0.8125	0.2921	0.2905		0.9171	1.1299	1.1775		100	100	100		Nucleotide	Purine Metabolism, Adenine containing	100001449	84-21-9	1245	346.056
	2778			adenosine 2'-monophosphate (2'-AMP)	LC/MS neg	36815	C00946	HMDB11617	94136		0.79	0.73	0.92			0.1273	0.3408	0.0399	0.076	0.5186	0.7821	0.0997	0.1725		1.1202	0.8828	0.8146		100	100	100		Nucleotide	Purine Metabolism, Adenine containing	100001694	130-49-4	1497.7	346.056
	2781			adenosine 3',5'-diphosphate	LC/MS neg	15691	C00054	HMDB00061	159296		0.89	0.94	1.06			0.3056	0.4911	0.5689	0.3774	0.6368	0.8087	0.5778	0.4117		1.0604	0.9407	0.9942		100	100	100		Nucleotide	Purine Metabolism, Adenine containing	1214	75431-54-8	575	426.022
	2782			adenylosuccinate	LC/MS neg	18360	C03794	HMDB00536	195		0.32	0.04	0.13			0.0108	0.1938	0.0009	0.0138	0.1987	0.7128	0.0028	0.0415		2.144	0.6952	0.0895		100	60	40		Nucleotide	Purine Metabolism, Adenine containing	1303	19046-78-7	560	230.53
	2783			adenosine	LC/MS pos early	555	C00212	HMDB00050	60961		0.73	0.76	1.04			0.0392	0.2432	0.0609	0.101	0.8108	0.8323	0.0755	0.1521		1.2721	0.9276	0.9654		100	100	100		Nucleotide	Purine Metabolism, Adenine containing	798	58-61-7	2169	268.104
	2784			adenine	LC/MS pos early	554	C00147	HMDB00034	190		0.86	0.75	0.88			0.4494	0.581	0.0907	0.1241	0.311	0.7359	0.223	0.2523		1.2569	1.0752	0.9441		100	100	100		Nucleotide	Purine Metabolism, Adenine containing	880	73-24-5	2221	136.062
	2789			N1-methyladenosine	LC/MS pos early	15650	C02494	HMDB03331	27476		0.8	0.86	1.08			0.8195	0.7204	0.9895	0.5147	0.8298	0.8325	0.9664	0.527		1.1748	0.9376	1.0124		100	100	100		Nucleotide	Purine Metabolism, Adenine containing	1242	15763-06-1	2120	282.12
	2790			N6-methyladenosine	LC/MS pos early	37114		HMDB04044	102175		0.95	0.97	1.02			0.7684	0.6995	0.8392	0.4765	0.9268	0.8435	0.9538	0.5261		0.8716	0.8259	0.8442		60	60	60		Nucleotide	Purine Metabolism, Adenine containing	213	1867-73-8	2264	282.12
	2799			N6-carbamoylthreonyladenosine	LC/MS neg	35157		HMDB41623	161466		1.06	0.98	0.92			0.8043	0.7094	0.8536	0.4804	0.6664	0.8125	0.9071	0.5156		1.0077	1.0719	0.9898		100	100	100		Nucleotide	Purine Metabolism, Adenine containing	100001415	24719-82-2	2164	411.127
	2802			2'-deoxyadenosine 5'-monophosphate	LC/MS neg	46333	C00360	HMDB00905	12599		1.4	1.45	1.04			0.02	0.2169	0.0131	0.0444	0.8212	0.8325	0.0232	0.085		0.7276	1.0194	1.0569		100	100	100		Nucleotide	Purine Metabolism, Adenine containing	100000485	653-63-4	1315	330.061
	2808			N6-succinyladenosine	LC/MS pos early	48130		HMDB00912			0.71	0.75	1.05			0.0264	0.2299	0.0881	0.122	0.5126	0.7801	0.0661	0.147		1.3037	0.9227	0.9721		100	100	100		Nucleotide	Purine Metabolism, Adenine containing	100001664	4542-23-8	1930	384.115
	2810		Purine Metabolism, Guanine containing	guanosine 5'- diphosphate (GDP)	LC/MS neg	2848	C00035	HMDB01201	8977		0.62	0.81	1.29			0.0422	0.2432	0.2678	0.2345	0.2884	0.7325	0.1167	0.1867		1.0096	0.6301	0.8143		80	60	60		Nucleotide	Purine Metabolism, Guanine containing	346	43139-22-6	639	442.017
	2811			guanosine 5'- monophosphate (5'-GMP)	LC/MS polar	2849	C00144	HMDB01397	6804		0.43	0.37	0.85			0.0125	0.1938	0.0033	0.026	0.4832	0.7704	0.0077	0.0619		1.4051	0.6077	0.5137		100	80	80		Nucleotide	Purine Metabolism, Guanine containing	347	5550-12-09	4400	362.051
	2812			guanosine 3'-monophosphate (3'-GMP)	LC/MS polar	39786			3522		0.6	0.71	1.18			0.0125	0.1938	0.1044	0.1344	0.2611	0.7325	0.0376	0.1071		1.2808	0.7656	0.9034		100	100	100		Nucleotide	Purine Metabolism, Guanine containing	100002704	117-68-0	4210	362.051
	2816			guanosine	LC/MS neg	1573	C00387	HMDB00133	6802		0.65	0.58	0.88			0.0008	0.1392	7.9914e-05	0.007	0.1955	0.7122	0.0002	0.0185		1.5716	1.0274	0.9072		100	100	100		Nucleotide	Purine Metabolism, Guanine containing	1099	118-00-3	1662	282.084
	2817			guanine	LC/MS pos early	32352	C00242	HMDB00132	764		1.21	1.26	1.04			0.229	0.4347	0.1785	0.1857	0.8745	0.8325	0.328	0.3027		0.9168	1.1112	1.155		100	100	100		Nucleotide	Purine Metabolism, Guanine containing	172	73-40-5	2032	152.057
	2819			7-methylguanine	LC/MS pos early	35114	C02242	HMDB00897	11361		0.94	0.97	1.03			0.4952	0.6003	0.7228	0.435	0.7396	0.8209	0.7847	0.4751		1.0324	0.9728	1.0026		100	100	100		Nucleotide	Purine Metabolism, Guanine containing	100001456	578-76-7	2175	166.072
	2825			N2,N2-dimethylguanosine	LC/MS pos early	35137		HMDB04824	92919		0.57	0.69	1.21			0.0043	0.1938	0.0251	0.0623	0.3591	0.7382	0.0117	0.0709		1.1164	0.6413	0.7748		100	20	20		Nucleotide	Purine Metabolism, Guanine containing	100001412	2140-67-2	2210	312.13
	2833			2'-deoxyguanosine	LC/MS neg	1411	C00330	HMDB00085	187790		1.18	1.17	0.99			0.1114	0.3188	0.142	0.162	0.8857	0.8325	0.2048	0.2473		0.8637	1.0203	1.0087		100	100	100		Nucleotide	Purine Metabolism, Guanine containing	348	961-07-9	1751	266.089
	2834			guanosine 2'-monophosphate (2'-GMP)*	LC/MS neg	52442			444571		0.57	0.73	1.27			0.0259	0.2299	0.1967	0.198	0.2633	0.7325	0.0753	0.1521		1.3786	0.7893	1.0061		100	100	100		Nucleotide	Purine Metabolism, Guanine containing	100002733		1241	362.051
	2837		Pyrimidine Metabolism, Orotate containing	orotate	LC/MS polar	1505	C00295	HMDB00226	967		1.89	1.88	1			0.0597	0.2691	0.036	0.0738	0.7834	0.8295	0.071	0.1521		0.6933	1.3089	1.3061		100	100	100		Nucleotide	Pyrimidine Metabolism, Orotate containing	445	50887-69-9	1638.1	155.01
	2839			orotidine	LC/MS polar	35172	C01103	HMDB00788	92751		0.97	0.99	1.03			0.7812	0.706	0.9757	0.5109	0.7581	0.8255	0.9417	0.523		1.0505	1.0172	1.0438		100	100	100		Nucleotide	Pyrimidine Metabolism, Orotate containing	100001416	314-50-1	2250	287.052
	2843		Pyrimidine Metabolism, Uracil containing	uridine 5'-diphosphate (UDP)	LC/MS neg	5345	C00015	HMDB00295	6031		1.3	0.86	0.66			0.0562	0.2689	0.2354	0.2187	0.0056	0.3787	0.0175	0.0791		0.8938	1.1625	0.7692		100	100	100		Nucleotide	Pyrimidine Metabolism, Uracil containing	870	21931-53-3	599.5	402.995
	2844			uridine 5'-monophosphate (UMP)	LC/MS polar	2856	C00105	HMDB00288	6030		0.62	0.37	0.61			0.0667	0.2747	0.0021	0.0198	0.0851	0.6865	0.0074	0.0613		1.4414	0.8873	0.5387		100	100	100		Nucleotide	Pyrimidine Metabolism, Uracil containing	869	3387-36-8	4150	323.029
	2846			uridine 3'-monophosphate (3'-UMP)	LC/MS polar	39764	C01368		101543		0.78	0.91	1.17			0.0698	0.2762	0.5025	0.3499	0.2183	0.726	0.1724	0.2257		1.1166	0.8734	1.018		100	100	100		Nucleotide	Pyrimidine Metabolism, Uracil containing	106	35170-0-7;35170-03-7	3800	323.029
	2848			uridine-2',3'-cyclic monophosphate	LC/MS neg	37137	C02355	HMDB11640	439715		0.74	0.92	1.23			0.1774	0.3905	0.5811	0.379	0.4035	0.7423	0.3827	0.3287		1.001	0.7454	0.9197		80	40	100		Nucleotide	Pyrimidine Metabolism, Uracil containing	75	40632-52-8	1090	305.018
	2849			uridine	LC/MS neg	606	C00299	HMDB00296	6029		0.96	0.87	0.91			0.7303	0.6842	0.2047	0.2031	0.3425	0.7359	0.4081	0.3387		1.0016	0.9583	0.8704		100	100	100		Nucleotide	Pyrimidine Metabolism, Uracil containing	535	58-96-8	1457.6	243.062
	2850			uracil	LC/MS pos early	605	C00106	HMDB00300	1174		0.93	1.07	1.14			0.6046	0.6485	0.7156	0.4344	0.3834	0.7404	0.6704	0.4402		1.0931	1.0188	1.1658		100	100	100		Nucleotide	Pyrimidine Metabolism, Uracil containing	825	66-22-8	827	113.035
	2851			pseudouridine	LC/MS pos early	33442	C02067	HMDB00767	15047		0.92	1	1.08			0.5916	0.6388	0.9283	0.4994	0.6542	0.8087	0.842	0.4949		1.1088	1.0233	1.1089		100	100	100		Nucleotide	Pyrimidine Metabolism, Uracil containing	821	1445-07-4	800	245.077
	2852			5-methyluridine (ribothymidine)	LC/MS neg	35136		HMDB00884	445408		0.96	0.84	0.87			0.8383	0.7238	0.242	0.2208	0.3269	0.7359	0.4447	0.3543		1.0974	1.0587	0.9167		100	100	100		Nucleotide	Pyrimidine Metabolism, Uracil containing	100001446	1463-10-1	1778.1	257.078
	2863			2'-deoxyuridine	LC/MS neg	52602	C00526	HMDB00012	13712		1.29	1.43	1.11			0.2932	0.4859	0.1676	0.1795	0.718	0.8183	0.3441	0.3143		0.9647	1.2433	1.384		100	100	100		Nucleotide	Pyrimidine Metabolism, Uracil containing	536	951-78-0	1586	227.067
	2865			3-ureidopropionate	LC/MS pos early	3155	C02642	HMDB00026	111		1.05	1.15	1.1			0.6776	0.6701	0.8628	0.4804	0.8072	0.8323	0.9131	0.5174		1.2414	1.3028	1.4282		100	60	80		Nucleotide	Pyrimidine Metabolism, Uracil containing	1053	462-88-4	875	133.061
	2866			beta-alanine	LC/MS pos early	55	C00099	HMDB00056	239		1.43	2.1	1.47			0.0184	0.2169	6.6686e-05	0.007	0.0072	0.381	0.0003	0.0185		0.7533	1.0744	1.5815		100	100	100		Nucleotide	Pyrimidine Metabolism, Uracil containing	244	56-41-7;107-95-9	1905	90.055
	2871		Pyrimidine Metabolism, Cytidine containing	cytidine diphosphate	LC/MS neg	2841	C00112	HMDB01546	6132		1.06	0.99	0.94			0.8434	0.7238	0.8516	0.4803	0.7011	0.8138	0.9261	0.5183		1.0615	1.1259	1.0548		100	100	100		Nucleotide	Pyrimidine Metabolism, Cytidine containing	280	34393-59-4	580	402.011
	2872			cytidine 5'-monophosphate (5'-CMP)	LC/MS pos early	2372	C00055	HMDB00095	6131		0.79	0.72	0.92			0.0363	0.2432	0.0089	0.0362	0.4625	0.7609	0.0227	0.0849		1.1497	0.9037	0.8303		100	100	100		Nucleotide	Pyrimidine Metabolism, Cytidine containing	282	63-37-6	835	324.059
	2873			cytidine 3'-monophosphate (3'-CMP)	LC/MS pos early	2959	C05822		66535		1.24	1.47	1.19			0.6952	0.6716	0.3215	0.2631	0.5388	0.7939	0.5943	0.4177		0.961	1.19	1.4112		80	80	100		Nucleotide	Pyrimidine Metabolism, Cytidine containing	105	84-52-6	920	324.059
	2875			cytidine	LC/MS pos early	514	C00475	HMDB00089	6175		1	1.08	1.08			0.9853	0.7538	0.4634	0.3319	0.4743	0.7672	0.6962	0.4499		0.99	0.9912	1.0679		100	100	100		Nucleotide	Pyrimidine Metabolism, Cytidine containing	827	65-46-3	2124	244.093
	2876			cytosine	LC/MS pos early	573	C00380	HMDB00630	597		1.1	1.52	1.38			0.7907	0.7088	0.0278	0.0651	0.0456	0.6865	0.0537	0.1316		0.825	0.9113	1.2559		100	100	100		Nucleotide	Pyrimidine Metabolism, Cytidine containing	881	71-30-7	2060	112.051
	2877			3-methylcytidine	LC/MS pos early	35132			159649		1.02	1.11	1.08			0.8838	0.7347	0.4881	0.3434	0.5818	0.8022	0.7571	0.4666		1.0025	1.0272	1.1111		100	100	100		Nucleotide	Pyrimidine Metabolism, Cytidine containing	100001466	21028-20-6	2176	258.108
	2878			5-methylcytidine	LC/MS pos early	22119		HMDB00982	92918		0.81	0.8	0.99			0.3198	0.501	0.2289	0.2165	0.822	0.8325	0.4277	0.344		1.1779	0.9575	0.9482		100	100	100		Nucleotide	Pyrimidine Metabolism, Cytidine containing	100000763	2140-61-6	2227	258.108
	2883			2'-deoxycytidine 5'-monophosphate	LC/MS polar	533	C00239	HMDB01202	13945		1.28	1.38	1.08			0.2164	0.4252	0.12	0.1475	0.7187	0.8183	0.2526	0.2694		0.8245	1.0585	1.1387		100	100	100		Nucleotide	Pyrimidine Metabolism, Cytidine containing	298	1032-65-1	4135	306.05
	2885			2'-deoxycytidine	LC/MS pos early	15949	C00881	HMDB00014	13711		1.18	1.27	1.07			0.2797	0.4829	0.1743	0.1836	0.7605	0.8255	0.3478	0.3169		0.8662	1.024	1.1		100	100	100		Nucleotide	Pyrimidine Metabolism, Cytidine containing	100000125	951-77-9	2193	228.098
	2886			5-methyl-2'-deoxycytidine	LC/MS pos early	38159	C03592	HMDB02224	440055		1.37	1.54	1.13			0.1364	0.3471	0.0657	0.1056	0.6758	0.8132	0.1451	0.2105		0.8355	1.1439	1.2877		100	100	100		Nucleotide	Pyrimidine Metabolism, Cytidine containing	100002300	838-07-3	2303	242.114
	2892		Pyrimidine Metabolism, Thymine containing	thymidine	LC/MS pos early	2183	C00214	HMDB00273	5789		2.28	2.21	0.97			0.0476	0.2508	0.0456	0.0849	0.9809	0.8556	0.073	0.1521		0.679	1.5491	1.4982		100	100	100		Nucleotide	Pyrimidine Metabolism, Thymine containing	872	50-89-5	1400	243.098
	2893			thymine	LC/MS neg	604	C00178	HMDB00262	1135		0.9	0.88	0.98			0.5494	0.6213	0.5286	0.3597	0.9742	0.8536	0.7699	0.4709		1.1749	1.0521	1.0338		100	100	100		Nucleotide	Pyrimidine Metabolism, Thymine containing	882	65-71-4	1654	125.036
	2897		Purine and Pyrimidine Metabolism	methylphosphate	LC/MS polar	37070		HMDB61711	13130		1.09	0.97	0.89			0.3492	0.5215	0.749	0.4461	0.2175	0.726	0.4261	0.344		1.0072	1.0995	0.9786		100	100	100		Nucleotide	Purine and Pyrimidine Metabolism	100001805	7023-27-0	3760.1	110.985
	2900	Cofactors and Vitamins	Nicotinate and Nicotinamide Metabolism	nicotinate	LC/MS pos early	1504	C00253	HMDB01488	938		2.01	2.04	1.01			0.003	0.1938	0.0017	0.0194	0.7661	0.8255	0.0028	0.0415		0.5803	1.169	1.181		100	100	100		Cofactors and Vitamins	Nicotinate and Nicotinamide Metabolism	567	59-67-6	1673	124.039
	2901			nicotinate ribonucleoside	LC/MS pos early	33471	C05841	HMDB06809	161234		2.34	3.34	1.43			0.02	0.2169	0.0034	0.026	0.3591	0.7382	0.0092	0.0683		0.5639	1.3174	1.8807		100	100	100		Cofactors and Vitamins	Nicotinate and Nicotinamide Metabolism	100001316	2625-49-2	1536	256.082
	2903			nicotinamide	LC/MS pos early	594	C00153	HMDB01406	936		1.07	1.01	0.94			0.2779	0.4829	0.9094	0.4923	0.3277	0.7359	0.4795	0.3699		0.9698	1.037	0.9762		100	100	100		Cofactors and Vitamins	Nicotinate and Nicotinamide Metabolism	432	98-92-0	1942	123.055
	2905			nicotinamide ribonucleotide (NMN)	LC/MS neg	22152	C00455	HMDB00229	14180		1.33	1.27	0.96			0.2361	0.4425	0.2126	0.2085	0.9459	0.8441	0.3649	0.3224		0.9356	1.2415	1.1909		100	100	100		Cofactors and Vitamins	Nicotinate and Nicotinamide Metabolism	1312	1094-61-7	680	211.001
	2906			nicotinamide riboside	LC/MS pos early	33013	C03150	HMDB00855	439924		0.99	1.79	1.8			0.9103	0.7411	0.1163	0.1455	0.0957	0.6865	0.1716	0.2257		0.9359	0.929	1.6735		80	100	100		Cofactors and Vitamins	Nicotinate and Nicotinamide Metabolism	100001310	1341-23-7	2040	255.098
	2907			nicotinamide adenine dinucleotide (NAD+)	LC/MS neg	5278	C00003	HMDB00902	5893		0.97	0.99	1.02			0.5499	0.6213	0.851	0.4803	0.6796	0.8132	0.8229	0.4882		1.0209	0.9905	1.0099		100	100	100		Cofactors and Vitamins	Nicotinate and Nicotinamide Metabolism	1310	53-84-9	1434	662.102
	2914			nicotinamide N-oxide	LC/MS pos early	39582		HMDB02730	72661		1.8	2.41	1.34			0.037	0.2432	0.0039	0.0261	0.2477	0.7325	0.0119	0.0709		0.7966	1.4342	1.9222		100	100	100		Cofactors and Vitamins	Nicotinate and Nicotinamide Metabolism	100002763	1986-81-8	877	139.05
	2915			1-methylnicotinamide	LC/MS pos early	27665	C02918	HMDB00699	10129985		0.35	0.17	0.48			0.0126	0.1938	0.0036	0.0261	0.509	0.7801	0.0082	0.0648		3.9926	1.411	0.6778		100	100	100		Cofactors and Vitamins	Nicotinate and Nicotinamide Metabolism	55	1005-24-9	1940	137.071
	2920			trigonelline (N'-methylnicotinate)	LC/MS pos early	32401	C01004	HMDB00875	5570		0.95	1.38	1.46			0.7037	0.6735	0.2084	0.2062	0.3658	0.7382	0.4197	0.3412		0.9661	0.9166	1.3376		100	100	100		Cofactors and Vitamins	Nicotinate and Nicotinamide Metabolism	100001092	535-83-1	1388	138.055
	2922			N1-Methyl-2-pyridone-5-carboxamide	LC/MS pos early	40469	C05842	HMDB04193	69698		1.03	0.97	0.94			0.9501	0.7492	0.8687	0.4822	0.8198	0.8325	0.9715	0.5282		1.0247	1.0526	0.9893		100	100	100		Cofactors and Vitamins	Nicotinate and Nicotinamide Metabolism	100001468	701-44-0	1250	153.066
	2923			adenosine 5'-diphosphoribose (ADP-ribose)	LC/MS pos early	558	C00301	HMDB01178	192		0.35	0.02	0.06			0.0597	0.2691	0.0115	0.0409	0.3848	0.7404	0.0315	0.0975		37.6096	13.0959	0.7928		100	100	80		Cofactors and Vitamins	Nicotinate and Nicotinamide Metabolism	215	68414-18-6	553	560.079
	2925		Riboflavin Metabolism	riboflavin (Vitamin B2)	LC/MS pos early	1827	C00255	HMDB00244	493570		1.1	1.22	1.11			0.432	0.576	0.1292	0.1539	0.4303	0.7517	0.3015	0.2949		0.9089	0.9979	1.1044		100	100	100		Cofactors and Vitamins	Riboflavin Metabolism	500	83-88-5	2292	377.146
	2926			flavin adenine dinucleotide (FAD)	LC/MS neg	2134	C00016	HMDB01248	643975		0.96	0.89	0.93			0.5325	0.6184	0.1405	0.1619	0.3681	0.7382	0.3188	0.2992		1.0356	0.9899	0.918		100	100	100		Cofactors and Vitamins	Riboflavin Metabolism	327	146-14-5;84366-81-4	2425	784.15
	2927			flavin mononucleotide (FMN)	LC/MS neg	15797	C00061	HMDB01520	710		0.91	0.95	1.04			0.4708	0.5907	0.6568	0.4102	0.7774	0.8261	0.7592	0.4666		1.042	0.9466	0.9863		100	100	100		Cofactors and Vitamins	Riboflavin Metabolism	100000251	130-40-5	2390	455.097
	2928		Pantothenate and CoA Metabolism	pantothenate	LC/MS neg	1508	C00864	HMDB00210	6613		0.96	0.94	0.99			0.6363	0.6578	0.4457	0.3219	0.7669	0.8255	0.7347	0.4588		1.0426	0.9983	0.9836		100	100	100		Cofactors and Vitamins	Pantothenate and CoA Metabolism	1024	137-08-6	1498.7	218.103
	2930			phosphopantetheine	LC/MS pos early	15504	C01134	HMDB01416	987		0.73	0.24	0.33			0.5034	0.6003	0.0016	0.0194	0.0056	0.3787	0.0035	0.0434		1.6477	1.2056	0.3955		100	100	100		Cofactors and Vitamins	Pantothenate and CoA Metabolism	100000328	NA	1372	359.104
	2931			3'-dephosphocoenzyme A	LC/MS neg	18289	C00882	HMDB01373	444485		1.02	0.38	0.37			0.9657	0.7507	0.0092	0.0362	0.0085	0.381	0.0122	0.0709		1.099	1.1186	0.4147		100	100	60		Cofactors and Vitamins	Pantothenate and CoA Metabolism	100000138	3633-59-8	2013	686.142
	2933			coenzyme A	LC/MS neg	46322	C00010	HMDB01423	317		0.6	0.18	0.29			0.1302	0.3422	5.7835e-05	0.007	0.0008	0.2712	0.0002	0.0185		1.4343	0.8588	0.2516		100	100	60		Cofactors and Vitamins	Pantothenate and CoA Metabolism	270	85-61-0;18439-24-2	1448	382.55
	2937		Ascorbate and Aldarate Metabolism	ascorbate (Vitamin C)	LC/MS pos early	32354	C00072	HMDB00044			0.18	0.2	1.1			0.0257	0.2299	0.0138	0.0448	0.7433	0.8209	0.0269	0.0929		3.1574	0.572	0.6308		100	100	80		Cofactors and Vitamins	Ascorbate and Aldarate Metabolism	233	134-03-2	770	177.039
	2938			dehydroascorbate	LC/MS polar	1659	C05422	HMDB01264	835		1.56	1.66	1.06			0.0216	0.2169	0.0101	0.0384	0.6894	0.8132	0.0204	0.0812		0.6729	1.0506	1.1146		100	100	100		Cofactors and Vitamins	Ascorbate and Aldarate Metabolism	301	490-83-5	1130	173.009
	2939			threonate	LC/MS polar	27738	C01620	HMDB00943	151152		0.47	0.71	1.51			0.0195	0.2169	0.2009	0.1999	0.2046	0.7207	0.0585	0.1386		1.3428	0.629	0.9476		100	100	100		Cofactors and Vitamins	Ascorbate and Aldarate Metabolism	100001022	70753-61-6	2384	135.03
	2941			oxalate (ethanedioate)	LC/MS polar	20694	C00209	HMDB02329	971		1.19	1.51	1.27			0.3663	0.527	0.0279	0.0651	0.1444	0.7077	0.0774	0.1533		0.8617	1.0228	1.3036		100	100	100		Cofactors and Vitamins	Ascorbate and Aldarate Metabolism	100000841	144-62-7	3803	88.988
	2942			gulonate*	LC/MS polar	46957		HMDB03290	9794176		1.28	1.27	0.99			0.2546	0.462	0.233	0.2181	0.9536	0.8458	0.3952	0.3338		0.9548	1.2244	1.2085		100	100	100		Cofactors and Vitamins	Ascorbate and Aldarate Metabolism	100001586	20246-53-1	2750	195.051
	2943		Tocopherol Metabolism	alpha-tocopherol	LC/MS pos late	1561	C02477	HMDB01893	14985		1.01	0.8	0.78			0.8958	0.7367	0.4338	0.3166	0.364	0.7382	0.6066	0.4208		0.9687	0.9815	0.7704		100	100	100		Cofactors and Vitamins	Tocopherol Metabolism	1105	59-02-9;10191-41-0	2522	430.378
	2961		Folate Metabolism	folate	LC/MS polar	1826	C00504	HMDB00121	6037		1.08	1.18	1.1			0.6845	0.6716	0.348	0.2745	0.5855	0.8039	0.6299	0.4254		0.9521	1.027	1.128		100	80	100		Cofactors and Vitamins	Folate Metabolism	328	59-30-3	3750	440.132
	2962			7,8-dihydrofolate	LC/MS neg	1708	C00415	HMDB01056	98792		1	0.76	0.76			0.6073	0.6489	0.395	0.2988	0.7291	0.8183	0.6827	0.4445		1.1444	1.142	0.8699		100	100	100		Cofactors and Vitamins	Folate Metabolism	173	4033-27-6	1547.2	442.148
	2963			5-methyltetrahydrofolate (5MeTHF)	LC/MS neg	18330	C00440	HMDB01396	146		0.97	1.05	1.08			0.8651	0.7303	0.9913	0.5147	0.8566	0.8325	0.9788	0.5311		0.9372	0.9065	0.9825		100	100	60		Cofactors and Vitamins	Folate Metabolism	1244	68703-91-3;68792-52-9	1820	458.179
	2964		Tetrahydrobiopterin Metabolism	biopterin	LC/MS pos early	12358	C06313	HMDB00468	445040		1.16	1.36	1.17			0.3593	0.5264	0.082	0.1178	0.3635	0.7382	0.207	0.2482		0.9023	1.0478	1.2286		100	100	100		Cofactors and Vitamins	Tetrahydrobiopterin Metabolism	1548	22150-76-1	1751	238.093
	2965			dihydrobiopterin	LC/MS neg	35129	C00268	HMDB00038	1879		0.98	0.9	0.91			0.9279	0.7439	0.2876	0.2463	0.3277	0.7359	0.4878	0.3728		1.0443	1.0264	0.9354		100	100	100		Cofactors and Vitamins	Tetrahydrobiopterin Metabolism	100001506	6779-87-9	1552.3	194.068
	2968		Pterin Metabolism	pterin	LC/MS pos early	43023	C00715	HMDB00802	73000		0.67	0.73	1.08			0.0092	0.1938	0.0181	0.0519	0.7208	0.8183	0.0178	0.0791		1.3041	0.8778	0.948		100	100	100		Cofactors and Vitamins	Pterin Metabolism	100004216	22363-60-4	1805	164.057
	2979		Hemoglobin and Porphyrin Metabolism	heme	LC/MS pos late	41754	C00032	HMDB03178	26945		1.24	1.13	0.91			0.219	0.4252	0.4682	0.3327	0.5937	0.8058	0.4524	0.3559		0.8313	1.0281	0.9362		100	100	100		Cofactors and Vitamins	Hemoglobin and Porphyrin Metabolism	100001386	14875-96-8	1124	616.176
	2980			bilirubin (Z,Z)	LC/MS pos late	43807	C00486	HMDB00054	5280352		0.58	0.33	0.56			0.3594	0.5264	0.0388	0.0751	0.1968	0.7125	0.1062	0.1784		1.6329	0.9499	0.5362		80	100	80		Cofactors and Vitamins	Hemoglobin and Porphyrin Metabolism	1090	635-65-4	1840	585.271
	2983			biliverdin	LC/MS pos late	2137	C00500	HMDB01008	5353439		1.02	0.84	0.82			0.9009	0.7373	0.4303	0.3158	0.364	0.7382	0.605	0.4208		1.0246	1.0431	0.8572		80	100	100		Cofactors and Vitamins	Hemoglobin and Porphyrin Metabolism	250	55482-27-4;55482-27-4	1016	583.255
	2991		Thiamine Metabolism	thiamin (Vitamin B1)	LC/MS pos early	5341	C00378	HMDB00235	1130		0.8	0.81	1.01			0.0582	0.2691	0.0906	0.1241	0.8043	0.8323	0.1145	0.1862		1.156	0.9249	0.9353		100	100	100		Cofactors and Vitamins	Thiamine Metabolism	873	59-43-8	3050	265.112
	2992			thiamin monophosphate	LC/MS pos early	15798	C01081	HMDB02666	3382778		1.18	1.25	1.06			0.2082	0.4203	0.0704	0.1104	0.5244	0.7868	0.1718	0.2257		0.8586	1.0089	1.0742		100	100	100		Cofactors and Vitamins	Thiamine Metabolism	523	532-40-1	2378	345.078
	2993			thiamin diphosphate	LC/MS neg	35670	C00068	HMDB01372	1132		1.04	1.06	1.01			0.527	0.6173	0.4437	0.3211	0.8906	0.8325	0.7069	0.4521		0.9556	0.9986	1.0086		100	100	100		Cofactors and Vitamins	Thiamine Metabolism	522	154-87-0	1195.1	423.03
	2998		Vitamin A Metabolism	retinol (Vitamin A)	LC/MS pos late	1806	C00473	HMDB00305	445354		0.41	0.35	0.87			0.2786	0.4829	0.1792	0.1857	0.7755	0.8261	0.3533	0.3171		2.1493	0.8716	0.7555		100	100	100		Cofactors and Vitamins	Vitamin A Metabolism	498	68-26-8	1636	269.226
	3004		Vitamin B6 Metabolism	pyridoxamine	LC/MS pos early	2150	C00534	HMDB01431	1052		0.8	1.11	1.39			0.0461	0.2451	0.2678	0.2345	0.0054	0.3787	0.0162	0.0755		0.9947	0.7994	1.108		100	100	100		Cofactors and Vitamins	Vitamin B6 Metabolism	568	58052-48-5	2975	169.097
	3005			pyridoxamine phosphate	LC/MS pos early	3138	C00647	HMDB01555	1053		1.04	1	0.96			0.5552	0.6231	0.8909	0.4878	0.6489	0.8087	0.8198	0.4882		0.9537	0.9889	0.9502		100	100	100		Cofactors and Vitamins	Vitamin B6 Metabolism	493	529-96-4	1932	249.063
	3006			pyridoxal phosphate	LC/MS pos early	5331	C00018	HMDB01491	1051		0.98	1.1	1.12			0.7728	0.701	0.4118	0.3062	0.2743	0.7325	0.5123	0.3829		0.9839	0.9667	1.0832		100	100	100		Cofactors and Vitamins	Vitamin B6 Metabolism	492	41468-25-1	1367	248.032
	3007			pyridoxal	LC/MS pos early	1651	C00250	HMDB01545	1050		0.93	1.17	1.26			0.557	0.6237	0.3244	0.2639	0.1287	0.6964	0.2932	0.2905		1.0087	0.9352	1.1767		100	100	100		Cofactors and Vitamins	Vitamin B6 Metabolism	491	65-22-5	2343	168.066
	3008			pyridoxate	LC/MS neg	31555	C00847	HMDB00017	6723		0.84	0.89	1.05			0.0939	0.3055	0.2228	0.2144	0.6035	0.8087	0.2155	0.2497		1.1421	0.9635	1.0121		100	100	100		Cofactors and Vitamins	Vitamin B6 Metabolism	100001121	82-82-6	2185	182.046
	3010	Xenobiotics	Benzoate Metabolism	hippurate	LC/MS neg	15753	C01586	HMDB00714	464		1.84	1.52	0.82			0.0609	0.2691	0.1591	0.1742	0.581	0.8022	0.1443	0.2105		0.6864	1.2628	1.0399		100	100	100		Xenobiotics	Benzoate Metabolism	100000014	495-69-2	2106.9	178.051
	3016			4-hydroxyhippurate	LC/MS neg	35527		HMDB13678	151012		0.99	0.95	0.96			0.9721	0.7511	0.8554	0.4804	0.8828	0.8325	0.9807	0.5311		0.7246	0.7207	0.6907		40	40	60		Xenobiotics	Benzoate Metabolism	100001423	2482-25-9	1475	194.046
	3039			catechol sulfate	LC/MS neg	35320	C00090	HMDB59724	3083879		1.82	2.7	1.48			0.4943	0.6003	0.4016	0.3018	0.872	0.8325	0.6621	0.4366		0.5451	0.9937	1.4712		80	80	80		Xenobiotics	Benzoate Metabolism	100001605	4918-96-1	1906	188.986
	3054			4-ethylphenylsulfate	LC/MS neg	36099	C13637				0.86	0.86	1			0.2442	0.4502	0.2442	0.221	1	0.8567	0.3966	0.3338		0.8274	0.7123	0.7123		40	0	0		Xenobiotics	Benzoate Metabolism	100001756	123-07-9	3580	201.023
	3150		Food Component/Plant	genistein	LC/MS neg	32448	C06563	HMDB03217	5280961		1.59	3.15	1.99			0.2169	0.4252	0.0145	0.0458	0.1469	0.7077	0.0444	0.115		0.6042	0.9592	1.9059		100	100	100		Xenobiotics	Food Component/Plant	100001221	446-72-0	3754	269.046
	3178			retinal	LC/MS pos late	40807	C00376	HMDB01358 HMDB06218	638015		0.89	0.99	1.12			0.5433	0.6213	0.986	0.5147	0.5547	0.7971	0.78	0.473		1.0078	0.8959	0.9994		100	100	100		Xenobiotics	Food Component/Plant	100004088		1666	285.221
	3189			2,3-dihydroxyisovalerate	LC/MS polar	38276	C04039	HMDB12141	677		1.12	1.28	1.14			0.5225	0.6163	0.1145	0.1443	0.3175	0.7359	0.268	0.2792		0.8339	0.9362	1.0675		80	80	100		Xenobiotics	Food Component/Plant	100002417	1756-18-9	1050	133.051
	3218			gluconate	LC/MS polar	587	C00257	HMDB00625	10690		0.57	0.47	0.81			0.0558	0.2689	0.0086	0.0362	0.3291	0.7359	0.0248	0.0885		1.5911	0.9106	0.7408		100	100	100		Xenobiotics	Food Component/Plant	338	527-07-1	2922	195.051
	3239			beta-guanidinopropanoate	LC/MS pos early	35101	C03065	HMDB13222	67701		1.33	1.39	1.04			0.1451	0.3547	0.066	0.1056	0.6508	0.8087	0.1486	0.2121		0.8867	1.1798	1.2314		100	100	100		Xenobiotics	Food Component/Plant	100001411	353-09-3	2145	132.077
	3259			cinnamoylglycine	LC/MS neg	38637		HMDB11621	709625		1.37	1.09	0.8			0.2882	0.4859	0.8614	0.4804	0.3692	0.7382	0.51	0.3829		0.9757	1.3361	1.0656		100	100	100		Xenobiotics	Food Component/Plant	100002253	16534-24-0	3127	204.067
	3274			daidzein	LC/MS pos early	32453	C10208	HMDB03312	5281708		1.83	3.75	2.05			0.1212	0.3309	0.009	0.0362	0.1753	0.7077	0.0288	0.0952		0.6266	1.1446	2.3482		100	100	100		Xenobiotics	Food Component/Plant	100001219	486-66-8	3195	255.065
	3283			enterolactone	LC/MS neg	39626			10685477		0.64	0.57	0.89			0.086	0.301	0.1321	0.1568	0.8035	0.8323	0.1704	0.2257		1.5217	0.9691	0.86		100	100	100		Xenobiotics	Food Component/Plant	100003070	78473-71-9	4515	297.113
	3285			equol	LC/MS neg	36774	C14131	HMDB02209	91469		0.84	0.81	0.96			0.6167	0.6517	0.4521	0.3258	0.7967	0.8323	0.7374	0.4588		1.0439	0.8779	0.8469		100	100	100		Xenobiotics	Food Component/Plant	100001725	531-95-3;94105-90-5	4565	241.087
	3286			equol glucuronide	LC/MS neg	41948					0.81	0.89	1.1			0.5907	0.6388	0.6882	0.4259	0.8899	0.8325	0.8499	0.4968		1.2247	0.9944	1.0959		100	100	100		Xenobiotics	Food Component/Plant	100003895		3215	417.119
	3287			equol sulfate	LC/MS neg	40478					0.93	0.84	0.9			0.7393	0.6842	0.4297	0.3158	0.6421	0.8087	0.7204	0.4567		1.1074	1.0323	0.9257		100	100	100		Xenobiotics	Food Component/Plant	100003429		3630	321.044
	3288			ergothioneine	LC/MS pos early	37459	C05570	HMDB03045	3032311		1.05	0.86	0.82			0.9973	0.7538	0.3248	0.2639	0.3264	0.7359	0.5156	0.3829		1.013	1.0623	0.8758		100	100	100		Xenobiotics	Food Component/Plant	100002154	58511-63-0	850	230.096
	3290			erythritol	LC/MS polar	20699	C00503	HMDB02994	222285		1.85	2.69	1.45			0.019	0.2169	0.0008	0.0138	0.1102	0.6865	0.0028	0.0415		0.5764	1.0668	1.5487		100	100	100		Xenobiotics	Food Component/Plant	100000846	149-32-6	1491	167.056
	3293			ferulic acid 4-sulfate	LC/MS neg	47114		HMDB29200	6305574		1.17	1.29	1.1			0.9966	0.7538	0.8111	0.4707	0.8078	0.8323	0.9604	0.5261		0.8239	0.9667	1.0638		100	80	80		Xenobiotics	Food Component/Plant	100005389	86321-29-1	1225	273.007
	3307			glycitein	LC/MS pos late	34024	C14536	HMDB05781	5317750		1.15	2.03	1.77			0.5362	0.6184	0.0821	0.1178	0.2314	0.7325	0.1971	0.2424		0.8739	1.0014	1.7708		80	100	100		Xenobiotics	Food Component/Plant	100001222	40957-83-3	700	285.076
	3314			homostachydrine*	LC/MS pos early	33009	C08283	HMDB33433	441447		0.95	1.3	1.36			0.8887	0.7347	0.316	0.2611	0.2573	0.7325	0.4543	0.3566		0.9234	0.8788	1.197		100	100	100		Xenobiotics	Food Component/Plant	100001550	1195-94-4	1750	158.118
	3328			kojibiose	LC/MS polar	21040	C19632	HMDB11742	164939		1.15	1.26	1.09			0.2066	0.4203	0.0488	0.0882	0.4083	0.7423	0.129	0.1983		0.8666	0.9984	1.092		100	100	100		Xenobiotics	Food Component/Plant	100000928	2140-29-6	3500	387.114
	3347			N-glycolylneuraminate	LC/MS polar	37123	C03410	HMDB00833	123802		0.93	1.02	1.09			0.4171	0.568	0.9354	0.5008	0.374	0.7382	0.6062	0.4208		1.031	0.9615	1.0488		100	100	100		Xenobiotics	Food Component/Plant	100001491	1113-83-3	3327.5	324.094
	3401			stachydrine	LC/MS pos early	34384	C10172	HMDB04827	115244		1.18	1.82	1.54			0.4703	0.5907	0.0663	0.1056	0.2268	0.7325	0.167	0.2257		0.9187	1.0822	1.6698		100	100	100		Xenobiotics	Food Component/Plant	100001296	4136-37-2	1440	144.102
	3423			methyl glucopyranoside (alpha + beta)	LC/MS pos early	46144					0.94	0.97	1.03			0.4344	0.576	0.7602	0.4513	0.6285	0.8087	0.7234	0.457		1.0139	0.9522	0.9807		100	100	100		Xenobiotics	Food Component/Plant	100005864		832	212.113
	3481			4-ethylphenol glucuronide	LC/MS neg	52937					0.81	0.81	1			0.2442	0.4502	0.2442	0.221	1	0.8567	0.3966	0.3338		0.7825	0.6374	0.6374		40	0	0		Xenobiotics	Food Component/Plant	100009049		3167	297.098
	3503		Bacterial/Fungal	tartronate (hydroxymalonate)	LC/MS neg	20693	C02287	HMDB35227	45		1.29	1.72	1.34			0.8948	0.7367	0.3843	0.2939	0.4574	0.7569	0.6335	0.427		0.6706	0.864	1.156		40	40	80		Xenobiotics	Bacterial/Fungal	100000840	80-69-3	610	118.999
	3736		Drug	S-carboxymethyl-L-cysteine	LC/MS pos early	47897	C03727	HMDB29415	1080		0.93	1	1.08			0.5585	0.6237	0.8852	0.4875	0.6577	0.8087	0.824	0.4882		1.0742	0.9968	1.0724		100	60	100		Xenobiotics	Drug	100002324	638-23-3	1490	180.033
	3862		Chemical	sulfate*	LC/MS neg	46960	C00059	HMDB01448	1118		1.25	1.2	0.96			0.0616	0.2691	0.1214	0.1486	0.6999	0.8138	0.1332	0.2012		0.8676	1.0861	1.0414		100	100	100		Xenobiotics	Chemical	100002528	14808-79-8	616	96.9601
	3865			O-sulfo-L-tyrosine	LC/MS neg	45413			514186		0.97	1.59	1.64			0.8131	0.716	0.0177	0.0511	0.0113	0.4227	0.02	0.0812		0.9097	0.8824	1.4455		100	100	100		Xenobiotics	Chemical	100005384		990	260.023
	3867			1-(3-aminopropyl)-2-pyrrolidone	LC/MS pos early	40506			82111		1.27	1.35	1.06			0.2184	0.4252	0.1778	0.1857	0.8967	0.8363	0.321	0.2999		0.7619	0.9706	1.0306		100	100	100		Xenobiotics	Chemical	100003263	7663-77-6	2420	143.118
	3883			2-aminophenol sulfate	LC/MS neg	43266		HMDB61116	181670		1.5	2.22	1.48			0.504	0.6003	0.2307	0.2166	0.5767	0.8022	0.4722	0.3651		0.5159	0.7732	1.1441		40	80	80		Xenobiotics	Chemical	100004322		1677	188.002
	3912			S-(3-hydroxypropyl)mercapturic acid (HPMA)	LC/MS neg	44552			3371179		1.01	1.16	1.15			0.9387	0.7456	0.7179	0.435	0.6619	0.8104	0.8926	0.5098		0.9604	0.9673	1.1155		80	80	100		Xenobiotics	Chemical	100004568	23127-40-4	1576	220.065
	3926			dimethyl sulfone	LC/MS pos early	43424	C11142	HMDB04983	6213		1.06	0.69	0.65			0.8641	0.7303	0.2383	0.2196	0.1822	0.7115	0.3372	0.3096		0.9395	0.9982	0.6507		80	80	80		Xenobiotics	Chemical	100004284	67-71-0	832	95.0161
	3971			N-methylpipecolate	LC/MS pos early	47101			11862129;11286529		1.04	1.06	1.02			0.9528	0.7492	0.7346	0.439	0.7793	0.8266	0.9339	0.521		0.9419	0.9794	0.9978		100	60	80		Xenobiotics	Chemical	100005383	41447-17-0	1932	144.102
	3982			3-hydroxypyridine sulfate	LC/MS neg	48448					1.39	1.44	1.04			0.2078	0.4203	0.0748	0.1109	0.547	0.7968	0.1795	0.2317		0.8881	1.2371	1.2828		100	100	100		Xenobiotics	Chemical	100006098	1955-23-3	1595.5	173.987

## Sheet: Pancreas Pathway Heat Map
	University of NC UNCH-0202-15VWBL Impact of Aldh1L2 suppression, pancreas
	Heat map of statistically significant biochemicals profiled in this study. Red and green shaded cells indicate p≤0.05 (red indicates that the mean values are significantly higher for that comparison; green values significantly lower). Light red and light green shaded cells indicate 0.05<p<0.10 (light red indicates that the mean values trend higher for that comparison; light green values trend low…										Fold of Change					Statistical Values
										X	ANOVA Contrasts			One-Way ANOVA	X	ANOVA Contrasts						One-Way ANOVA		X	Mean Values				% Filled Values
											+/-	-/-	-/-	Genotype Main Effect		+/-		-/-		-/-		Genotype Main Effect			+/+	+/-	-/-		+/+	+/-	-/-		Super Pathway	Sub Pathway	Chemical ID	CAS	RI	Mass
																+/+		+/+		+/-
	Pathway Sort Order	Super Pathway	Sub Pathway	Biochemical Name	Platform	Comp ID	KEGG	HMDB	PUBCHEM	X	+/+	+/+	+/-		X	p-value	q-value	p-value	q-value	p-value	q-value	p-value	q-value	X				X				X
	1	Amino Acid	Glycine, Serine and Threonine Metabolism	glycine	LC/MS pos early	58	C00037	HMDB00123	750		0.96	1.06	1.1			0.5248	0.9586	0.4119	0.979	0.1581	0.996	0.3524	0.9977		0.9857	0.9463	1.0454		100	100	100		Amino Acid	Glycine, Serine and Threonine Metabolism	340	56-40-6	1375	76.0393
	2			N-acetylglycine	LC/MS pos early	27710		HMDB00532	10972		0.94	0.93	0.99			0.7217	0.9783	0.7277	0.9941	0.9935	0.9983	0.9175	0.9977		1.0844	1.0232	1.0109		100	100	100		Amino Acid	Glycine, Serine and Threonine Metabolism	100001006	543-24-8	826	118.05
	4			sarcosine	LC/MS pos early	1516	C00213	HMDB00271	1088		1.02	1.57	1.55			0.9838	0.9938	0.9993	0.9993	0.9831	0.9983	0.9997	0.9997		0.7635	0.7761	1.2015		100	80	40		Amino Acid	Glycine, Serine and Threonine Metabolism	1023	107-97-1	1280	90.055
	5			dimethylglycine	LC/MS pos early	5086	C01026	HMDB00092	673		1.05	1.01	0.96			0.8018	0.9868	0.9724	0.9947	0.7753	0.996	0.9507	0.9981		1.0059	1.0612	1.0204		100	100	100		Amino Acid	Glycine, Serine and Threonine Metabolism	806	1118-68-9	1104	104.071
	6			betaine	LC/MS pos early	3141	C00719	HMDB00043	247		1	0.99	1			0.8828	0.9868	0.8979	0.9947	0.9847	0.9983	0.9867	0.9981		1.0269	1.0226	1.0196		100	100	100		Amino Acid	Glycine, Serine and Threonine Metabolism	799	107-43-7	1064	118.086
	7			betaine aldehyde	LC/MS pos early	15499	C00576	HMDB01252	249		2.52	2.71	1.08			0.2444	0.8756	0.1747	0.817	0.8305	0.996	0.3323	0.9977		0.7227	1.8207	1.9617		100	100	100		Amino Acid	Glycine, Serine and Threonine Metabolism	1219	7758-31-8	1915	120.102
	9			serine	LC/MS pos early	1648	C00065	HMDB00187	5951		0.93	1.11	1.2			0.3072	0.8756	0.1843	0.8313	0.0292	0.996	0.0831	0.7557		0.9957	0.9221	1.1079		100	100	100		Amino Acid	Glycine, Serine and Threonine Metabolism	503	56-45-1	1239	106.05
	10			N-acetylserine	LC/MS polar	37076		HMDB02931	65249		1.06	1	0.94			0.6641	0.9783	0.9055	0.9947	0.7516	0.996	0.9003	0.9977		0.9562	1.0107	0.9532		100	100	100		Amino Acid	Glycine, Serine and Threonine Metabolism	100001851	97-14-3	2000	146.046
	14			threonine	LC/MS pos early	1284	C00188	HMDB00167	6288		1	1.23	1.23			0.7741	0.9821	0.347	0.9688	0.2274	0.996	0.437	0.9977		1.0274	1.0274	1.2614		100	100	100		Amino Acid	Glycine, Serine and Threonine Metabolism	564	72-19-5	1514	120.066
	15			N-acetylthreonine	LC/MS neg	33939			152204		0.94	1.01	1.08			0.5604	0.9588	0.8643	0.9947	0.4542	0.996	0.7259	0.9977		1.0095	0.9457	1.023		100	100	100		Amino Acid	Glycine, Serine and Threonine Metabolism	100001274	17093-74-2	821.6	160.062
	16			allo-threonine	LC/MS polar	15142	C05519	HMDB04041	99289		1.39	1.71	1.23			0.6222	0.9778	0.2015	0.8612	0.4143	0.996	0.4204	0.9977		0.8449	1.1771	1.4454		100	100	100		Amino Acid	Glycine, Serine and Threonine Metabolism	100000272	28954-12-3	2511.1	118.051
	27		Alanine and Aspartate Metabolism	alanine	LC/MS pos early	1126	C00041	HMDB00161	5950		1.24	1.49	1.2			0.1157	0.7976	0.0056	0.1748	0.1196	0.996	0.0183	0.4007		0.8662	1.0783	1.2949		100	100	100		Amino Acid	Alanine and Aspartate Metabolism	811	56-41-7	1700	90.055
	28			N-acetylalanine	LC/MS polar	1585	C02847	HMDB00766	88064		0.91	0.94	1.03			0.3511	0.8756	0.5734	0.987	0.7024	0.996	0.6322	0.9977		1.0689	0.9741	1.0017		100	100	100		Amino Acid	Alanine and Aspartate Metabolism	1110	97-69-8	1564.8	130.051
	30			aspartate	LC/MS pos early	443	C00049	HMDB00191	5960		1.32	1.54	1.17			0.0989	0.7578	0.0182	0.2841	0.3648	0.996	0.0511	0.6105		0.8705	1.1467	1.339		100	100	100		Amino Acid	Alanine and Aspartate Metabolism	234	56-84-8	1165	134.045
	32			asparagine	LC/MS pos early	512	C00152	HMDB00168	6267		0.95	0.99	1.04			0.4928	0.9586	0.9337	0.9947	0.5453	0.996	0.7474	0.9977		0.9959	0.9485	0.9883		100	100	100		Amino Acid	Alanine and Aspartate Metabolism	917	70-47-3	1225	133.061
	33			N-acetylasparagine	LC/MS pos early	33942		HMDB06028	99715		1.21	1.41	1.16			0.2643	0.8756	0.0707	0.5739	0.4324	0.996	0.1795	0.9761		0.7775	0.9425	1.0966		100	100	100		Amino Acid	Alanine and Aspartate Metabolism	100001257	4033-40-3	785	175.071
	34			N-acetylaspartate (NAA)	LC/MS polar	22185	C01042	HMDB00812	65065		1.17	0.99	0.85			0.62	0.9778	0.833	0.9947	0.4827	0.996	0.7629	0.9977		0.9319	1.0867	0.9233		100	100	100		Amino Acid	Alanine and Aspartate Metabolism	100000787	997-55-7;997-55-7	3143	174.041
	35			cyano-alanine	LC/MS polar	35660	C02512		13538		1.15	1.17	1.01			0.6678	0.9783	0.4116	0.979	0.6885	0.996	0.7037	0.9977		0.9779	1.1241	1.1393		100	100	100		Amino Acid	Alanine and Aspartate Metabolism	100001645	6232-19-5	1516	113.036
	41		Glutamate Metabolism	glutamate	LC/MS pos early	57	C00025	HMDB00148	611		0.92	0.96	1.04			0.3292	0.8756	0.7006	0.9941	0.5448	0.996	0.604	0.9977		1.0333	0.9477	0.9874		100	100	100		Amino Acid	Glutamate Metabolism	561	56-86-0	1500	148.06
	42			glutamine	LC/MS pos early	53	C00064	HMDB00641	5961		0.92	0.92	1			0.7524	0.9783	0.7615	0.9941	0.9904	0.9983	0.9356	0.9977		1.0825	0.9927	0.9908		100	100	100		Amino Acid	Glutamate Metabolism	563	56-85-9	1291	147.076
	43			N-acetylglutamate	LC/MS neg	15720	C00624	HMDB01138	70914		1.02	0.88	0.86			0.9582	0.9938	0.3747	0.9762	0.3485	0.996	0.5637	0.9977		1.0619	1.0829	0.9321		100	100	100		Amino Acid	Glutamate Metabolism	100000282	5817-08-03	621	188.056
	44			N-acetylglutamine	LC/MS neg	33943	C02716	HMDB06029	182230		1.08	0.92	0.85			0.6614	0.9783	0.7922	0.9947	0.4862	0.996	0.7727	0.9977		1.0905	1.1828	1.0064		100	100	100		Amino Acid	Glutamate Metabolism	100001253	2490-97-3	771	187.072
	46			gamma-aminobutyrate (GABA)	LC/MS pos early	1416	C00334	HMDB00112	119		1.12	1.01	0.9			0.7832	0.9821	0.9467	0.9947	0.8348	0.996	0.958	0.9981		0.9493	1.0622	0.9584		100	100	100		Amino Acid	Glutamate Metabolism	141	56-12-2	2048	104.071
	47			carboxyethyl-GABA	LC/MS pos early	40007		HMDB02201	2572		0.89	1.31	1.47			0.5562	0.9588	0.3308	0.9459	0.1314	0.996	0.2988	0.9977		0.9664	0.8643	1.2675		100	60	100		Amino Acid	Glutamate Metabolism	100003260	4386-03-02	2085	176.092
	52			glutamate, gamma-methyl ester	LC/MS pos early	33487			68662		0.9	0.87	0.96			0.2861	0.8756	0.1797	0.8292	0.7631	0.996	0.357	0.9977		1.0415	0.9405	0.9064		100	100	100		Amino Acid	Glutamate Metabolism	100001103	1499-55-4	2170	162.076
	53			pyroglutamine*	LC/MS pos early	46225			134508		1.39	1.12	0.81			0.048	0.6631	0.5239	0.987	0.1482	0.996	0.119	0.9189		0.8459	1.1756	0.9485		100	100	100		Amino Acid	Glutamate Metabolism	100001540	2353-44-8	1900	129.066
	58			S-1-pyrroline-5-carboxylate	LC/MS pos early	42370	C04322	HMDB01301	1196		1.59	2.46	1.55			0.5201	0.9586	0.1757	0.817	0.4526	0.996	0.3841	0.9977		0.7133	1.1336	1.7575		100	80	100		Amino Acid	Glutamate Metabolism	35	2906-39-0	1528	114.055
	59		Histidine Metabolism	histidine	LC/MS pos early	59	C00135	HMDB00177	6274		0.97	1.11	1.15			0.7833	0.9821	0.4478	0.983	0.3074	0.996	0.5592	0.9977		0.9793	0.948	1.0906		100	100	100		Amino Acid	Histidine Metabolism	355	5934-29-2	2707	156.077
	60			N-acetylhistidine	LC/MS pos early	33946	C02997	HMDB32055	75619		1.08	0.95	0.88			0.8084	0.9868	0.8666	0.9947	0.6822	0.996	0.9155	0.9977		1.0956	1.1795	1.0431		100	100	100		Amino Acid	Histidine Metabolism	100001293	39145-52-3	2065	198.087
	61			1-methylhistidine	LC/MS pos early	30460	C01152	HMDB00001	92105		0.81	1.01	1.25			0.33	0.8756	0.9291	0.9947	0.3734	0.996	0.5487	0.9977		1.0639	0.8643	1.0787		100	100	100		Amino Acid	Histidine Metabolism	100001051	332-80-9	2755	170.092
	62			3-methylhistidine	LC/MS neg	15677	C01152	HMDB00479	64969		0.95	0.96	1.01			0.5907	0.9711	0.6548	0.9941	0.9266	0.9983	0.8418	0.9977		0.9758	0.9258	0.935		100	100	100		Amino Acid	Histidine Metabolism	100000042	368-16-1	906.3	168.078
	63			N-acetyl-3-methylhistidine*	LC/MS pos early	43256			193270		1	0.99	0.99			0.9427	0.9938	0.8767	0.9947	0.9337	0.9983	0.9875	0.9981		1.1097	1.1084	1.0974		100	100	100		Amino Acid	Histidine Metabolism	100002204	37841-04-6	2056	212.103
	64			N-acetyl-1-methylhistidine*	LC/MS pos early	43255					0.98	0.99	1.01			0.8525	0.9868	0.8864	0.9947	0.9656	0.9983	0.9804	0.9981		1.015	0.9958	1.005		100	100	100		Amino Acid	Histidine Metabolism	100004299		2100	212.103
	66			trans-urocanate	LC/MS pos early	607	C00785	HMDB00301	736715		1.16	2.5	2.16			0.5875	0.9711	0.1293	0.7224	0.305	0.996	0.2909	0.9977		1.0179	1.1795	2.5442		100	100	100		Amino Acid	Histidine Metabolism	537	104-98-3	2285	139.05
	69			imidazole propionate	LC/MS pos early	40730		HMDB02271	70630		0.77	1.18	1.54			0.6149	0.9738	0.5668	0.987	0.2907	0.996	0.5585	0.9977		1.3368	1.0267	1.5807		100	100	100		Amino Acid	Histidine Metabolism	100003434	1074-59-5	2263	141.066
	70			imidazole lactate	LC/MS pos early	15716	C05568	HMDB02320	440129		0.83	0.83	1.01			0.2912	0.8756	0.3897	0.9762	0.836	0.996	0.522	0.9977		1.033	0.8554	0.8599		100	100	100		Amino Acid	Histidine Metabolism	100000263	14403-45-3	2040	157.061
	71			histamine	LC/MS pos early	1574	C00388	HMDB00870	774		3.33	3.36	1.01			0.699	0.9783	0.3177	0.9448	0.5301	0.996	0.5887	0.9977		0.6578	2.1937	2.2087		100	80	100		Amino Acid	Histidine Metabolism	354	51-45-6	3035	112.087
	72			1-methylhistamine	LC/MS pos early	43831	C05127	HMDB00898	3614		1.42	1.69	1.19			0.2301	0.8756	0.1457	0.7584	0.7757	0.996	0.2916	0.9977		0.7913	1.124	1.3378		100	100	100		Amino Acid	Histidine Metabolism	100001204	501-75-7	3040	126.103
	76			1-methylimidazoleacetate	LC/MS pos early	32350	C05828	HMDB02820	75810		2.68	4.95	1.85			0.0671	0.7368	0.0151	0.2603	0.4277	0.996	0.0402	0.5814		0.3989	1.0693	1.9764		100	100	100		Amino Acid	Histidine Metabolism	100001208	2625-49-2	2064	141.066
	77			4-imidazoleacetate	LC/MS pos early	32349	C02835	HMDB02024	96215		1.45	1.64	1.13			0.2038	0.8756	0.0824	0.6179	0.5918	0.996	0.1919	0.9864		0.5882	0.8542	0.9672		60	80	100		Amino Acid	Histidine Metabolism	100001207	645-65-8	2055	127.05
	80		Lysine Metabolism	lysine	LC/MS pos early	1301	C00047	HMDB00182	5962		0.96	1	1.04			0.4757	0.9586	0.9918	0.9993	0.4818	0.996	0.7074	0.9977		1.0402	0.9992	1.0437		100	100	100		Amino Acid	Lysine Metabolism	407	56-87-1	2850	147.113
	81			N2-acetyllysine	LC/MS neg	36751	C12989	HMDB00446	92907		1.21	1.06	0.88			0.3053	0.8756	0.7203	0.9941	0.4946	0.996	0.5683	0.9977		0.9139	1.1056	0.9688		100	100	100		Amino Acid	Lysine Metabolism	100001721	1946-82-3	828.3	187.109
	82			N6-acetyllysine	LC/MS neg	36752	C02727	HMDB00206	92832		0.81	0.93	1.14			0.1186	0.7976	0.5577	0.987	0.3024	0.996	0.2729	0.9977		1.1531	0.9338	1.0683		100	100	100		Amino Acid	Lysine Metabolism	100001734	692-04-6	1059	187.109
	84			N6,N6,N6-trimethyllysine	LC/MS pos early	1498	C03793	HMDB01325	440120		1.37	1.79	1.31			0.1244	0.7976	0.0056	0.1748	0.1117	0.996	0.0184	0.4007		0.8737	1.1964	1.5623		100	100	100		Amino Acid	Lysine Metabolism	189	23284-33-5	2825	189.16
	85			5-hydroxylysine	LC/MS pos early	15685	C16741	HMDB00450	1029		1.02	1.46	1.44			0.934	0.9938	0.0779	0.5986	0.0902	0.996	0.1355	0.9269		0.9155	0.9308	1.3374		100	100	100		Amino Acid	Lysine Metabolism	100000054	13204-98-3	2790	163.108
	86			saccharopine	LC/MS pos early	1495	C00449	HMDB00279	160556		0.13	0.11	0.84			0.0002	0.0703	8.2892e-05	0.0252	0.6347	0.996	0.0001	0.0383		6.5156	0.8573	0.7174		100	100	80		Amino Acid	Lysine Metabolism	392	997-68-2	2530	277.139
	87			2-aminoadipate	LC/MS polar	6146	C00956	HMDB00510	469		0.88	1.13	1.29			0.4442	0.951	0.8291	0.9947	0.3316	0.996	0.5822	0.9977		0.9892	0.8724	1.1224		100	100	100		Amino Acid	Lysine Metabolism	381	542-32-5;1118-90-7	3500	160.062
	90			glutarate (pentanedioate)	LC/MS polar	396	C00489	HMDB00661	743		0.94	0.73	0.78			0.7354	0.9783	0.386	0.9762	0.5899	0.996	0.6714	0.9977		1.3723	1.2879	1.0053		100	100	100		Amino Acid	Lysine Metabolism	339	110-94-1	2900	131.035
	91			glutarylcarnitine (C5)	LC/MS pos early	44664		HMDB13130	71464488		0.4	0.43	1.06			0.0002	0.0703	0.0004	0.0654	0.7372	0.996	0.0003	0.0684		1.2627	0.5074	0.5398		100	20	20		Amino Acid	Lysine Metabolism	100001593	102636-82-8	2393	276.144
	98			pipecolate	LC/MS pos early	1444	C00408	HMDB00070	849		0.89	1.05	1.19			0.4634	0.9586	0.9966	0.9993	0.4659	0.996	0.6916	0.9977		1.0151	0.8989	1.0653		100	100	100		Amino Acid	Lysine Metabolism	1025	4043-87-2	2200	130.086
	101			5-aminovalerate	LC/MS pos early	18319	C00431	HMDB03355	138		1.81	1.13	0.62			0.3249	0.8756	0.8375	0.9947	0.4299	0.996	0.5705	0.9977		0.7329	1.3272	0.8249		60	40	60		Amino Acid	Lysine Metabolism	100000454	660-88-8	2220	118.086
	104			5-(galactosylhydroxy)-L-lysine	LC/MS pos early	43582					0.78	0.78	1			0.3937	0.8899	0.4383	0.98	0.9351	0.9983	0.6317	0.9977		1.1877	0.922	0.9219		100	100	100		Amino Acid	Lysine Metabolism	100002462	32448-36-5	2755	325.161
	107			6-oxopiperidine-2-carboxylate	LC/MS neg	43231			3014237		1.12	0.94	0.84			0.8373	0.9868	0.8055	0.9947	0.6526	0.996	0.8995	0.9977		0.874	0.9806	0.8233		80	40	80		Amino Acid	Lysine Metabolism	100004499	34622-39-4	964.5	142.051
	108		Phenylalanine and Tyrosine Metabolism	phenylalanine	LC/MS pos early	64	C00079	HMDB00159	6140		0.97	1.02	1.05			0.6882	0.9783	0.7637	0.9941	0.486	0.996	0.7752	0.9977		0.9982	0.9694	1.0227		100	100	100		Amino Acid	Phenylalanine and Tyrosine Metabolism	460	63-91-2	2878	166.086
	109			N-acetylphenylalanine	LC/MS neg	33950	C03519	HMDB00512	74839		1.85	2.33	1.26			0.0087	0.3796	0.0016	0.1176	0.3682	0.996	0.004	0.2444		0.5841	1.0787	1.3623		100	100	100		Amino Acid	Phenylalanine and Tyrosine Metabolism	100001256	2018-61-3	2597	206.082
	121			tyrosine	LC/MS pos early	1299	C00082	HMDB00158	6057		1.04	1.08	1.04			0.8643	0.9868	0.5161	0.987	0.6299	0.996	0.7897	0.9977		0.969	1.0057	1.044		100	100	100		Amino Acid	Phenylalanine and Tyrosine Metabolism	815	60-18-4	2430	182.081
	122			N-acetyltyrosine	LC/MS neg	32390		HMDB00866	68310		1.58	1.57	1			0.1264	0.7976	0.0889	0.6295	0.8382	0.996	0.1707	0.9646		0.7874	1.2417	1.2376		80	100	100		Amino Acid	Phenylalanine and Tyrosine Metabolism	100001104	537-55-3	1680	222.077
	132			3-(4-hydroxyphenyl)lactate	LC/MS neg	32197	C03672	HMDB00755	9378		1.35	1.43	1.06			0.508	0.9586	0.1623	0.8072	0.4355	0.996	0.3608	0.9977		0.8132	1.0972	1.1642		100	100	100		Amino Acid	Phenylalanine and Tyrosine Metabolism	240	6482-98-0	1379	181.051
	137			phenol sulfate	LC/MS neg	32553	C02180	HMDB60015	74426		1.15	1.37	1.19			0.9206	0.9938	0.4973	0.987	0.5609	0.996	0.7563	0.9977		1.0644	1.2293	1.4571		100	100	100		Amino Acid	Phenylalanine and Tyrosine Metabolism	100001510	937-34-8	2156	172.991
	155			3-methoxytyrosine	LC/MS pos early	12017		HMDB01434	1670		0.88	0.87	0.99			0.3886	0.8899	0.2701	0.9031	0.798	0.996	0.4998	0.9977		1.0942	0.9581	0.9476		100	100	100		Amino Acid	Phenylalanine and Tyrosine Metabolism	1342	300-48-1	2555	212.092
	187			3-phenylpropionate (hydrocinnamate)	LC/MS neg	15749	C05629	HMDB00764	107		2.91	2.15	0.74			0.0581	0.7067	0.1837	0.8313	0.5072	0.996	0.1446	0.9335		0.7233	2.1035	1.5541		80	100	100		Amino Acid	Phenylalanine and Tyrosine Metabolism	100000010	501-52-0	2860	149.061
	200			N-formylphenylalanine	LC/MS neg	48433			759256		10.47	6.55	0.63			0.0812	0.7368	0.1311	0.7258	0.7818	0.996	0.164	0.9646		0.1085	1.1365	0.711		20	60	80		Amino Acid	Phenylalanine and Tyrosine Metabolism	100006056	13200-85-6	2400	192.067
	215		Tryptophan Metabolism	tryptophan	LC/MS pos early	54	C00078	HMDB00929	6305		0.78	0.78	0.99			0.014	0.4692	0.0107	0.2229	0.8866	0.9981	0.0173	0.4007		1.2465	0.9767	0.9671		100	100	100		Amino Acid	Tryptophan Metabolism	565	73-22-3	2986	205.097
	216			N-acetyltryptophan	LC/MS neg	33959	C03137	HMDB13713	700653		0.5	0.3	0.61			0.0205	0.4988	0.0004	0.0654	0.0538	0.996	0.0016	0.2397		2.021	1.0144	0.6138		100	100	100		Amino Acid	Tryptophan Metabolism	100001254	1218-34-4	2630	245.093
	222			indolepropionate	LC/MS pos early	32405		HMDB02302	3744		0.9	0.67	0.74			0.8578	0.9868	0.4775	0.987	0.3775	0.996	0.6359	0.9977		1.0483	0.9452	0.7017		40	100	40		Amino Acid	Tryptophan Metabolism	100001083	830-96-6	3205	190.086
	225			3-indoxyl sulfate	LC/MS neg	27672		HMDB00682	10258		0.9	1.42	1.57			0.4203	0.926	0.5794	0.987	0.1856	0.996	0.3975	0.9977		1.0748	0.9715	1.5259		100	100	100		Amino Acid	Tryptophan Metabolism	100000467	2642-37-7	2222.2	212.002
	226			kynurenine	LC/MS pos early	15140	C00328	HMDB00684	161166		0.86	1.16	1.35			0.3486	0.8756	0.517	0.987	0.1263	0.996	0.2922	0.9977		1.0512	0.9013	1.2202		100	100	100		Amino Acid	Tryptophan Metabolism	100000265	2922-83-0	2739	209.092
	242			serotonin	LC/MS pos early	2342	C00780	HMDB00259	5202		0.96	1.23	1.28			0.6293	0.9783	0.7197	0.9941	0.4052	0.996	0.6951	0.9977		0.9533	0.9189	1.1761		100	100	100		Amino Acid	Tryptophan Metabolism	504	153-98-0	2550	177.102
	257			C-glycosyltryptophan	LC/MS neg	48782			10981970		0.89	0.86	0.97			0.5694	0.9644	0.4347	0.98	0.8272	0.996	0.7127	0.9977		1.2435	1.1088	1.0717		100	100	100		Amino Acid	Tryptophan Metabolism	100006379	180509-18-6	1777	365.135
	258			N-acetylkynurenine (2)	LC/MS neg	48757					0.97	1.04	1.08			0.7454	0.9783	0.9955	0.9993	0.7411	0.996	0.9282	0.9977		1.0119	0.9815	1.0569		100	100	100		Amino Acid	Tryptophan Metabolism	100006378		2378	249.088
	262			thioproline	LC/MS pos early	53231			93176;6973609		0.76	1.82	2.38			0.3573	0.8756	0.4702	0.987	0.1143	0.996	0.2712	0.9977		0.9531	0.7261	1.7305		100	100	100		Amino Acid	Tryptophan Metabolism	100009232	34592-47-4	1250	134.027
	264		Leucine, Isoleucine and Valine Metabolism	leucine	LC/MS pos early	60	C00123	HMDB00687	6106		0.92	0.99	1.08			0.191	0.8756	0.9423	0.9947	0.214	0.996	0.3305	0.9977		1.0749	0.9876	1.0691		100	100	100		Amino Acid	Leucine, Isoleucine and Valine Metabolism	397	61-90-5	2864	132.102
	265			N-acetylleucine	LC/MS neg	1587	C02710	HMDB11756	70912		1.5	1.25	0.83			0.1977	0.8756	0.2824	0.9062	0.8157	0.996	0.3764	0.9977		0.8776	1.3207	1.0986		100	100	100		Amino Acid	Leucine, Isoleucine and Valine Metabolism	1082	1188-21-2	2400	172.098
	272			isovalerylglycine	LC/MS neg	35107		HMDB00678	546304		1.14	2.12	1.87			0.9469	0.9938	0.1727	0.817	0.1549	0.996	0.2685	0.9977		0.9621	1.0947	2.0439		100	100	100		Amino Acid	Leucine, Isoleucine and Valine Metabolism	100001452	16284-60-9	1950	158.082
	274			isovalerylcarnitine	LC/MS pos early	34407		HMDB00688	6426851		1.62	2.38	1.47			0.081	0.7368	0.0034	0.172	0.1084	0.996	0.0115	0.3768		0.5754	0.9342	1.3717		100	100	100		Amino Acid	Leucine, Isoleucine and Valine Metabolism	100001393	31023-24-2	3085	246.17
	277			beta-hydroxyisovalerate	LC/MS neg	12129		HMDB00754	69362		2.44	3.36	1.38			0.0795	0.7368	0.0133	0.253	0.3439	0.996	0.0379	0.5814		0.403	0.9841	1.3554		60	80	100		Amino Acid	Leucine, Isoleucine and Valine Metabolism	1442	625-08-1	1027	117.056
	281			3-methylglutaconate	LC/MS polar	38667		HMDB00522	1551553		1.2	1.37	1.15			0.3582	0.8756	0.1061	0.6801	0.4438	0.996	0.2557	0.9977		0.7164	0.8569	0.9848		40	80	100		Amino Acid	Leucine, Isoleucine and Valine Metabolism	100002458	5746-90-7	2579.6	143.035
	284			alpha-hydroxyisovalerate	LC/MS polar	46537		HMDB00407	99823		0.93	0.91	0.98			0.5502	0.9586	0.4374	0.98	0.8535	0.996	0.7097	0.9977		1.0474	0.9739	0.9573		100	100	100		Amino Acid	Leucine, Isoleucine and Valine Metabolism	100001300	600-37-3	1052	117.056
	286			methylsuccinate	LC/MS polar	15745		HMDB01844	10349		1.04	0.82	0.79			0.7283	0.9783	0.2497	0.8743	0.1435	0.996	0.2968	0.9977		0.9507	0.9877	0.7813		100	100	100		Amino Acid	Leucine, Isoleucine and Valine Metabolism	2051	498-21-5	2800	131.035
	294			isoleucine	LC/MS pos early	1125	C00407	HMDB00172	6306		0.87	0.96	1.11			0.0037	0.2523	0.3227	0.9448	0.0252	0.996	0.0105	0.3768		1.0757	0.9335	1.0331		100	100	100		Amino Acid	Leucine, Isoleucine and Valine Metabolism	376	73-32-5	2800	132.102
	296			N-acetylisoleucine	LC/MS neg	33967			2802421		1.87	2.29	1.23			0.0906	0.7566	0.0162	0.2638	0.3589	0.996	0.0457	0.5903		0.4435	0.8288	1.0171		80	80	100		Amino Acid	Leucine, Isoleucine and Valine Metabolism	100001276	3077-46-1	2325	172.098
	300			2-methylbutyrylcarnitine (C5)	LC/MS pos early	45095		HMDB00378	6426901		1.29	1.96	1.51			0.2821	0.8756	0.0106	0.2229	0.082	0.996	0.0316	0.5497		0.6457	0.8352	1.2647		100	100	100		Amino Acid	Leucine, Isoleucine and Valine Metabolism	100001509	31023-25-3	3035	246.17
	302			tiglylcarnitine	LC/MS pos early	35428		HMDB02366	22833596		1.03	1.26	1.22			0.7869	0.9846	0.2758	0.9062	0.4038	0.996	0.5113	0.9977		1.031	1.0643	1.294		60	100	100		Amino Acid	Leucine, Isoleucine and Valine Metabolism	100001597	64191-86-2	2962	244.154
	307			ethylmalonate	LC/MS polar	15765		HMDB00622	11756		1.15	1.02	0.89			0.3665	0.8809	0.9462	0.9947	0.3336	0.996	0.5476	0.9977		0.9188	1.0585	0.9368		100	100	100		Amino Acid	Leucine, Isoleucine and Valine Metabolism	2054	601-75-2	2785	131.035
	308			valine	LC/MS pos early	1649	C00183	HMDB00883	6287		0.91	1.05	1.16			0.1681	0.8616	0.5133	0.987	0.0535	0.996	0.1332	0.9218		1.0118	0.9175	1.0623		100	100	100		Amino Acid	Leucine, Isoleucine and Valine Metabolism	566	72-18-4	2479	118.086
	309			N-acetylvaline	LC/MS neg	1591		HMDB11757	66789		1.07	1.05	0.98			0.6855	0.9783	0.7392	0.9941	0.9421	0.9983	0.9074	0.9977		0.9483	1.0159	0.993		60	100	100		Amino Acid	Leucine, Isoleucine and Valine Metabolism	1084	96-81-1	1704	158.082
	311			isobutyrylcarnitine	LC/MS pos early	33441		HMDB00736	168379		1.16	1.6	1.38			0.5094	0.9586	0.0348	0.4127	0.1151	0.996	0.0876	0.7732		0.7663	0.8913	1.2273		100	100	100		Amino Acid	Leucine, Isoleucine and Valine Metabolism	100001055	25518-49-4	2810	232.154
	313			3-hydroxyisobutyrate	LC/MS polar	1549	C06001	HMDB00336	87		4.07	5.39	1.33			0.0513	0.6727	0.0074	0.1963	0.3137	0.996	0.0215	0.4382		0.5022	2.0422	2.7061		100	100	100		Amino Acid	Leucine, Isoleucine and Valine Metabolism	111	2068-83-9	1619	103.04
	326		Methionine, Cysteine, SAM and Taurine Metabolism	methionine	LC/MS pos early	1302	C00073	HMDB00696	6137		0.92	0.97	1.06			0.2551	0.8756	0.7413	0.9941	0.408	0.996	0.4892	0.9977		1.0743	0.9845	1.043		100	100	100		Amino Acid	Methionine, Cysteine, SAM and Taurine Metabolism	415	63-68-3	2526	150.058
	327			N-acetylmethionine	LC/MS neg	1589	C02712	HMDB11745	448580		1.09	1	0.92			0.7494	0.9783	0.9679	0.9947	0.7799	0.996	0.9389	0.9977		1.2007	1.3049	1.2023		100	100	100		Amino Acid	Methionine, Cysteine, SAM and Taurine Metabolism	1083	65-82-7	1787	190.054
	328			N-formylmethionine	LC/MS neg	2829	C03145	HMDB01015	439750		1.05	1.81	1.73			0.8726	0.9868	0.1524	0.7736	0.1976	0.996	0.2824	0.9977		0.9417	0.9871	1.7054		100	80	100		Amino Acid	Methionine, Cysteine, SAM and Taurine Metabolism	194	4289-98-9	1543.8	176.039
	329			S-methylmethionine	LC/MS pos early	38127	C05319		458		0.93	1.04	1.12			0.8121	0.9868	0.9991	0.9993	0.813	0.996	0.9617	0.9981		1.1157	1.0334	1.1593		100	80	100		Amino Acid	Methionine, Cysteine, SAM and Taurine Metabolism	100002183	3493-12-07	2584	164.074
	330			methionine sulfone	LC/MS pos early	44878			69961		1.96	1.47	0.75			0.1763	0.8616	0.3202	0.9448	0.6964	0.996	0.3643	0.9977		0.5647	1.107	0.8291		40	60	60		Amino Acid	Methionine, Cysteine, SAM and Taurine Metabolism	100004635	820-10-0	1250	182.048
	331			methionine sulfoxide	LC/MS pos early	18374	C02989	HMDB02005	158980		0.98	0.72	0.74			0.8686	0.9868	0.3433	0.9645	0.4295	0.996	0.5872	0.9977		1.2194	1.1923	0.8808		100	100	100		Amino Acid	Methionine, Cysteine, SAM and Taurine Metabolism	100000039	3226-65-1	1272	166.053
	333			S-adenosylmethionine (SAM)	LC/MS pos early	15915	C00019	HMDB01185	34755		1.2	0.6	0.5			0.9982	0.9983	0.2559	0.8756	0.2568	0.996	0.4151	0.9977		1.4341	1.7251	0.8615		100	100	80		Amino Acid	Methionine, Cysteine, SAM and Taurine Metabolism	1263	24346-00-7;86867-01-8;86867-0108	3002	399.145
	334			S-adenosylhomocysteine (SAH)	LC/MS neg	42382	C00021	HMDB00939	439155		0.95	1.09	1.15			0.6121	0.9738	0.5283	0.987	0.2647	0.996	0.5217	0.9977		0.9665	0.9229	1.0571		100	100	100		Amino Acid	Methionine, Cysteine, SAM and Taurine Metabolism	197	979-92-0	1832.4	383.114
	338			cystathionine	LC/MS pos early	15705	C02291	HMDB00099	439258		0.98	1.04	1.07			0.8583	0.9868	0.7065	0.9941	0.5805	0.996	0.8471	0.9977		1.0183	0.9949	1.0635		100	100	100		Amino Acid	Methionine, Cysteine, SAM and Taurine Metabolism	310	535-34-2	2270	223.075
	341			2-aminobutyrate	LC/MS pos early	42374	C02261	HMDB00650	439691		0.84	0.91	1.08			0.2151	0.8756	0.5356	0.987	0.515	0.996	0.449	0.9977		1.0541	0.8851	0.9556		100	100	100		Amino Acid	Methionine, Cysteine, SAM and Taurine Metabolism	1128	1492-24-6	2059	104.071
	343			cysteine	LC/MS pos early	1868	C00097	HMDB00574	5862		0.65	0.72	1.11			0.2946	0.8756	0.5465	0.987	0.643	0.996	0.5624	0.9977		1.047	0.6814	0.7557		100	100	100		Amino Acid	Methionine, Cysteine, SAM and Taurine Metabolism	800	52-90-4;56-89-3	1488	122.027
	345			cystine	LC/MS pos early	56	C00491	HMDB00192	67678		1.03	0.88	0.85			0.9802	0.9938	0.3536	0.9762	0.3659	0.996	0.5619	0.9977		0.9887	1.019	0.8669		100	100	100		Amino Acid	Methionine, Cysteine, SAM and Taurine Metabolism	279	56-89-3	2000	241.031
	346			S-methylcysteine	LC/MS pos early	39592		HMDB02108	24417		0.72	0.79	1.11			0.0458	0.6471	0.1405	0.7506	0.5279	0.996	0.1133	0.8958		1.3227	0.9482	1.0511		100	100	100		Amino Acid	Methionine, Cysteine, SAM and Taurine Metabolism	100002749	1187-84-4	1955	119.016
	348			cysteine s-sulfate	LC/MS polar	22176	C05824	HMDB00731	115015		3.1	1.52	0.49			0.3058	0.8756	0.6096	0.9941	0.5954	0.996	0.5789	0.9977		0.5396	1.6738	0.818		60	40	60		Amino Acid	Methionine, Cysteine, SAM and Taurine Metabolism	100000808	1637-71-4	2273	199.969
	351			cysteine sulfinic acid	LC/MS pos early	37443	C00606	HMDB00996	109		2.02	1.44	0.71			0.279	0.8756	0.4094	0.979	0.785	0.996	0.5167	0.9977		0.9467	1.9107	1.3658		100	100	100		Amino Acid	Methionine, Cysteine, SAM and Taurine Metabolism	100002113	207121-48-0	597	154.017
	353			hypotaurine	LC/MS neg	590	C00519	HMDB00965	107812		0.89	1.09	1.22			0.3832	0.8899	0.4552	0.983	0.1194	0.996	0.2821	0.9977		1.0581	0.9416	1.1527		100	100	100		Amino Acid	Methionine, Cysteine, SAM and Taurine Metabolism	358	300-84-5	695	108.012
	354			taurine	LC/MS pos early	2125	C00245	HMDB00251	1123		1.11	1.06	0.96			0.1765	0.8616	0.4695	0.987	0.5037	0.996	0.3859	0.9977		0.9242	1.0218	0.98		100	100	100		Amino Acid	Methionine, Cysteine, SAM and Taurine Metabolism	512	107-35-7	660	126.022
	355			N-acetyltaurine	LC/MS neg	48187			159864		1.15	1.23	1.06			0.5181	0.9586	0.6452	0.9941	0.8497	0.996	0.7944	0.9977		1.0036	1.1561	1.231		100	100	100		Amino Acid	Methionine, Cysteine, SAM and Taurine Metabolism	100005466		800	166.018
	361			2-hydroxybutyrate/2-hydroxyisobutyrate	LC/MS polar	52281					0.93	0.98	1.05			0.538	0.9586	0.9239	0.9947	0.6015	0.996	0.7956	0.9977		1.1233	1.0418	1.098		100	100	100		Amino Acid	Methionine, Cysteine, SAM and Taurine Metabolism	100008928		1258	103.04
	362		Urea cycle; Arginine and Proline Metabolism	arginine	LC/MS pos early	1638	C00062	HMDB00517	232		0.98	1.01	1.03			0.6425	0.9783	0.9711	0.9947	0.6172	0.996	0.8508	0.9977		0.9854	0.9629	0.9905		100	100	100		Amino Acid	Urea cycle; Arginine and Proline Metabolism	231	1119-34-2	2825	175.119
	363			urea	LC/MS pos early	1670	C00086	HMDB00294	1176		1.06	1.25	1.18			0.6965	0.9783	0.2231	0.8662	0.3934	0.996	0.4458	0.9977		0.9473	1.0024	1.1836		100	100	100		Amino Acid	Urea cycle; Arginine and Proline Metabolism	533	57-13-6	700	121.072
	365			ornithine	LC/MS pos early	1493	C00077	HMDB03374	6262		1.01	1.22	1.21			0.818	0.9868	0.168	0.8105	0.2414	0.996	0.3233	0.9977		0.9724	0.9836	1.1871		100	100	100		Amino Acid	Urea cycle; Arginine and Proline Metabolism	444	3184-13-2	2800	133.097
	366			proline	LC/MS pos early	1898	C00148	HMDB00162	145742		1.44	1.67	1.16			0.0264	0.5124	0.0044	0.1748	0.3526	0.996	0.0121	0.3768		0.821	1.1796	1.3674		100	100	100		Amino Acid	Urea cycle; Arginine and Proline Metabolism	480	147-85-3	1603	116.071
	367			citrulline	LC/MS pos early	2132	C00327	HMDB00904	9750		0.79	0.94	1.18			0.0306	0.5321	0.5239	0.987	0.0982	0.996	0.0762	0.7455		1.1238	0.893	1.0537		100	100	100		Amino Acid	Urea cycle; Arginine and Proline Metabolism	391	372-75-8	1520	176.103
	368			argininosuccinate	LC/MS pos early	15497	C03406	HMDB00052	16950;828		1.07	1.41	1.33			0.9323	0.9938	0.2397	0.8743	0.2102	0.996	0.3652	0.9977		0.9638	1.0268	1.3614		100	100	100		Amino Acid	Urea cycle; Arginine and Proline Metabolism	232	156637-58-0	2745	291.13
	369			homoarginine	LC/MS pos early	22137	C01924	HMDB00670	9085		0.91	0.8	0.88			0.3496	0.8756	0.0446	0.469	0.2284	0.996	0.1211	0.9218		1.0928	0.9946	0.8785		100	100	100		Amino Acid	Urea cycle; Arginine and Proline Metabolism	100000961	156-86-5	2882	189.135
	370			homocitrulline	LC/MS pos early	22138	C02427	HMDB00679	65072		0.99	1.03	1.04			0.8259	0.9868	0.9875	0.999	0.8381	0.996	0.9691	0.9981		1.033	1.0232	1.0688		100	100	100		Amino Acid	Urea cycle; Arginine and Proline Metabolism	100000963	1190-49-4	1908	190.119
	374			dimethylarginine (SDMA + ADMA)	LC/MS pos early	36808	C03626	HMDB01539	123831		0.96	1.02	1.06			0.7614	0.9783	0.9198	0.9947	0.6865	0.996	0.9121	0.9977		1.0071	0.9713	1.0308		100	100	100		Amino Acid	Urea cycle; Arginine and Proline Metabolism	100001810	102783-24-4	2850	203.15
	375			N-acetylarginine	LC/MS pos early	33953	C02562	HMDB04620	67427		0.86	0.63	0.73			0.2503	0.8756	0.0056	0.1748	0.0522	0.996	0.0173	0.4007		1.2892	1.1078	0.8122		100	100	100		Amino Acid	Urea cycle; Arginine and Proline Metabolism	100001266	155-84-0	2245	217.13
	378			N-delta-acetylornithine	LC/MS neg	43249			9920500		0.93	1.07	1.15			0.5629	0.9588	0.6015	0.9941	0.28	0.996	0.5441	0.9977		1.063	0.9896	1.1372		100	100	100		Amino Acid	Urea cycle; Arginine and Proline Metabolism	100004523		858	173.093
	379			N2,N5-diacetylornithine	LC/MS neg	43591			10398396		1.05	0.88	0.84			0.741	0.9783	0.4599	0.987	0.2922	0.996	0.5458	0.9977		1.0115	1.0628	0.8931		100	100	100		Amino Acid	Urea cycle; Arginine and Proline Metabolism	100004575	39825-23-5	1367	215.104
	380			N-alpha-acetylornithine	LC/MS pos early	32984	C00437	HMDB03357	439232		1.02	0.91	0.9			0.9777	0.9938	0.5797	0.987	0.5611	0.996	0.8	0.9977		1.0975	1.1155	1.0014		100	100	100		Amino Acid	Urea cycle; Arginine and Proline Metabolism	100000285	6205-08-09	2000	175.108
	382			N-methylproline	LC/MS pos early	37431			557		0.95	1.01	1.07			0.6347	0.9783	0.9918	0.9993	0.642	0.996	0.8581	0.9977		0.9912	0.9409	1.0032		100	100	100		Amino Acid	Urea cycle; Arginine and Proline Metabolism	100001956	475-11-6	1335	130.086
	384			trans-4-hydroxyproline	LC/MS pos early	32306	C01157	HMDB00725	5810		0.88	0.97	1.11			0.0951	0.7574	0.7441	0.9941	0.1652	0.996	0.198	0.9864		1.0687	0.9397	1.0415		100	100	100		Amino Acid	Urea cycle; Arginine and Proline Metabolism	1001	51-35-4	1064	132.066
	386			pro-hydroxy-pro	LC/MS pos early	35127		HMDB06695	11673055		0.78	0.84	1.07			0.2983	0.8756	0.3089	0.9448	0.9807	0.9983	0.4843	0.9977		1.3004	1.0167	1.0928		100	80	100		Amino Acid	Urea cycle; Arginine and Proline Metabolism	100001167	18684-24-7	2128	229.118
	387			N-monomethylarginine	LC/MS pos early	43586	C03884	HMDB29416	132862		1.02	1.12	1.1			0.951	0.9938	0.3263	0.9448	0.3557	0.996	0.5356	0.9977		0.986	1.0039	1.1066		100	100	100		Amino Acid	Urea cycle; Arginine and Proline Metabolism	100004488	53308-83-1	2845	189.135
	390			N-acetylcitrulline	LC/MS neg	48434	C15532	HMDB00856	656979		0.99	0.92	0.93			0.9141	0.9938	0.5671	0.987	0.641	0.996	0.8248	0.9977		1.0648	1.0579	0.9802		100	100	100		Amino Acid	Urea cycle; Arginine and Proline Metabolism	100001577	33965-42-3	940	216.099
	392		Creatine Metabolism	creatine	LC/MS pos early	27718	C00300	HMDB00064	586		1	0.96	0.95			0.9855	0.9938	0.3832	0.9762	0.3739	0.996	0.5868	0.9977		1.012	1.0147	0.9678		100	100	100		Amino Acid	Creatine Metabolism	1221	57-00-1	1947	132.077
	393			creatinine	LC/MS pos early	513	C00791	HMDB00562	588		1.2	0.96	0.8			0.4073	0.9073	0.811	0.9947	0.2916	0.996	0.5292	0.9977		1.0298	1.2404	0.9912		100	100	100		Amino Acid	Creatine Metabolism	275	60-27-5	2055	114.066
	395			creatine phosphate	LC/MS neg	33951	C02305	HMDB01511	587		1.33	0.95	0.71			0.3611	0.8756	0.6727	0.9941	0.6149	0.996	0.6468	0.9977		1.1506	1.536	1.0889		100	100	100		Amino Acid	Creatine Metabolism	100000112	922-32-7	603	210.029
	398			guanidinoacetate	LC/MS polar	43802	C00581	HMDB00128	763		1.37	1.17	0.86			0.779	0.9821	0.8649	0.9947	0.9118	0.9983	0.9592	0.9981		1.2494	1.7056	1.4629		100	100	100		Amino Acid	Creatine Metabolism	344	352-97-6	2884	116.047
	402		Polyamine Metabolism	putrescine	LC/MS pos early	1408	C00134	HMDB01414	1045		0.85	0.63	0.75			0.4655	0.9586	0.1863	0.8313	0.5292	0.996	0.4019	0.9977		1.2006	1.0171	0.7578		100	80	60		Amino Acid	Polyamine Metabolism	49	110-60-1	3027	89.1073
	405			spermidine	LC/MS pos early	485	C00315	HMDB01257	1102		1.24	1.15	0.93			0.4275	0.9334	0.5144	0.987	0.8837	0.9978	0.69	0.9977		0.9555	1.1807	1.0948		100	100	100		Amino Acid	Polyamine Metabolism	50	124-20-9	3355	146.165
	406			5-methylthioadenosine (MTA)	LC/MS pos early	1419	C00170	HMDB01173	439176		1.13	0.84	0.74			0.6511	0.9783	0.6848	0.9941	0.3963	0.996	0.687	0.9977		1.2911	1.4642	1.0799		100	100	100		Amino Acid	Polyamine Metabolism	212	2457-80-9	2752	298.097
	413		Guanidino and Acetamido Metabolism	1-methylguanidine	LC/MS pos early	48114	C02294	HMDB01522	10111		1.45	1.35	0.93			0.1261	0.7976	0.3032	0.9448	0.5803	0.996	0.2855	0.9977		0.8771	1.268	1.1854		100	100	100		Amino Acid	Guanidino and Acetamido Metabolism	100000715	22661-87-6	2149	74.0713
	415			4-guanidinobutanoate	LC/MS pos early	15681	C01035	HMDB03464	500		1	0.93	0.93			0.8599	0.9868	0.6484	0.9941	0.5292	0.996	0.8028	0.9977		1.1386	1.1341	1.0558		100	100	100		Amino Acid	Guanidino and Acetamido Metabolism	100000096	463-003;463-00-3	2320	146.092
	425		Glutathione Metabolism	5-oxoproline	LC/MS neg	1494	C01879	HMDB00267	7405		1.22	1.61	1.32			0.3588	0.8756	0.0552	0.5083	0.2652	0.996	0.1467	0.9335		0.8804	1.0751	1.4179		100	100	100		Amino Acid	Glutathione Metabolism	1021	98-79-3	738.5	128.035
	435	Peptide	Gamma-glutamyl Amino Acid	gamma-glutamylglutamate	LC/MS pos early	36738	C05282	HMDB11737	92865		0.57	0.59	1.03			0.0244	0.4988	0.0409	0.4524	0.7832	0.996	0.0472	0.5903		1.1719	0.6649	0.6864		100	80	60		Peptide	Gamma-glutamyl Amino Acid	331	1116-22-9	1775	277.103
	436			gamma-glutamylglutamine	LC/MS pos early	2730	C05283	HMDB11738	150914		0.86	0.73	0.85			0.4671	0.9586	0.1417	0.7506	0.4273	0.996	0.3246	0.9977		1.2661	1.0865	0.9227		100	100	100		Peptide	Gamma-glutamyl Amino Acid	1140	10148-81-9	1430	276.119
	437			gamma-glutamylglycine	LC/MS pos early	33949		HMDB11667	165527		0.84	0.86	1.02			0.0786	0.7368	0.1269	0.7224	0.7823	0.996	0.1585	0.9646		1.186	0.9959	1.0152		100	100	100		Peptide	Gamma-glutamyl Amino Acid	100001294	1948-29-4	1535	205.082
	438			gamma-glutamylhistidine	LC/MS pos early	18245			7017195		0.78	0.96	1.22			0.2457	0.8756	0.976	0.9947	0.2572	0.996	0.4074	0.9977		1.0392	0.8143	0.9936		100	100	100		Peptide	Gamma-glutamyl Amino Acid	1235	37460-15-4	2740	285.119
	439			gamma-glutamylisoleucine*	LC/MS pos early	34456		HMDB11170	14253342		0.69	0.99	1.43			0.0765	0.7368	0.9666	0.9947	0.0824	0.996	0.1282	0.9218		1.2973	0.9006	1.2848		100	100	100		Peptide	Gamma-glutamyl Amino Acid	100001485		2940	261.144
	440			gamma-glutamylleucine	LC/MS pos early	18369		HMDB11171	151023		0.86	0.9	1.05			0.3543	0.8756	0.6733	0.9941	0.6048	0.996	0.6385	0.9977		1.1758	1.0068	1.0591		100	100	100		Peptide	Gamma-glutamyl Amino Acid	1268	2566-39-4	2991	261.144
	441			gamma-glutamyl-alpha-lysine	LC/MS pos early	55015			65254		0.94	0.95	1.01			0.4665	0.9586	0.7488	0.9941	0.6788	0.996	0.7574	0.9977		1.1098	1.0427	1.0514		100	100	100		Peptide	Gamma-glutamyl Amino Acid	100010901		2784	276.155
	442			gamma-glutamyl-epsilon-lysine	LC/MS pos early	33934		HMDB03869	7015684;7015685		1.06	1.13	1.06			0.8809	0.9868	0.8365	0.9947	0.7223	0.996	0.9358	0.9977		0.9935	1.0551	1.1188		100	100	100		Peptide	Gamma-glutamyl Amino Acid	100001262	17105-15-6	2717	276.155
	443			gamma-glutamylmethionine	LC/MS pos early	44872		HMDB29155	7009567		0.63	0.69	1.09			0.0279	0.5132	0.0886	0.6295	0.529	0.996	0.0689	0.7113		1.3398	0.8501	0.9297		100	100	100		Peptide	Gamma-glutamyl Amino Acid	100001313	17663-87-5	2640	279.101
	444			gamma-glutamylphenylalanine	LC/MS pos early	33422		HMDB00594	111299		1.01	0.88	0.87			0.7459	0.9783	0.5461	0.987	0.7771	0.996	0.8268	0.9977		0.9159	0.925	0.8023		100	60	80		Peptide	Gamma-glutamyl Amino Acid	100000491	7432-24-8	2992	295.129
	445			gamma-glutamylthreonine	LC/MS pos early	33364		HMDB29159			0.94	1.45	1.54			0.3692	0.8826	0.2507	0.8743	0.0536	0.996	0.1424	0.9335		0.9755	0.9195	1.4191		100	100	100		Peptide	Gamma-glutamyl Amino Acid	100001314	5652-48-2	1750	249.108
	448			gamma-glutamylvaline	LC/MS pos early	43829		HMDB11172	7015683		0.76	1.17	1.53			0.086	0.7368	0.387	0.9762	0.017	0.996	0.047	0.5903		0.9464	0.7238	1.1059		100	100	100		Peptide	Gamma-glutamyl Amino Acid	100001126	2746-34-1	2700	247.129
	451		Dipeptide Derivative	carnosine	LC/MS pos early	1768	C00386	HMDB00033	439224		1.05	1.47	1.4			0.8525	0.9868	0.243	0.8743	0.3197	0.996	0.4423	0.9977		1.0463	1.0975	1.5351		100	100	100		Peptide	Dipeptide Derivative	249	305-84-0	2942	227.114
	454			anserine	LC/MS pos early	15747	C01262	HMDB00194	112072		1.1	1.32	1.21			0.6766	0.9783	0.3697	0.9762	0.623	0.996	0.6569	0.9977		0.9925	1.0894	1.3144		100	100	100		Peptide	Dipeptide Derivative	100000044	10030-52-1	2924	241.13
	465		Dipeptide	alanylleucine	LC/MS pos early	37093		HMDB28691	259583		0.96	0.99	1.04			0.6128	0.9738	0.8773	0.9947	0.7237	0.996	0.8691	0.9977		1.0887	1.0426	1.0795		100	100	100		Peptide	Dipeptide	100001890	1638-60-4	3055	203.139
	583			glycylleucine	LC/MS pos early	34398	C02155	HMDB00759	92843		0.99	0.99	1			0.6489	0.9783	0.8323	0.9947	0.8064	0.996	0.8974	0.9977		0.9421	0.9373	0.9332		100	100	100		Peptide	Dipeptide	100001258	869-19-2	3059	189.123
	593			glycylvaline	LC/MS pos early	18357		HMDB28854	97417		0.94	1.15	1.22			0.5995	0.9728	0.6784	0.9941	0.3539	0.996	0.6377	0.9977		0.9072	0.8524	1.0397		100	100	100		Peptide	Dipeptide	100000487	1963-21-9	2734	175.108
	617			isoleucylglycine	LC/MS pos early	40008			342532		1.15	0.92	0.8			0.9541	0.9938	0.7574	0.9941	0.7143	0.996	0.9224	0.9977		1.1636	1.3367	1.0703		100	100	100		Peptide	Dipeptide	100003169	868-28-0	2719	189.123
	630			leucylalanine	LC/MS pos early	40010			259321		1.31	1.07	0.82			0.2492	0.8756	0.5724	0.987	0.5401	0.996	0.5005	0.9977		0.8788	1.1548	0.9419		100	100	100		Peptide	Dipeptide	100003179	7298-84-2	2801	203.139
	635			leucylglycine	LC/MS pos early	40045			79070		1.15	1.01	0.88			0.6051	0.9728	0.971	0.9947	0.6303	0.996	0.8409	0.9977		0.9477	1.0902	0.9576		100	100	100		Peptide	Dipeptide	100003185	686-50-0	2778	189.123
	682			phenylalanylalanine	LC/MS pos early	41374			6993123;5488196		1.3	1.2	0.92			0.5467	0.9586	0.4851	0.987	0.9219	0.9983	0.743	0.9977		0.902	1.1741	1.0826		100	100	100		Peptide	Dipeptide	100003589	3918-87-4	2909	237.123
	686			phenylalanylglycine	LC/MS pos early	41370			98207		0.94	0.93	0.99			0.6002	0.9728	0.7301	0.9941	0.8561	0.996	0.8626	0.9977		1.0324	0.9707	0.9583		100	100	100		Peptide	Dipeptide	100003588	721-90-4	2898	223.108
	704			prolylglycine	LC/MS pos early	40703			7408076;6426709		0.83	1.1	1.32			0.0852	0.7368	0.3943	0.9762	0.0173	0.996	0.0475	0.5903		0.9599	0.7973	1.0564		100	100	100		Peptide	Dipeptide	100003674	2578-57-6	2136	173.092
	782			valylglutamine	LC/MS pos early	42079			5253209		0.91	0.83	0.91			0.4094	0.9086	0.37	0.9762	0.9401	0.9983	0.5992	0.9977		1.0828	0.9829	0.8935		100	100	100		Peptide	Dipeptide	100003640	42854-54-6	2295	246.145
	783			valylglycine	LC/MS pos early	40475		HMDB29127	136487		1.19	0.87	0.73			0.7446	0.9783	0.6501	0.9941	0.44	0.996	0.7309	0.9977		1.1964	1.4218	1.0372		100	100	100		Peptide	Dipeptide	100003641	686-43-1	2444	175.108
	786			valylleucine	LC/MS pos early	39994		HMDB29131	352039		1.35	1.12	0.83			0.8815	0.9868	0.8614	0.9947	0.7466	0.996	0.9469	0.9977		1.0523	1.4188	1.1829		100	100	100		Peptide	Dipeptide	100003210	22906-55-4	3138	231.17
	796			leucylglutamine*	LC/MS pos early	48189			4305457		0.77	0.68	0.88			0.273	0.8756	0.1564	0.7873	0.7229	0.996	0.3224	0.9977		1.0625	0.8161	0.7218		80	80	80		Peptide	Dipeptide	100003183		2620	260.161
	853		Acetylated Peptides	phenylacetylglycine	LC/MS neg	33945	C05598	HMDB00821	68144		0.64	1.14	1.78			0.0767	0.7368	0.955	0.9947	0.0848	0.996	0.1302	0.9218		1.0926	0.6982	1.2461		100	100	100		Peptide	Acetylated Peptides	100001275	500-98-1	2375	192.067
	859	Carbohydrate	Glycolysis, Gluconeogenesis, and Pyruvate Metabolism	1,5-anhydroglucitol (1,5-AG)	LC/MS neg	20675	C07326	HMDB02712	64960		0.98	1.06	1.08			0.8944	0.9938	0.6631	0.9941	0.5712	0.996	0.8329	0.9977		0.9564	0.9404	1.0136		100	100	100		Carbohydrate	Glycolysis, Gluconeogenesis, and Pyruvate Metabolism	100000580	154-58-5	802	163.061
	862			glucose	LC/MS polar	20488	C00031	HMDB00122	79025		0.72	0.51	0.71			0.5383	0.9586	0.084	0.6179	0.2348	0.996	0.2011	0.9864		1.7009	1.2292	0.8721		100	100	100		Carbohydrate	Glycolysis, Gluconeogenesis, and Pyruvate Metabolism	572	50-99-7	2342	179.056
	863			glucose 6-phosphate	LC/MS polar	31260	C00668	HMDB01401	5958		0.84	0.92	1.1			0.2505	0.8756	0.6435	0.9941	0.4778	0.996	0.4976	0.9977		1.1107	0.9308	1.0204		100	100	100		Carbohydrate	Glycolysis, Gluconeogenesis, and Pyruvate Metabolism	291	103192-55-8	4537	259.022
	869			Isobar: fructose 1,6-diphosphate, glucose 1,6-diphosphate, myo-inositol 1,4 or 1,3-diphosphate	LC/MS neg	46896					0.85	0.94	1.1			0.3871	0.8899	0.7634	0.9941	0.5664	0.996	0.6688	0.9977		1.0406	0.8848	0.9754		100	100	100		Carbohydrate	Glycolysis, Gluconeogenesis, and Pyruvate Metabolism	100002180		551	338.989
	871			dihydroxyacetone phosphate (DHAP)	LC/MS neg	15522	C00111	HMDB01473	668		0.96	0.89	0.92			0.6223	0.9778	0.4915	0.987	0.8418	0.996	0.7702	0.9977		1.0752	1.0365	0.9552		100	100	100		Carbohydrate	Glycolysis, Gluconeogenesis, and Pyruvate Metabolism	309	102783-56-2	603	168.991
	875			2-phosphoglycerate	LC/MS polar	35629	C00631	HMDB03391	59		0.93	1.27	1.37			0.9998	0.9983	0.3282	0.9448	0.3283	0.996	0.5193	0.9977		1.3181	1.2231	1.6785		100	100	100		Carbohydrate	Glycolysis, Gluconeogenesis, and Pyruvate Metabolism	100000093	70195-25-4	4346	184.986
	876			3-phosphoglycerate	LC/MS neg	1414	C00597	HMDB00807	724		1.22	1.2	0.98			0.7067	0.9783	0.3992	0.979	0.6339	0.996	0.6894	0.9977		0.8789	1.0734	1.0547		100	100	100		Carbohydrate	Glycolysis, Gluconeogenesis, and Pyruvate Metabolism	132	80731-10-8	583	184.986
	877			phosphoenolpyruvate (PEP)	LC/MS neg	597	C00074	HMDB00263	1005		1.4	1.33	0.95			0.7483	0.9783	0.3882	0.9762	0.5812	0.996	0.6724	0.9977		0.7475	1.0461	0.9961		100	100	100		Carbohydrate	Glycolysis, Gluconeogenesis, and Pyruvate Metabolism	463	10526-80-4	587.3	166.975
	879			lactate	LC/MS polar	527	C00186	HMDB00190	612		1.19	1.29	1.08			0.2536	0.8756	0.0966	0.6462	0.5572	0.996	0.2266	0.9929		0.9373	1.1178	1.2052		100	100	100		Carbohydrate	Glycolysis, Gluconeogenesis, and Pyruvate Metabolism	482	79-33-4	1468.8	89.0244
	882			glycerate	LC/MS polar	1572	C00258	HMDB00139	752		1.19	1.06	0.89			0.4879	0.9586	0.6926	0.9941	0.7614	0.996	0.7771	0.9977		1.104	1.3126	1.1705		100	100	100		Carbohydrate	Glycolysis, Gluconeogenesis, and Pyruvate Metabolism	1052	600-19-1	2070.4	105.019
	885		Pentose Phosphate Pathway	6-phosphogluconate	LC/MS neg	15442	C00345	HMDB01316	91493		0.83	0.79	0.95			0.3292	0.8756	0.3282	0.9448	0.9983	0.9983	0.5199	0.9977		1.2451	1.0371	0.9886		100	100	100		Carbohydrate	Pentose Phosphate Pathway	100000341	921-62-0;53411-70-4	583.9	275.017
	887			ribose 5-phosphate	LC/MS polar	561	C00117	HMDB01548			0.62	0.85	1.37			0.0339	0.5377	0.4503	0.983	0.1326	0.996	0.0889	0.7732		1.1167	0.6915	0.9448		100	100	100		Carbohydrate	Pentose Phosphate Pathway	19	18265-46-8;108321-05-7	4193	229.012
	888			ribose 1-phosphate	LC/MS polar	1763	C00620	HMDB01489	439236		0.73	0.73	1			0.022	0.4988	0.0289	0.3823	0.8848	0.9978	0.0377	0.5814		1.1852	0.8621	0.8623		100	100	100		Carbohydrate	Pentose Phosphate Pathway	219	50-99-7;58459-37-3	4025	229.012
	890			sedoheptulose-7-phosphate	LC/MS neg	35649	C05382	HMDB01068	616		0.81	0.82	1.02			0.0186	0.4988	0.0352	0.4127	0.733	0.996	0.0372	0.5814		1.178	0.9488	0.9644		100	100	100		Carbohydrate	Pentose Phosphate Pathway	100001628	2646-35-7	599.6	289.033
	892			ribulose/xylulose 5-phosphate	LC/MS polar	37288	C00199				0.82	0.8	0.98			0.2315	0.8756	0.218	0.8662	0.9689	0.9983	0.3662	0.9977		1.1693	0.957	0.9408		80	80	100		Carbohydrate	Pentose Phosphate Pathway	100002179		3888	229.012
	896		Pentose Metabolism	ribose	LC/MS polar	1471	C00121	HMDB00283	5779		1.17	1.18	1.01			0.8771	0.9868	0.6498	0.9941	0.7636	0.996	0.8948	0.9977		1.0988	1.2865	1.3002		100	100	100		Carbohydrate	Pentose Metabolism	914	50-69-1	1508.2	195.051
	897			ribitol	LC/MS polar	15772	C00474	HMDB00508	6912		1.71	1.63	0.95			0.293	0.8756	0.2191	0.8662	0.8471	0.996	0.4046	0.9977		0.587	1.002	0.9553		40	60	80		Carbohydrate	Pentose Metabolism	100000406	488-81-3	1789.6	151.061
	898			ribonate	LC/MS polar	27731	C01685	HMDB00867	5460677		1.22	1.23	1			0.2585	0.8756	0.3281	0.9448	0.8704	0.996	0.4618	0.9977		0.9409	1.1518	1.1564		100	100	100		Carbohydrate	Pentose Metabolism	100001007	5336-08-03	2425	165.04
	918			adenosine-5'-diphosphoglucose	LC/MS neg	35652	C00498	HMDB06557	16500		0.99	0.7	0.71			0.7635	0.9783	0.0871	0.6295	0.1459	0.996	0.1787	0.9761		1.0977	1.0854	0.7658		100	100	100		Carbohydrate	Pentose Metabolism	100001644	15839-70-0;102129-65-7	901.9	588.075
	919			arabitol/xylitol	LC/MS polar	48885					0.91	0.93	1.03			0.2876	0.8756	0.3902	0.9762	0.8285	0.996	0.5185	0.9977		1.0702	0.9739	0.9994		100	100	100		Carbohydrate	Pentose Metabolism	100006430		1932.4	151.061
	920			ribulose/xylulose	LC/MS polar	54671					0.79	0.76	0.96			0.2635	0.8756	0.4749	0.987	0.671	0.996	0.5142	0.9977		1.1417	0.8976	0.8631		100	100	100		Carbohydrate	Pentose Metabolism	100006122		1400	195.051
	921			arabonate/xylonate	LC/MS polar	48255					1.08	1.07	1			0.5879	0.9711	0.6111	0.9941	0.9729	0.9983	0.8257	0.9977		0.97	1.0449	1.0419		100	100	100		Carbohydrate	Pentose Metabolism	100006115		2664.6	165.04
	922			sedoheptulose	LC/MS polar	53237		HMDB03219	5459879		0.77	0.78	1.01			0.2732	0.8756	0.2714	0.9031	0.9963	0.9983	0.4389	0.9977		1.187	0.9082	0.9207		100	100	100		Carbohydrate	Pentose Metabolism	100002619	3019-74-7	2255	209.067
	931		Glycogen Metabolism	maltose	LC/MS polar	15586	C00208	HMDB00163	10991489		0.05	0.03	0.76			0.2964	0.8756	0.1966	0.8612	0.7875	0.996	0.3813	0.9977		15.6949	0.7081	0.5375		60	40	20		Carbohydrate	Glycogen Metabolism	913	6363-53-7	3329.4	387.114
	953		Disaccharides and Oligosaccharides	sucrose	LC/MS polar	1519	C00089	HMDB00258	5988		0.2	0.49	2.49			0.2386	0.8756	0.7458	0.9941	0.3815	0.996	0.4618	0.9977		3.7963	0.7479	1.8606		60	40	80		Carbohydrate	Disaccharides and Oligosaccharides	935	57-50-1	3092	387.114
	967		Fructose, Mannose and Galactose Metabolism	fructose	LC/MS polar	577	C00095	HMDB00660	5984		0.73	0.86	1.17			0.1634	0.8616	0.6949	0.9941	0.3001	0.996	0.3407	0.9977		1.2985	0.9516	1.1149		100	100	100		Carbohydrate	Fructose, Mannose and Galactose Metabolism	878	57-48-7	2022.2	179.056
	972			mannitol/sorbitol	LC/MS polar	46142	C01507	HMDB00247	5780		0.91	0.86	0.95			0.4705	0.9586	0.3793	0.9762	0.8696	0.996	0.6347	0.9977		1.0303	0.9356	0.8888		100	100	100		Carbohydrate	Fructose, Mannose and Galactose Metabolism	100001740		2260	181.072
	973			mannose	LC/MS polar	48153	C00159	HMDB00169	18950		0.95	1.07	1.13			0.5766	0.9659	0.7504	0.9941	0.3861	0.996	0.6696	0.9977		0.9208	0.8709	0.9864		100	100	100		Carbohydrate	Fructose, Mannose and Galactose Metabolism	803	3458-28-4	2200	225.062
	974			mannose-6-phosphate	LC/MS polar	1469	C00275	HMDB01078	439198		0.81	0.8	1			0.1304	0.7976	0.2172	0.8662	0.7537	0.996	0.2667	0.9977		1.1276	0.9087	0.9064		100	100	100		Carbohydrate	Fructose, Mannose and Galactose Metabolism	294	70442-25-0;104872-94-8	4510	259.022
	983			galactitol (dulcitol)	LC/MS polar	1117	C01697	HMDB00107	11850		0.96	1.01	1.05			0.8735	0.9868	0.9554	0.9947	0.9177	0.9983	0.9865	0.9981		1.164	1.1128	1.1716		100	100	100		Carbohydrate	Fructose, Mannose and Galactose Metabolism	1003	608-66-2	2309.7	181.072
	984			galactose 1-phosphate	LC/MS polar	15706	C00446	HMDB00645	123912		0.94	0.95	1			0.5118	0.9586	0.7264	0.9941	0.756	0.996	0.7988	0.9977		0.9902	0.9332	0.9364		100	100	100		Carbohydrate	Fructose, Mannose and Galactose Metabolism	100000300	19046-60-7	4552	259.022
	991			galactonate	LC/MS polar	27719	C00880	HMDB00565	128869		0.93	1.05	1.13			0.6464	0.9783	0.7925	0.9947	0.4738	0.996	0.7604	0.9977		1.0046	0.9341	1.0528		100	100	100		Carbohydrate	Fructose, Mannose and Galactose Metabolism	100001026	299-28-5	3085	195.051
	995		Nucleotide Sugar	UDP-glucose	LC/MS polar	32344	C00029	HMDB00286	8629		0.91	0.88	0.97			0.3847	0.8899	0.3919	0.9762	0.989	0.9983	0.5993	0.9977		1.1276	1.0254	0.9919		100	100	100		Carbohydrate	Nucleotide Sugar	1096	117756-22-6	3950	565.048
	999			UDP-galactose	LC/MS polar	15860	C00052	HMDB00302	18068		1.08	0.99	0.92			0.9987	0.9983	0.9759	0.9947	0.9746	0.9983	0.9993	0.9997		1.1231	1.2163	1.1153		100	100	100		Carbohydrate	Nucleotide Sugar	100000298	2956-16-3;91183-98-1;137868-52-1	4000	565.048
	1000			UDP-glucuronate	LC/MS neg	2763	C00167	HMDB00935	17473		1.08	0.99	0.92			0.9095	0.9938	0.8955	0.9947	0.8066	0.996	0.9692	0.9981		1.086	1.1718	1.0722		100	100	100		Carbohydrate	Nucleotide Sugar	1097	28053-08-9;63700-19-6	588	579.027
	1002			guanosine 5'-diphospho-fucose	LC/MS polar	15903					1.05	0.94	0.89			0.9423	0.9938	0.7332	0.9941	0.788	0.996	0.935	0.9977		1.095	1.1519	1.03		100	100	100		Carbohydrate	Nucleotide Sugar	335	15839-70-0	4225	588.075
	1004			UDP-N-acetylglucosamine	LC/MS polar	35162	C00043	HMDB00290	445675		0.87	0.96	1.1			0.3455	0.8756	0.8442	0.9947	0.4499	0.996	0.5973	0.9977		1.0857	0.9483	1.0385		100	100	100		Carbohydrate	Nucleotide Sugar	1249	91183-98-1	3708.7	606.074
	1005			UDP-N-acetylgalactosamine	LC/MS polar	18396	C00203	HMDB00304	439185		0.92	0.85	0.92			0.4967	0.9586	0.5626	0.987	0.9177	0.9983	0.7565	0.9977		1.1932	1.1012	1.0112		100	100	100		Carbohydrate	Nucleotide Sugar	1257	108320-87-2	3730	606.074
	1007			cytidine 5'-monophospho-N-acetylneuraminic acid	LC/MS polar	36831	C00128	HMDB01176	448209		1.03	1.19	1.16			0.9743	0.9938	0.408	0.979	0.3908	0.996	0.6131	0.9977		0.9843	1.0121	1.1707		100	100	100		Carbohydrate	Nucleotide Sugar	1223	3063-71-6	3900	613.14
	1013		Aminosugar Metabolism	glucosamine-6-phosphate	LC/MS polar	580	C00352	HMDB01254	439217		0.78	0.81	1.04			0.0853	0.7368	0.2013	0.8612	0.6106	0.996	0.196	0.9864		1.1144	0.8697	0.9007		100	100	100		Carbohydrate	Aminosugar Metabolism	290	3616-42-0	4521.5	258.038
	1017			glucuronate	LC/MS polar	15443	C00191	HMDB00127	444791		0.68	0.79	1.17			0.4756	0.9586	0.6503	0.9941	0.7906	0.996	0.7624	0.9977		1.4634	0.993	1.1606		100	100	100		Carbohydrate	Aminosugar Metabolism	100000257	207300-70-7	3233.3	193.035
	1021			N-acetylglucosamine 6-phosphate	LC/MS polar	15107	C00357	HMDB02817	439219		1.15	1.39	1.21			0.3245	0.8756	0.0187	0.2841	0.1166	0.996	0.0537	0.6288		0.8817	1.0106	1.2264		100	100	100		Carbohydrate	Aminosugar Metabolism	1213	102029-88-9	4114	300.049
	1022			N-acetyl-glucosamine 1-phosphate	LC/MS polar	15741	C04256	HMDB01367	440364		1.06	1.26	1.18			0.6058	0.9728	0.0679	0.5624	0.1656	0.996	0.1578	0.9646		0.8958	0.9528	1.1266		100	100	100		Carbohydrate	Aminosugar Metabolism	1212	31281-59-1	4052	300.049
	1028			N-acetylneuraminate	LC/MS pos early	32377	C00270	HMDB00230	439197		0.98	1.02	1.03			0.7258	0.9783	0.8956	0.9947	0.6309	0.996	0.8794	0.9977		0.9762	0.9592	0.9925		100	100	100		Carbohydrate	Aminosugar Metabolism	1162	131-48-6	660	310.113
	1040			erythronate*	LC/MS polar	42420		HMDB00613	2781043		0.98	1.07	1.08			0.803	0.9868	0.7236	0.9941	0.5487	0.996	0.8276	0.9977		0.9599	0.9444	1.024		100	100	100		Carbohydrate	Aminosugar Metabolism	100001320	88759-55-1	2186	135.03
	1042			N-acetylglucosamine/N-acetylgalactosamine	LC/MS pos early	46539					0.96	0.98	1.02			0.5434	0.9586	0.8683	0.9947	0.6565	0.996	0.814	0.9977		1.0268	0.9857	1.007		100	100	100		Carbohydrate	Aminosugar Metabolism	100006435		715	222.097
	1043		Advanced Glycation End-product	N6-carboxymethyllysine	LC/MS pos early	36713					1.02	0.91	0.89			0.9197	0.9938	0.4067	0.979	0.3546	0.996	0.5859	0.9977		0.9938	1.0126	0.9003		100	100	100		Carbohydrate	Advanced Glycation End-product	100001768	5746-04-03	2500	205.118
	1047	Energy	TCA Cycle	citrate	LC/MS neg	1564	C00158	HMDB00094	311		0.3	0.34	1.14			0.0756	0.7368	0.0256	0.3628	0.5585	0.996	0.0617	0.6715		2.5221	0.7532	0.8567		100	100	100		Energy	TCA Cycle	1124	77-92-9	582	191.02
	1049			aconitate [cis or trans]	LC/MS neg	46173	C00417	HMDB00072			0.3	0.36	1.21			0.1197	0.7976	0.0526	0.4926	0.6429	0.996	0.1192	0.9189		2.8566	0.8507	1.0303		100	100	100		Energy	TCA Cycle	100001359		580	173.009
	1051			isocitrate	LC/MS polar	12110	C00311	HMDB00193	1198		0.29	0.26	0.92			0.1007	0.7578	0.0513	0.4879	0.7058	0.996	0.1102	0.8946		2.4227	0.6953	0.6396		100	80	80		Energy	TCA Cycle	1206	20226-99-7	4400	191.02
	1053			alpha-ketoglutarate	LC/MS polar	528	C00026	HMDB00208	51		1.2	1.06	0.88			0.5616	0.9588	0.8577	0.9947	0.6864	0.996	0.8318	0.9977		1.0463	1.2556	1.1091		100	100	100		Energy	TCA Cycle	93	305-72-6;328-50-7;22202-68-2	2700	145.014
	1055			succinylcarnitine	LC/MS pos early	37058					1.02	0.92	0.9			0.8476	0.9868	0.4942	0.987	0.3851	0.996	0.6483	0.9977		1.0475	1.0668	0.9622		100	100	100		Energy	TCA Cycle	100001948		2291	262.129
	1056			succinate	LC/MS polar	1437	C00042	HMDB00254	1110		1.05	1.18	1.12			0.7776	0.9821	0.6542	0.9941	0.8675	0.996	0.8986	0.9977		1.0526	1.1044	1.2413		100	100	100		Energy	TCA Cycle	252	110-15-6	3149	117.019
	1057			fumarate	LC/MS polar	1643	C00122	HMDB00134	444972		1.15	1.43	1.24			0.52	0.9586	0.0729	0.5844	0.2171	0.996	0.178	0.9761		1.0111	1.1647	1.4443		100	100	100		Energy	TCA Cycle	330	100-17-8	3084	115.004
	1058			malate	LC/MS polar	1303	C00149	HMDB00156	525		1.02	1.13	1.11			0.8731	0.9868	0.1149	0.7212	0.1503	0.996	0.2137	0.9864		1.0136	1.0294	1.1404		100	100	100		Energy	TCA Cycle	409	6915-15-7	3343.1	133.014
	1068			2-methylcitrate/homocitrate	LC/MS neg	52282					1.74	2.26	1.3			0.0348	0.5377	0.0017	0.1176	0.1294	0.996	0.0059	0.2983		0.5716	0.9946	1.2895		60	80	100		Energy	TCA Cycle	100008929		575	205.035
	1070		Oxidative Phosphorylation	acetylphosphate	LC/MS polar	15488	C00227	HMDB01494	186		0.87	0.94	1.09			0.0405	0.6003	0.3239	0.9448	0.229	0.996	0.1117	0.8951		1.0676	0.9264	1.0087		100	100	100		Energy	Oxidative Phosphorylation	1211	94249-01-1	4013.9	138.98
	1072			phosphate	LC/MS pos early	42109	C00009	HMDB01429	1061		0.96	1.08	1.13			0.5096	0.9586	0.3223	0.9448	0.1126	0.996	0.2651	0.9977		1.0124	0.9725	1.0974		100	100	100		Energy	Oxidative Phosphorylation	461	7664-38-2	576	98.9842
	1078	Lipid	Medium Chain Fatty Acid	caprate (10:0)	LC/MS neg	1642	C01571	HMDB00511	2969		0.98	0.87	0.88			0.4116	0.9101	0.6802	0.9941	0.676	0.996	0.7038	0.9977		1.1736	1.1508	1.0168		100	100	100		Lipid	Medium Chain Fatty Acid	888	112-37-8	5090.7	171.139
	1079			undecanoate (11:0)	LC/MS neg	12067	C17715	HMDB00947	8180		1.1	1.01	0.92			0.864	0.9868	0.9941	0.9993	0.8583	0.996	0.9789	0.9981		1.0195	1.1189	1.0332		100	100	100		Lipid	Medium Chain Fatty Acid	889	334-48-5	5219.2	185.155
	1081			laurate (12:0)	LC/MS neg	1645	C02679	HMDB00638	3893		1.01	1.07	1.05			0.4661	0.9586	0.9634	0.9947	0.4395	0.996	0.6772	0.9977		1.0032	1.0176	1.0692		100	100	100		Lipid	Medium Chain Fatty Acid	181	143-07-7	5300	199.17
	1082			5-dodecenoate (12:1n7)	LC/MS neg	33968		HMDB00529	5312378		1.23	1.32	1.07			0.7221	0.9783	0.6228	0.9941	0.4019	0.996	0.6913	0.9977		1.0363	1.2774	1.3652		100	100	100		Lipid	Medium Chain Fatty Acid	100001232	2430-94-6	5224	197.155
	1084		Long Chain Fatty Acid	myristate (14:0)	LC/MS neg	1365	C06424	HMDB00806	11005		1.07	1.25	1.17			0.7117	0.9783	0.6473	0.9941	0.4132	0.996	0.7045	0.9977		1.053	1.1261	1.3152		100	100	100		Lipid	Long Chain Fatty Acid	519	544-63-8	5440	227.202
	1085			myristoleate (14:1n5)	LC/MS neg	32418	C08322	HMDB02000	5281119		1.49	1.94	1.3			0.8362	0.9868	0.3633	0.9762	0.27	0.996	0.4896	0.9977		0.925	1.3828	1.799		100	100	100		Lipid	Long Chain Fatty Acid	100001198	544-64-9	5346.9	225.186
	1086			pentadecanoate (15:0)	LC/MS neg	1361	C16537	HMDB00826	13849		1.08	1.29	1.19			0.8399	0.9868	0.5879	0.9917	0.46	0.996	0.7379	0.9977		0.8803	0.9521	1.1348		100	100	100		Lipid	Long Chain Fatty Acid	980	1002-84-2;10002-84-2	5521	241.217
	1087			palmitate (16:0)	LC/MS neg	1336	C00249	HMDB00220	985		1.03	1.13	1.11			0.8302	0.9868	0.6849	0.9941	0.5373	0.996	0.815	0.9977		1.0876	1.1155	1.2327		100	100	100		Lipid	Long Chain Fatty Acid	424	57-10-3	5618	255.233
	1088			palmitoleate (16:1n7)	LC/MS neg	33447	C08362	HMDB03229	445638		1.13	1.55	1.37			0.7477	0.9783	0.3718	0.9762	0.2327	0.996	0.4517	0.9977		0.9263	1.0466	1.434		100	100	100		Lipid	Long Chain Fatty Acid	452	373-49-9	5475	253.217
	1090			margarate (17:0)	LC/MS neg	1121		HMDB02259	10465		1.09	1.01	0.93			0.7939	0.9868	0.9579	0.9947	0.8348	0.996	0.961	0.9981		1.144	1.2431	1.1585		100	100	100		Lipid	Long Chain Fatty Acid	891	506-12-7	5731	269.249
	1091			10-heptadecenoate (17:1n7)	LC/MS neg	33971		HMDB60038	5312435		0.98	1.35	1.38			0.6687	0.9783	0.4855	0.987	0.2693	0.996	0.5232	0.9977		0.9455	0.9247	1.2718		100	100	100		Lipid	Long Chain Fatty Acid	100001278	29743-97-3	5555	267.233
	1092			stearate (18:0)	LC/MS neg	1358	C01530	HMDB00827	5281		0.97	0.94	0.96			0.6811	0.9783	0.6492	0.9941	0.9646	0.9983	0.8773	0.9977		1.0374	1.0098	0.9732		100	100	100		Lipid	Long Chain Fatty Acid	439	57-11-4	5872	283.264
	1100			nonadecanoate (19:0)	LC/MS neg	1356	C16535	HMDB00772	12591		1.21	1.02	0.84			0.845	0.9868	0.838	0.9947	0.69	0.996	0.9204	0.9977		1.0826	1.3066	1.1017		100	100	100		Lipid	Long Chain Fatty Acid	892	646-30-0	6068	297.28
	1101			10-nonadecenoate (19:1n9)	LC/MS neg	33972		HMDB13622	5312513		1.19	1.23	1.04			0.8819	0.9868	0.776	0.9945	0.6659	0.996	0.9045	0.9977		1.085	1.2858	1.334		100	100	100		Lipid	Long Chain Fatty Acid	100001277	73033-09-7	5780	295.264
	1103			arachidate (20:0)	LC/MS neg	1118	C06425	HMDB02212	10467		1.15	0.83	0.73			0.9659	0.9938	0.5468	0.987	0.5194	0.996	0.7637	0.9977		1.1371	1.3092	0.9494		100	100	100		Lipid	Long Chain Fatty Acid	893	506-30-9	6295	311.296
	1106			eicosenoate (20:1)	LC/MS neg	33587		HMDB02231	5282768		1.19	0.95	0.8			0.8327	0.9868	0.8256	0.9947	0.667	0.996	0.908	0.9977		1.0427	1.2393	0.9913		100	100	100		Lipid	Long Chain Fatty Acid	100001335		5950	309.28
	1110			behenate (22:0)*	LC/MS neg	12125	C08281	HMDB00944	8215		1.28	0.9	0.7			0.545	0.9586	0.6621	0.9941	0.3053	0.996	0.5756	0.9977		1.1504	1.4693	1.035		100	100	100		Lipid	Long Chain Fatty Acid	314	112-85-6	6745	339.327
	1111			erucate (22:1n9)	LC/MS neg	1552	C08316	HMDB02068	5281116		1.33	1	0.75			0.5335	0.9586	0.8493	0.9947	0.4199	0.996	0.6904	0.9977		1.0892	1.4483	1.0875		100	100	100		Lipid	Long Chain Fatty Acid	1087	112-86-7	6355.6	337.311
	1114			nervonate (24:1n9)*	LC/MS neg	52674	C08323	HMDB02368	5281120		1.29	1.21	0.94			0.4235	0.9295	0.5674	0.987	0.8138	0.996	0.7027	0.9977		0.8308	1.0709	1.0059		100	100	100		Lipid	Long Chain Fatty Acid	100001231	506-37-6	6804	365.342
	1118			oleate/vaccenate (18:1)	LC/MS neg	52285					1.02	1.08	1.06			0.7623	0.9783	0.8171	0.9947	0.5952	0.996	0.8624	0.9977		1.0174	1.0348	1.0979		100	100	100		Lipid	Long Chain Fatty Acid	100008930		5655	281.249
	1121		Polyunsaturated Fatty Acid (n3 and n6)	stearidonate (18:4n3)	LC/MS neg	33969	C16300	HMDB06547	5312508		1.7	1.36	0.8			0.9536	0.9938	0.7544	0.9941	0.7988	0.996	0.9439	0.9977		0.9704	1.6544	1.3162		100	100	100		Lipid	Polyunsaturated Fatty Acid (n3 and n6)	100001229	111174-40-4	5395	275.202
	1122			eicosapentaenoate (EPA; 20:5n3)	LC/MS neg	18467	C06428	HMDB01999	446284		1.08	1.25	1.16			0.5994	0.9728	0.2376	0.8743	0.4951	0.996	0.4816	0.9977		0.9781	1.0561	1.2208		100	100	100		Lipid	Polyunsaturated Fatty Acid (n3 and n6)	2050	10-2005-9;10417-94-4	5450	301.217
	1123			docosapentaenoate (n3 DPA; 22:5n3)	LC/MS neg	32504	C16513	HMDB01976	6441454		0.99	1.32	1.33			0.9742	0.9938	0.2524	0.8743	0.265	0.996	0.4183	0.9977		0.962	0.9522	1.2654		100	100	100		Lipid	Polyunsaturated Fatty Acid (n3 and n6)	100001181	2234-74-4	5571	329.249
	1124			docosahexaenoate (DHA; 22:6n3)	LC/MS neg	44675	C06429	HMDB02183	445580		1.05	1.31	1.25			0.7482	0.9783	0.2301	0.8743	0.3677	0.996	0.4473	0.9977		1.0297	1.0851	1.3517		100	100	100		Lipid	Polyunsaturated Fatty Acid (n3 and n6)	100000665	6217-54-5	5525	327.233
	1128			linoleate (18:2n6)	LC/MS neg	1105	C01595	HMDB00673	5280450		1.05	1.04	0.99			0.9072	0.9938	0.9447	0.9947	0.8526	0.996	0.9818	0.9981		0.9809	1.031	1.0168		100	100	100		Lipid	Polyunsaturated Fatty Acid (n3 and n6)	180	60-33-3	5535	279.233
	1130			linolenate [alpha or gamma; (18:3n3 or 6)]	LC/MS neg	34035	C06426	HMDB03073	5280934		1.09	1.05	0.96			0.7747	0.9821	0.983	0.9969	0.7585	0.996	0.9405	0.9977		0.9672	1.0563	1.0177		100	100	100		Lipid	Polyunsaturated Fatty Acid (n3 and n6)	100001337		5450	277.217
	1132			dihomo-linolenate (20:3n3 or n6)	LC/MS neg	35718	C03242	HMDB02925	5280581		1.07	1.04	0.97			0.5262	0.9586	0.7929	0.9947	0.7075	0.996	0.8093	0.9977		0.9986	1.0698	1.0356		100	100	100		Lipid	Polyunsaturated Fatty Acid (n3 and n6)	100001739	17046-59-2	5596	305.249
	1133			arachidonate (20:4n6)	LC/MS neg	1110	C00219	HMDB01043	444899		0.96	1.02	1.06			0.7489	0.9783	0.8644	0.9947	0.6247	0.996	0.8794	0.9977		1.1189	1.0745	1.1391		100	100	100		Lipid	Polyunsaturated Fatty Acid (n3 and n6)	229	506-32-1	5535	303.233
	1134			adrenate (22:4n6)	LC/MS neg	32980	C16527	HMDB02226	5497181		0.99	1.14	1.15			0.9816	0.9938	0.6361	0.9941	0.62	0.996	0.8497	0.9977		1.0348	1.025	1.1802		100	100	100		Lipid	Polyunsaturated Fatty Acid (n3 and n6)	100001193	2091-25-0	5678	331.264
	1135			docosapentaenoate (n6 DPA; 22:5n6)	LC/MS neg	37478	C16513	HMDB01976	6441454		0.88	0.92	1.04			0.4903	0.9586	0.523	0.987	0.958	0.9983	0.7363	0.9977		1.1132	0.984	1.0215		100	100	100		Lipid	Polyunsaturated Fatty Acid (n3 and n6)	100001580	25182-74-5	5624.5	329.249
	1136			docosadienoate (22:2n6)	LC/MS neg	32415	C16533	HMDB61714	5282807		1.16	1.38	1.19			0.5056	0.9586	0.4479	0.983	0.9233	0.9983	0.7014	0.9977		1.0064	1.1679	1.3872		100	100	100		Lipid	Polyunsaturated Fatty Acid (n3 and n6)	100001182	7370-49-2	6034	335.296
	1137			dihomo-linoleate (20:2n6)	LC/MS neg	17805	C16525	HMDB05060	6439848		1.07	1.24	1.16			0.9816	0.9938	0.6289	0.9941	0.6451	0.996	0.8568	0.9977		1.1346	1.2126	1.4046		100	100	100		Lipid	Polyunsaturated Fatty Acid (n3 and n6)	1231	2091-39-6	5730	307.264
	1191		Fatty Acid, Branched	15-methylpalmitate	LC/MS neg	38768			17903417		1.02	1.43	1.4			0.8262	0.9868	0.5187	0.987	0.3913	0.996	0.6615	0.9977		1.1058	1.1328	1.5852		100	100	100		Lipid	Fatty Acid, Branched	100002945		5695	269.249
	1194			17-methylstearate	LC/MS neg	38296			3083779		1.12	1.01	0.9			0.9173	0.9938	0.9006	0.9947	0.9832	0.9983	0.9907	0.9987		1.1974	1.3369	1.2084		100	100	100		Lipid	Fatty Acid, Branched	100002356	2724-59-6	5993	297.28
	1202		Fatty Acid, Dicarboxylate	dimethylmalonic acid	LC/MS polar	42978		HMDB02001	11686		1.06	1.13	1.07			0.6271	0.9783	0.4523	0.983	0.7856	0.996	0.7393	0.9977		0.8847	0.9352	0.9982		80	80	80		Lipid	Fatty Acid, Dicarboxylate	100004251	595-46-0	2702	131.035
	1207			2-hydroxyglutarate	LC/MS polar	37253	C02630	HMDB00606	43		0.89	0.84	0.95			0.1762	0.8616	0.1013	0.6635	0.7418	0.996	0.211	0.9864		1.0893	0.9664	0.9133		100	100	100		Lipid	Fatty Acid, Dicarboxylate	100002070	40951-21-1	3352.8	147.03
	1211			2-hydroxyadipate	LC/MS polar	31934	C02360	HMDB00321	193530		0.71	1.04	1.46			0.3145	0.8756	0.9468	0.9947	0.3457	0.996	0.5204	0.9977		1.175	0.8353	1.2162		100	60	60		Lipid	Fatty Acid, Dicarboxylate	100001153	18294-85-4	3000	161.046
	1214			maleate	LC/MS polar	20676	C01384	HMDB00176	444266		1.15	1.08	0.93			0.2511	0.8756	0.5639	0.987	0.5516	0.996	0.5034	0.9977		0.9587	1.1049	1.0323		100	100	100		Lipid	Fatty Acid, Dicarboxylate	100000707	110-16-7	2510	115.004
	1215			pimelate (heptanedioate)	LC/MS polar	15704	C02656	HMDB00857	385		1.23	1.08	0.88			0.3973	0.8947	0.8135	0.9947	0.5363	0.996	0.6718	0.9977		0.938	1.1535	1.0113		100	100	100		Lipid	Fatty Acid, Dicarboxylate	100000101	111-16-0	2745	159.066
	1217			suberate (octanedioate)	LC/MS polar	15730	C08278	HMDB00893	10457		0.85	1.2	1.41			0.6983	0.9783	0.6521	0.9941	0.407	0.996	0.6983	0.9977		1.1375	0.9636	1.361		100	100	100		Lipid	Fatty Acid, Dicarboxylate	100000016	505-48-6	2577.6	173.082
	1220			azelate (nonanedioate)	LC/MS neg	18362	C08261	HMDB00784	2266		1	1.65	1.66			0.906	0.9938	0.2124	0.8662	0.2546	0.996	0.3766	0.9977		0.9569	0.9546	1.5835		100	100	100		Lipid	Fatty Acid, Dicarboxylate	2029	123-99-9	1276	187.098
	1221			sebacate (decanedioate)	LC/MS neg	32398	C08277	HMDB00792	5192		1.09	1.17	1.07			0.4925	0.9586	0.3187	0.9448	0.7454	0.996	0.583	0.9977		0.917	0.996	1.0692		100	100	100		Lipid	Fatty Acid, Dicarboxylate	100001211	111-20-6	1788	201.113
	1226			hexadecanedioate	LC/MS neg	35678	C19615	HMDB00672	10459		1.18	0.96	0.81			0.8079	0.9868	0.9715	0.9947	0.7804	0.996	0.9532	0.9981		1.0158	1.2028	0.9788		80	100	100		Lipid	Fatty Acid, Dicarboxylate	100001614	505-54-4	4615	285.207
	1261		Fatty Acid, Amino	2-aminoheptanoate	LC/MS pos early	43761			227939		1.21	1.05	0.87			0.5216	0.9586	0.6781	0.9941	0.8183	0.996	0.8026	0.9977		0.9222	1.1128	0.9713		100	100	100		Lipid	Fatty Acid, Amino	100004542	1115-90-8	3160	146.118
	1266			2-aminooctanoate	LC/MS pos late	43343		HMDB00991	69522		0.96	1.09	1.14			0.8313	0.9868	0.855	0.9947	0.693	0.996	0.9218	0.9977		0.8016	0.7674	0.8762		60	80	60		Lipid	Fatty Acid, Amino	100004227	644-90-6	750	160.133
	1268		Fatty Acid, Keto	1-dihomo-linoleoylglycerol (20:2)	LC/MS neg	35103					1.27	1.55	1.22			0.8683	0.9868	0.5608	0.987	0.4575	0.996	0.7285	0.9977		1.1893	1.5112	1.8457		100	100	100		Lipid	Fatty Acid, Keto	100001483		6800	307.264
	1288		Fatty Acid Metabolism (also BCAA Metabolism)	butyrylcarnitine	LC/MS pos early	32412	C02862	HMDB02013	439829		1.04	1.03	0.99			0.9146	0.9938	0.7639	0.9941	0.6842	0.996	0.9115	0.9977		0.9948	1.0381	1.0232		100	100	100		Lipid	Fatty Acid Metabolism (also BCAA Metabolism)	100001054	25576-40-3	2860	232.154
	1291			propionylcarnitine	LC/MS pos early	32452	C03017	HMDB00824	107738		2.36	2.56	1.09			0.0116	0.4692	0.0048	0.1748	0.6401	0.996	0.0097	0.3768		0.5314	1.2535	1.3626		100	100	100		Lipid	Fatty Acid Metabolism (also BCAA Metabolism)	100001162	17298-37-2	2590	218.139
	1294			methylmalonate (MMA)	LC/MS polar	1496	C02170	HMDB00202	487		6.84	7.54	1.1			0.0031	0.2523	0.0017	0.1176	0.734	0.996	0.0028	0.2419		0.1633	1.1177	1.2308		100	100	100		Lipid	Fatty Acid Metabolism (also BCAA Metabolism)	418	516-05-2	3078.4	117.019
	1297		Fatty Acid Metabolism(Acyl Glycine)	hexanoylglycine	LC/MS neg	35436		HMDB00701	99463		0.62	0.97	1.57			0.3155	0.8756	0.4418	0.98	0.8053	0.996	0.5656	0.9977		1.491	0.9185	1.4445		100	100	100		Lipid	Fatty Acid Metabolism(Acyl Glycine)	100001527	24003-67-6	2900	172.098
	1301			N-palmitoylglycine	LC/MS neg	42092			151008		0.88	1.17	1.34			0.4016	0.9005	0.253	0.8743	0.0607	0.996	0.1579	0.9646		1.0556	0.9244	1.2385		100	60	80		Lipid	Fatty Acid Metabolism(Acyl Glycine)	100003686	2441-41-0	5580	312.254
	1306		Fatty Acid Metabolism(Acyl Carnitine)	acetylcarnitine	LC/MS pos early	32198	C02571	HMDB00201	1		1.04	1.07	1.03			0.7291	0.9783	0.4651	0.987	0.6962	0.996	0.757	0.9977		0.9227	0.9582	0.9885		100	100	100		Lipid	Fatty Acid Metabolism(Acyl Carnitine)	100000802	5080-50-2	2282	204.123
	1307			3-hydroxybutyrylcarnitine (1)	LC/MS pos early	43264		HMDB13127	53481617		0.85	0.88	1.04			0.8189	0.9868	0.9428	0.9947	0.875	0.996	0.9718	0.9981		1.1366	0.9612	1.003		100	100	100		Lipid	Fatty Acid Metabolism(Acyl Carnitine)	100003926		2400	248.149
	1308			3-hydroxybutyrylcarnitine (2)	LC/MS pos early	52984					1.05	1.11	1.06			0.5909	0.9711	0.3587	0.9762	0.6946	0.996	0.6424	0.9977		0.9399	0.9879	1.047		100	100	100		Lipid	Fatty Acid Metabolism(Acyl Carnitine)	100009271		2340	248.149
	1310			hexanoylcarnitine	LC/MS pos late	32328		HMDB00705	6426853		0.6	0.61	1.02			0.0085	0.3796	0.0122	0.2402	0.8465	0.996	0.0141	0.3914		1.5095	0.9044	0.9234		100	100	100		Lipid	Fatty Acid Metabolism(Acyl Carnitine)	100000781	6920-35-0	800	260.186
	1311			octanoylcarnitine	LC/MS pos late	33936	C02838	HMDB00791	123701		0.65	0.64	0.98			0.0531	0.6727	0.0346	0.4127	0.8164	0.996	0.0657	0.6902		1.4188	0.9277	0.9065		100	100	100		Lipid	Fatty Acid Metabolism(Acyl Carnitine)	100001247	3671-77-0	950	288.217
	1316			laurylcarnitine	LC/MS pos late	34534		HMDB02250	10427569		0.55	0.52	0.94			0.0523	0.6727	0.0309	0.3916	0.7756	0.996	0.0608	0.6715		1.8889	1.0408	0.9757		100	100	100		Lipid	Fatty Acid Metabolism(Acyl Carnitine)	100001392	25518-54-1	1235	344.28
	1317			myristoylcarnitine	LC/MS pos late	33952		HMDB05066	53477791		0.53	0.5	0.94			0.0246	0.4988	0.0138	0.2543	0.7593	0.996	0.0263	0.501		1.6909	0.8947	0.8413		100	100	100		Lipid	Fatty Acid Metabolism(Acyl Carnitine)	100001270	18822-89-4	1350	372.311
	1319			palmitoylcarnitine	LC/MS pos late	44681	C02990	HMDB00222	461		0.65	0.65	1			0.0753	0.7368	0.0785	0.5986	0.9818	0.9983	0.124	0.9218		1.3855	0.8979	0.8951		100	100	100		Lipid	Fatty Acid Metabolism(Acyl Carnitine)	100000776	6865-14-1	1425	400.342
	1320			palmitoleoylcarnitine*	LC/MS pos late	53223					0.55	0.65	1.19			0.077	0.7368	0.1903	0.8396	0.5949	0.996	0.1794	0.9761		1.5309	0.8362	0.9927		100	100	100		Lipid	Fatty Acid Metabolism(Acyl Carnitine)	100009406		1357	398.326
	1321			stearoylcarnitine	LC/MS pos late	34409		HMDB00848	6426855		0.57	0.51	0.89			0.0036	0.2523	0.0013	0.1176	0.595	0.996	0.0026	0.2419		1.6239	0.9225	0.8207		100	100	100		Lipid	Fatty Acid Metabolism(Acyl Carnitine)	100001391	18822-91-8	1485	428.373
	1322			linoleoylcarnitine*	LC/MS pos late	46223		HMDB06469	6450015		0.6	0.63	1.05			0.0202	0.4988	0.038	0.434	0.7373	0.996	0.0406	0.5814		1.5172	0.9155	0.959		100	100	100		Lipid	Fatty Acid Metabolism(Acyl Carnitine)	100003151	36816-10-1	1430	424.342
	1323			oleoylcarnitine	LC/MS pos late	35160		HMDB05065	6441392;53477789		0.42	0.44	1.06			0.0024	0.2523	0.0033	0.172	0.8691	0.996	0.0036	0.2419		1.8256	0.7596	0.8073		100	100	100		Lipid	Fatty Acid Metabolism(Acyl Carnitine)	100001501	38677-66-6	1423	426.358
	1325			myristoleoylcarnitine*	LC/MS pos late	48182					0.4	0.37	0.94			0.0148	0.4692	0.011	0.2229	0.8737	0.996	0.0181	0.4007		2.389	0.9507	0.8908		100	100	100		Lipid	Fatty Acid Metabolism(Acyl Carnitine)	100006051	889848-55-9	1316	370.295
	1333		Carnitine Metabolism	deoxycarnitine	LC/MS pos early	36747	C01181	HMDB01161	134		0.97	1.01	1.05			0.6002	0.9728	0.9052	0.9947	0.5217	0.996	0.7852	0.9977		0.9886	0.9574	1.0031		100	100	100		Lipid	Carnitine Metabolism	100001662	6249-56-5	2052	146.118
	1334			carnitine	LC/MS pos early	15500	C00318	HMDB00062	10917		0.76	0.65	0.86			0.001	0.1579	2.3673e-05	0.0144	0.0366	0.996	8.3002e-05	0.0383		1.3078	0.9973	0.8537		100	100	100		Lipid	Carnitine Metabolism	100000007	461-05-2	1978	162.112
	1339		Ketone Bodies	3-hydroxybutyrate (BHBA)	LC/MS polar	542	C01089	HMDB00357	441		0.43	0.44	1.02			0.0025	0.2523	0.0028	0.1677	0.9647	0.9983	0.0034	0.2419		2.2149	0.9483	0.9646		100	100	100		Lipid	Ketone Bodies	254	625-72-9	1443.3	103.04
	1342		Fatty Acid, Monohydroxy	4-hydroxybutyrate (GHB)	LC/MS pos early	34585	C00989	HMDB00710	10413		1.21	1.27	1.05			0.2573	0.8756	0.1269	0.7224	0.6602	0.996	0.276	0.9977		0.7998	0.9695	1.0148		80	80	100		Lipid	Fatty Acid, Monohydroxy	100001507	502-85-2	1148	87.0441
	1348			2-hydroxypalmitate	LC/MS neg	35675		HMDB31057	92836		1.61	0.92	0.57			0.3472	0.8756	0.9838	0.9969	0.3571	0.996	0.5518	0.9977		0.8606	1.3897	0.7927		100	80	100		Lipid	Fatty Acid, Monohydroxy	100001579	764-67-0	5511.2	271.228
	1349			2-hydroxystearate	LC/MS neg	17945	C03045		69417		1.32	1.12	0.85			0.3249	0.8756	0.5211	0.987	0.721	0.996	0.5955	0.9977		0.7789	1.0268	0.871		40	60	80		Lipid	Fatty Acid, Monohydroxy	1239	629-22-1	5695	299.259
	1354			3-hydroxydecanoate	LC/MS neg	22053		HMDB02203	26612		0.84	0.71	0.85			0.2526	0.8756	0.0468	0.469	0.3307	0.996	0.1272	0.9218		1.2365	1.0331	0.876		80	80	80		Lipid	Fatty Acid, Monohydroxy	100000997	5561-87-5	4634.7	187.134
	1358			3-hydroxymyristate	LC/MS neg	21158			16064		1.06	1.17	1.11			0.6328	0.9783	0.2434	0.8743	0.4756	0.996	0.4878	0.9977		0.9845	1.0402	1.1495		100	100	100		Lipid	Fatty Acid, Monohydroxy	100000882	3422-31-9	5335	243.197
	1366			8-hydroxyoctanoate	LC/MS neg	21239			69820		0.78	0.85	1.08			0.8815	0.9868	0.9247	0.9947	0.9565	0.9983	0.9882	0.9981		0.8519	0.6654	0.7208		40	80	60		Lipid	Fatty Acid, Monohydroxy	100000956	764-89-6	2300.4	159.103
	1368			16-hydroxypalmitate	LC/MS neg	39609	C18218	HMDB06294	10466		1.16	1.35	1.16			0.9318	0.9938	0.2793	0.9062	0.3163	0.996	0.4739	0.9977		0.9755	1.1361	1.3172		100	100	100		Lipid	Fatty Acid, Monohydroxy	100002953	506-13-8	5236.2	271.228
	1372			13-HODE + 9-HODE	LC/MS neg	37752			43013		1.52	1.06	0.7			0.2537	0.8756	0.6696	0.9941	0.4611	0.996	0.4994	0.9977		1.382	2.0999	1.4666		100	100	100		Lipid	Fatty Acid, Monohydroxy	100002196		5275	295.228
	1390		Fatty Acid, Dihydroxy	12,13-DiHOME	LC/MS neg	38395	C14829	HMDB04705	10236635		0.82	0.75	0.91			0.2732	0.8756	0.2072	0.8613	0.8563	0.996	0.3821	0.9977		1.3387	1.0996	1.0014		100	100	100		Lipid	Fatty Acid, Dihydroxy	62	263399-35-5	5137	313.238
	1391			9,10-DiHOME	LC/MS neg	38399	C14828	HMDB04704	9966640		0.96	0.78	0.81			0.7264	0.9783	0.202	0.8612	0.341	0.996	0.4042	0.9977		1.2271	1.181	0.9609		100	100	100		Lipid	Fatty Acid, Dihydroxy	179	263399-34-4	5180	313.238
	1398		Fatty Acid, Oxidized	4-hydroxy-2-nonenal	LC/MS neg	38309		HMDB04362	1693		2.5	1.05	0.42			0.0924	0.7574	0.8838	0.9947	0.1189	0.996	0.1699	0.9646		0.5106	1.2758	0.5379		20	40	20		Lipid	Fatty Acid, Oxidized	143	75899-68-2;128946-65-6	4745	155.108
	1413		Eicosanoid	prostaglandin E2	LC/MS neg	7746	C00584	HMDB01220	5280360		1.14	0.81	0.71			0.8634	0.9868	0.5916	0.9917	0.7139	0.996	0.8551	0.9977		1.4867	1.6939	1.2059		100	100	100		Lipid	Eicosanoid	487	363-24-6	4573	351.218
	1424			prostaglandin F2alpha	LC/MS neg	19398	C00639	HMDB01139	5280363		1.21	1.07	0.88			0.8009	0.9868	0.9179	0.9947	0.8813	0.9978	0.967	0.9981		1.4249	1.7183	1.5192		100	100	100		Lipid	Eicosanoid	100000574	551-11-1	4658	353.233
	1460			5-HETE	LC/MS neg	37372	C04805	HMDB11134	5280733		1.55	0.77	0.5			0.5499	0.9586	0.944	0.9947	0.5052	0.996	0.7568	0.9977		0.3151	0.4893	0.2432		20	40	40		Lipid	Eicosanoid	100002137	73307-52-5	5382	319.228
	1465			12-HETE	LC/MS neg	37536		HMDB06111	5312983		1.16	1.6	1.38			0.7696	0.9821	0.3422	0.9645	0.5037	0.996	0.6105	0.9977		1.4037	1.6245	2.2421		100	100	100		Lipid	Eicosanoid	100002167	71030-37-0;73837-14-6	5326	319.228
	1466			15-HETE	LC/MS neg	37538	C04742	HMDB02110	5280724		1.82	0.87	0.48			0.639	0.9783	0.8411	0.9947	0.787	0.996	0.8909	0.9977		3.8534	7.0298	3.3412		100	100	100		Lipid	Eicosanoid	100000565	54845-95-3	5298	319.228
	1474		Endocannabinoid	oleoyl ethanolamide	LC/MS neg	38102		HMDB02088	5283454		1.04	1.89	1.82			0.9841	0.9938	0.2352	0.8743	0.2425	0.996	0.3883	0.9977		0.7848	0.8155	1.4834		100	80	80		Lipid	Endocannabinoid	1137	11-58-0;111-58-0	6400	324.291
	1477			palmitoyl ethanolamide	LC/MS neg	38165	C16512	HMDB02100	4671		0.99	1.62	1.63			0.9493	0.9938	0.2247	0.8662	0.2035	0.996	0.349	0.9977		0.7836	0.779	1.2729		100	80	100		Lipid	Endocannabinoid	1489	544-31-0	6300	298.275
	1478			stearoyl ethanolamide	LC/MS pos late	38625		HMDB13078	27902		0.96	1.04	1.09			0.5158	0.9586	0.9542	0.9947	0.4805	0.996	0.7271	0.9977		0.9802	0.9385	1.0184		100	100	100		Lipid	Endocannabinoid	100002254	111-57-9	1787	328.321
	1482			arachidonoyl ethanolamide	LC/MS pos late	32463	C11695	HMDB04080	5281969		1.02	0.96	0.94			0.906	0.9938	0.7456	0.9941	0.8362	0.996	0.9453	0.9977		0.9398	0.9581	0.8998		100	60	80		Lipid	Endocannabinoid	1488	94421-68-8	1535	348.29
	1489			linoleoyl ethanolamide	LC/MS neg	52608		HMDB12252	5283446		1.12	1.39	1.24			0.6421	0.9783	0.3289	0.9448	0.5984	0.996	0.6081	0.9977		0.811	0.911	1.1292		100	80	80		Lipid	Endocannabinoid	100006726	68171-52-8	6150	322.275
	1491		Inositol Metabolism	myo-inositol	LC/MS polar	1124	C00137	HMDB00211	892		0.96	0.99	1.03			0.8746	0.9868	0.9601	0.9947	0.9141	0.9983	0.9865	0.9981		1.1624	1.1144	1.1498		100	100	100		Lipid	Inositol Metabolism	363	87-89-8	3506.3	225.062
	1492			chiro-inositol	LC/MS polar	37112	C19891	HMDB34220			0.93	0.85	0.91			0.6349	0.9783	0.314	0.9448	0.5834	0.996	0.5891	0.9977		1.1785	1.0999	1.0033		100	100	100		Lipid	Inositol Metabolism	100001859	643-12-9	3191.2	225.062
	1499			inositol 1-phosphate (I1P)	LC/MS polar	43849	C04006	HMDB00213	440194		0.62	0.51	0.83			0.1149	0.7976	0.2042	0.8612	0.7272	0.996	0.2409	0.9977		1.5404	0.9528	0.7913		100	100	100		Lipid	Inositol Metabolism	370	573-35-3;106032-59-1	4785	259.022
	1519		Phospholipid Metabolism	choline	LC/MS pos early	15506	C00114	HMDB00097	305		1.05	1.14	1.09			0.2765	0.8756	0.0085	0.2087	0.0685	0.996	0.0255	0.501		0.9551	1.0013	1.0888		100	100	100		Lipid	Phospholipid Metabolism	1256	67-48-1	1961	104.107
	1520			choline phosphate	LC/MS pos early	34396	C00588	HMDB01565	1014		1.1	1.1	1			0.1343	0.7976	0.1644	0.8072	0.9028	0.9983	0.2429	0.9977		0.932	1.0286	1.0246		100	100	100		Lipid	Phospholipid Metabolism	267	72556-74-2	700	184.073
	1521			cytidine 5'-diphosphocholine	LC/MS polar	34418	C00307	HMDB01413	13804		0.93	0.86	0.93			0.3626	0.8756	0.1329	0.7293	0.5182	0.996	0.3052	0.9977		1.0209	0.9493	0.8814		100	100	100		Lipid	Phospholipid Metabolism	1220	33818-15-4	4200	533.106
	1522			glycerophosphorylcholine (GPC)	LC/MS pos early	15990	C00670	HMDB00086	71920		0.86	0.83	0.97			0.0223	0.4988	0.0108	0.2229	0.7033	0.996	0.0216	0.4382		1.0809	0.9243	0.8972		100	100	100		Lipid	Phospholipid Metabolism	100000269	28319-77-9	672	258.11
	1526			phosphoethanolamine	LC/MS neg	1600	C00346	HMDB00224	1015		0.99	1.05	1.06			0.8736	0.9868	0.4222	0.979	0.3401	0.996	0.5812	0.9977		0.9824	0.977	1.0323		100	100	100		Lipid	Phospholipid Metabolism	1026	1071-23-4	638	140.012
	1527			cytidine-5'-diphosphoethanolamine	LC/MS polar	34410	C00570	HMDB01564	123727		1.07	1.13	1.05			0.7124	0.9783	0.4661	0.987	0.714	0.996	0.7582	0.9977		0.9173	0.9794	1.0321		100	100	100		Lipid	Phospholipid Metabolism	100001407	72842-05-8	4210	445.053
	1528			glycerophosphoethanolamine	LC/MS pos early	37455	C01233	HMDB00114	123874		0.89	0.89	1			0.3359	0.8756	0.4178	0.979	0.873	0.996	0.5756	0.9977		1.0677	0.9519	0.9532		100	100	100		Lipid	Phospholipid Metabolism	100001620	33049-08-0	659	216.063
	1529			trimethylamine N-oxide	LC/MS pos early	40406	C01104	HMDB00925	1145		0.81	0.74	0.92			0.4618	0.9586	0.2467	0.8743	0.6554	0.996	0.4902	0.9977		1.393	1.1225	1.0323		100	100	100		Lipid	Phospholipid Metabolism	100003397	1184-78-7	2100	76.0757
	1530			glycerophosphoinositol*	LC/MS polar	47155					1.24	1.22	0.98			0.384	0.8899	0.3943	0.9762	0.9843	0.9983	0.6004	0.9977		0.9828	1.2223	1.2029		100	100	100		Lipid	Phospholipid Metabolism	100001621	16824-65-0	3850	333.059
	1531			1,2-dipalmitoyl-GPC (16:0/16:0)	LC/MS pos late	19130		HMDB00564	452110		0.94	0.98	1.04			0.3328	0.8756	0.6678	0.9941	0.5797	0.996	0.6119	0.9977		1.0146	0.9564	0.9919		100	100	100		Lipid	Phospholipid Metabolism	100000657	63-89-8	2365	734.569
	1534			1-palmitoyl-2-oleoyl-GPC (16:0/18:1)	LC/MS pos late	52461			6436017		0.95	0.96	1			0.197	0.8756	0.2378	0.8743	0.9037	0.9983	0.3516	0.9977		1.0343	0.9845	0.9885		100	100	100		Lipid	Phospholipid Metabolism	1539	26853-31-6;26853-31-6	2358	760.585
	1535			1-palmitoyl-2-linoleoyl-GPC (16:0/18:2)	LC/MS pos late	42446			5287971		1.05	1.07	1.01			0.1358	0.7976	0.065	0.5624	0.6732	0.996	0.1437	0.9335		0.9832	1.034	1.0476		100	100	100		Lipid	Phospholipid Metabolism	1537	40811-94-7	2160	758.569
	1537			1-stearoyl-2-arachidonoyl-GPC (18:0/20:4)	LC/MS pos late	42450			16219824		0.94	0.96	1.02			0.2205	0.8756	0.3422	0.9645	0.7667	0.996	0.4272	0.9977		1.0216	0.9652	0.9815		100	100	100		Lipid	Phospholipid Metabolism	100001869	35418-59-8	2300	810.601
	1538			1-stearoyl-2-oleoyl-GPC (18:0/18:1)	LC/MS pos late	52438					0.95	0.98	1.03			0.1477	0.824	0.4803	0.987	0.4287	0.996	0.3353	0.9977		1.0126	0.9652	0.9894		100	100	100		Lipid	Phospholipid Metabolism	100008904	56421-10-4	2644	788.616
	1540			1,2-dioleoyl-GPC (18:1/18:1)*	LC/MS pos late	52457			10350317		1.1	1.08	0.98			0.3464	0.8756	0.4296	0.979	0.8736	0.996	0.5899	0.9977		0.9496	1.0475	1.0244		100	100	100		Lipid	Phospholipid Metabolism	100008905	4235-95-4	2346	786.601
	1543			1-palmitoyl-2-arachidonoyl-GPC (16:0/20:4n6)	LC/MS pos late	52462			10747814		0.96	0.99	1.03			0.3205	0.8756	0.7002	0.9941	0.5331	0.996	0.5924	0.9977		1.0086	0.9665	0.9941		100	100	100		Lipid	Phospholipid Metabolism	100008914	35418-58-7	2091	782.569
	1544			1-stearoyl-2-linoleoyl-GPC (18:0/18:2)*	LC/MS pos late	52452					1.03	1.07	1.03			0.3932	0.8899	0.1088	0.69	0.4136	0.996	0.2619	0.9977		0.9781	1.012	1.0444		100	100	100		Lipid	Phospholipid Metabolism	100008980		2380	786.601
	1546			1-linoleoyl-2-linolenoyl-GPC (18:2/18:3)*	LC/MS pos late	53176					1.22	1.04	0.85			0.1364	0.7976	0.8503	0.9947	0.1858	0.996	0.2583	0.9977		1.001	1.2217	1.0395		100	100	100		Lipid	Phospholipid Metabolism	100009343		1939	780.554
	1548			1-palmitoyl-2-palmitoleoyl-GPC (16:0/16:1)*	LC/MS pos late	52470					1.06	1.1	1.04			0.6284	0.9783	0.2885	0.9189	0.5507	0.996	0.5548	0.9977		0.9865	1.047	1.09		100	100	100		Lipid	Phospholipid Metabolism	100008984		2160	732.554
	1552			1-stearoyl-2-arachidonoyl-GPI (18:0/20:4)	LC/MS pos late	52449					0.98	1.02	1.04			0.6846	0.9783	0.6314	0.9941	0.3815	0.996	0.6703	0.9977		0.9692	0.9537	0.992		100	100	100		Lipid	Phospholipid Metabolism	100000616		3000	904.591
	1553			1-oleoyl-2-linoleoyl-GPC (18:1/18:2)*	LC/MS pos late	52453					1	0.99	1			0.9425	0.9938	0.9373	0.9947	0.9948	0.9983	0.996	0.9993		1.0746	1.0713	1.0675		100	100	100		Lipid	Phospholipid Metabolism	100008981		2165	784.585
	1555			1-palmitoyl-2-linoleoyl-GPI (16:0/18:2)	LC/MS polar	52450					1.18	1.23	1.04			0.1064	0.7797	0.0426	0.4631	0.6108	0.996	0.099	0.8422		0.9066	1.0723	1.1173		80	100	100		Lipid	Phospholipid Metabolism	1528		910	833.518
	1557			1-palmitoyl-2-arachidonoyl-GPI (16:0/20:4)*	LC/MS pos late	52467					0.95	0.97	1.03			0.4992	0.9586	0.7233	0.9941	0.7439	0.996	0.7881	0.9977		1.0117	0.9578	0.9825		100	100	100		Lipid	Phospholipid Metabolism	100008993		2567	876.56
	1558			1-stearoyl-2-linoleoyl-GPI (18:0/18:2)	LC/MS pos late	52468					1.13	1.18	1.05			0.3328	0.8756	0.1368	0.7439	0.5691	0.996	0.308	0.9977		0.8972	1.0096	1.0568		100	100	100		Lipid	Phospholipid Metabolism	100008994		3185	880.591
	1559			1-palmitoyl-2-oleoyl-GPG (16:0/18:1)	LC/MS polar	52448			5283509		1.05	1.1	1.04			0.9973	0.9983	0.6321	0.9941	0.6297	0.996	0.8522	0.9977		0.9606	1.0079	1.053		100	100	100		Lipid	Phospholipid Metabolism	100000641		745	747.519
	1561			1-palmitoyl-2-oleoyl-GPE (16:0/18:1)	LC/MS pos late	19263		HMDB05320	5283496		0.97	0.96	0.98			0.5894	0.9711	0.3619	0.9762	0.7011	0.996	0.6459	0.9977		1.022	0.9937	0.9768		100	100	100		Lipid	Phospholipid Metabolism	1526	26662-94-2	2509	718.538
	1563			1-stearoyl-2-arachidonoyl-GPE (18:0/20:4)	LC/MS pos late	52447			5289133		0.94	0.96	1.02			0.0804	0.7368	0.2134	0.8662	0.5625	0.996	0.1906	0.9864		1.0277	0.9676	0.9853		100	100	100		Lipid	Phospholipid Metabolism	100008977		2424	768.554
	1565			1-stearoyl-2-oleoyl-GPE (18:0/18:1)	LC/MS pos late	42448					0.89	0.97	1.09			0.2348	0.8756	0.7992	0.9947	0.3413	0.996	0.4432	0.9977		0.9974	0.8909	0.9679		100	100	100		Lipid	Phospholipid Metabolism	100001856		2858	746.569
	1566			1-palmitoyl-2-arachidonoyl-GPE (16:0/20:4)*	LC/MS pos late	52464		HMDB05323	9546800		0.93	0.91	0.98			0.0189	0.4988	0.0056	0.1748	0.5242	0.996	0.013	0.3769		1.0754	0.9986	0.9806		100	100	100		Lipid	Phospholipid Metabolism	100008990		2198	740.522
	1568			1-palmitoyl-2-linoleoyl-GPE (16:0/18:2)	LC/MS pos late	42449		HMDB05322	9546747		1.05	1	0.96			0.4298	0.9334	0.9633	0.9947	0.4045	0.996	0.6348	0.9977		0.9816	1.0264	0.9824		100	100	100		Lipid	Phospholipid Metabolism	100001870		2275	716.522
	1571			1-stearoyl-2-linoleoyl-GPE (18:0/18:2)*	LC/MS pos late	52446			9546749		1.06	1.04	0.98			0.2658	0.8756	0.4093	0.979	0.7602	0.996	0.502	0.9977		0.9826	1.0367	1.0194		100	100	100		Lipid	Phospholipid Metabolism	100008976		2522	744.554
	1585			1-palmitoyl-2-stearoyl-GPC (16:0/18:0)	LC/MS pos late	52616					0.96	1.06	1.1			0.5667	0.9626	0.5086	0.987	0.228	0.996	0.4684	0.9977		1.0281	0.9858	1.0851		100	100	100		Lipid	Phospholipid Metabolism	100008921	59403-51-9	2653	762.601
	1586			1,2-dioleoyl-GPE (18:1/18:1)	LC/MS pos late	52609			9546757		0.91	0.95	1.04			0.3534	0.8756	0.5718	0.987	0.7077	0.996	0.6346	0.9977		1.0225	0.9354	0.9737		100	100	100		Lipid	Phospholipid Metabolism	100008906	4004-05-01	2485	744.554
	1588			1-palmitoyl-2-oleoyl-GPI (16:0/18:1)*	LC/MS pos late	52669					1.2	1.16	0.96			0.1028	0.7623	0.1486	0.7607	0.8277	0.996	0.1993	0.9864		0.8859	1.0657	1.025		100	100	100		Lipid	Phospholipid Metabolism	100009066		3140	854.575
	1592			1-stearoyl-2-oleoyl-GPG (18:0/18:1)	LC/MS polar	52623					0.97	1.03	1.06			0.6992	0.9783	0.8603	0.9947	0.5755	0.996	0.8428	0.9977		0.9421	0.9164	0.9697		100	100	100		Lipid	Phospholipid Metabolism	100001866		717	775.549
	1598			1-palmitoleoyl-2-linoleoyl-GPC (16:1/18:2)*	LC/MS pos late	52683					1.2	0.97	0.81			0.6063	0.9728	0.8177	0.9947	0.4592	0.996	0.7414	0.9977		1.0842	1.3009	1.0474		100	100	100		Lipid	Phospholipid Metabolism	100009075		2003	756.554
	1603			1,2-dilinoleoyl-GPC (18:2/18:2)	LC/MS pos late	52603			5288075		1.16	0.88	0.75			0.6364	0.9783	0.5811	0.987	0.3134	0.996	0.5883	0.9977		1.0681	1.2416	0.9363		100	100	100		Lipid	Phospholipid Metabolism	100008903	998-06-1	2006	782.569
	1604			1,2-dilinoleoyl-GPE (18:2/18:2)*	LC/MS pos late	53174			9546812		1.16	1.09	0.94			0.1129	0.7976	0.3705	0.9762	0.4506	0.996	0.2694	0.9977		0.9284	1.0755	1.0145		100	100	100		Lipid	Phospholipid Metabolism	100009217		2083	740.522
	1606			1-oleoyl-2-linoleoyl-GPE (18:1/18:2)*	LC/MS pos late	52687		HMDB05349	9546753		1.01	0.94	0.93			0.8051	0.9868	0.2897	0.9189	0.1988	0.996	0.381	0.9977		0.9829	0.9957	0.9274		100	100	100		Lipid	Phospholipid Metabolism	100009078		2270	742.538
	1614			1-linoleoyl-2-arachidonoyl-GPE (18:2/20:4)*	LC/MS pos late	53189					1.03	1.04	1.02			0.4845	0.9586	0.3013	0.9448	0.726	0.996	0.5618	0.9977		0.9818	1.0097	1.0258		100	100	100		Lipid	Phospholipid Metabolism	100009222		2030	764.522
	1626			1-stearoyl-2-linoleoyl-GPS (18:0/18:2)	LC/MS pos late	53009			9547091		1.11	1.19	1.07			0.3033	0.8756	0.0842	0.6179	0.4352	0.996	0.2097	0.9864		0.8803	0.9763	1.0437		100	100	100		Lipid	Phospholipid Metabolism	100000642		2689	788.544
	1632			1-oleoyl-2-arachidonoyl-GPI (18:1/20:4) *	LC/MS pos late	54994					0.97	0.98	1.01			0.56	0.9588	0.7668	0.9945	0.7722	0.996	0.8378	0.9977		1.0179	0.9844	0.9973		100	100	100		Lipid	Phospholipid Metabolism	100010951		2568	902.575
	1637			arachidonoylcholine	LC/MS pos late	53261					0.87	1.41	1.62			0.3928	0.8899	0.2183	0.8662	0.0494	0.996	0.1313	0.9218		0.8783	0.765	1.2381		100	80	100		Lipid	Phospholipid Metabolism	100009332		1390	390.337
	1641			oleoylcholine	LC/MS pos late	53260					0.78	1.1	1.42			0.3455	0.8756	0.9734	0.9947	0.3618	0.996	0.5536	0.9977		0.9682	0.7527	1.068		100	100	100		Lipid	Phospholipid Metabolism	100009331		1449	368.352
	1642			palmitoloelycholine	LC/MS pos late	53257					1.12	1.8	1.61			0.9577	0.9938	0.169	0.8105	0.1841	0.996	0.2895	0.9977		0.9014	1.0107	1.624		100	100	100		Lipid	Phospholipid Metabolism	100009334		1385	340.321
	1663			1-palmitoyl-2-gamma-linolenoyl-GPC (16:0/18:3n6)*	LC/MS pos late	54812					0.79	0.74	0.94			0.0315	0.5321	0.0154	0.2603	0.7043	0.996	0.0314	0.5497		1.1887	0.9411	0.8818		100	100	100		Lipid	Phospholipid Metabolism	100009154		2034	756.554
	1690		Phosphatidylserine (PS)	1-stearoyl-2-arachidonoyl-GPS (18:0/20:4)	LC/MS pos late	52235					0.94	0.96	1.02			0.4569	0.9586	0.7105	0.9941	0.7044	0.996	0.7495	0.9977		1.0514	0.9849	1.0095		100	100	100		Lipid	Phosphatidylserine (PS)	100001872		2565	812.544
	1691			1-stearoyl-2-oleoyl-GPS (18:0/18:1)	LC/MS pos late	19265			9547087		0.98	0.97	0.99			0.7629	0.9783	0.7909	0.9947	0.9707	0.9983	0.9451	0.9977		1.0261	1.0105	0.996		100	100	100		Lipid	Phosphatidylserine (PS)	100000639		3000	790.559
	1697		Lysolipid	1-palmitoyl-GPC (16:0)	LC/MS pos late	33955		HMDB10382	86554		0.95	0.9	0.94			0.7055	0.9783	0.569	0.987	0.846	0.996	0.8396	0.9977		1.1632	1.1076	1.0457		100	100	100		Lipid	Lysolipid	100001263	17364-16-8	1525	496.34
	1698			2-palmitoyl-GPC (16:0)*	LC/MS pos late	35253		HMDB61702	15061532		0.74	0.67	0.9			0.2361	0.8756	0.0964	0.6462	0.5879	0.996	0.2227	0.9864		1.4715	1.0949	0.9877		100	100	100		Lipid	Lysolipid	100001562		1505	496.34
	1700			1-palmitoleoyl-GPC (16:1)*	LC/MS pos late	33230		HMDB10383	24779461		0.74	0.81	1.09			0.1718	0.8616	0.2234	0.8662	0.8684	0.996	0.3179	0.9977		1.3272	0.9841	1.0715		100	100	100		Lipid	Lysolipid	100001511		1450	494.324
	1701			2-palmitoleoyl-GPC (16:1)*	LC/MS pos late	35819					0.67	0.67	1			0.2746	0.8756	0.2521	0.8743	0.9543	0.9983	0.4247	0.9977		2.0858	1.4029	1.403		100	100	100		Lipid	Lysolipid	100001561		1425	494.324
	1704			1-stearoyl-GPC (18:0)	LC/MS pos late	33961		HMDB10384	497299		1.13	0.82	0.73			0.8974	0.9938	0.6068	0.9941	0.5216	0.996	0.7871	0.9977		1.2335	1.3998	1.0152		100	100	100		Lipid	Lysolipid	100001271	19420-57-6	1606	524.371
	1706			1-oleoyl-GPC (18:1)	LC/MS pos late	48258		HMDB02815	16081932		0.77	0.76	0.98			0.1681	0.8616	0.1189	0.7224	0.8353	0.996	0.2287	0.9948		1.1956	0.9241	0.9095		100	100	100		Lipid	Lysolipid	100001272	19420-56-5	1540	522.355
	1709			1-linoleoyl-GPC (18:2)	LC/MS pos late	34419	C04100	HMDB10386	11988421		0.67	0.75	1.12			0.2342	0.8756	0.3788	0.9762	0.7408	0.996	0.4558	0.9977		1.6717	1.1229	1.2618		100	100	100		Lipid	Lysolipid	100001395		1465	520.34
	1711			1-linolenoyl-GPC (18:3)*	LC/MS pos late	45951					0.51	0.5	0.98			0.3553	0.8756	0.2225	0.8662	0.7506	0.996	0.4341	0.9977		2.2681	1.15	1.1263		100	100	100		Lipid	Lysolipid	100005350		1422	518.324
	1721			1-arachidonoyl-GPC (20:4n6)*	LC/MS pos late	33228	C05208	HMDB10395			0.58	0.59	1.02			0.2949	0.8756	0.307	0.9448	0.9779	0.9983	0.4805	0.9977		2.2618	1.3129	1.3367		100	100	100		Lipid	Lysolipid	100001551		1460	544.34
	1731			1-lignoceroyl-GPC (24:0)	LC/MS pos late	49617					0.93	0.88	0.95			0.9471	0.9938	0.624	0.9941	0.671	0.996	0.8631	0.9977		1.1348	1.0522	0.9979		100	100	100		Lipid	Lysolipid	100002873	325171-59-3	1907	608.465
	1734			1-palmitoyl-GPE (16:0)	LC/MS pos late	35631		HMDB11503	9547069		0.87	0.81	0.94			0.5501	0.9586	0.5835	0.987	0.9599	0.9983	0.7958	0.9977		1.3022	1.1269	1.0598		100	100	100		Lipid	Lysolipid	100001567		1544	454.293
	1737			1-stearoyl-GPE (18:0)	LC/MS pos late	42398		HMDB11130	9547068		0.82	0.8	0.99			0.3582	0.8756	0.3827	0.9762	0.9616	0.9983	0.5755	0.9977		1.2585	1.0257	1.0111		100	100	100		Lipid	Lysolipid	100001461	69747-55-3	1626	482.324
	1738			2-stearoyl-GPE (18:0)*	LC/MS neg	41220					1.01	0.94	0.93			0.7143	0.9783	0.6755	0.9941	0.9577	0.9983	0.8975	0.9977		0.9348	0.9404	0.8765		100	100	100		Lipid	Lysolipid	100003901		6350	480.31
	1739			1-oleoyl-GPE (18:1)	LC/MS pos late	35628		HMDB11506	9547071		0.75	0.73	0.97			0.0564	0.7004	0.0506	0.4879	0.952	0.9983	0.0844	0.7557		1.23	0.9244	0.896		100	100	100		Lipid	Lysolipid	100001569	89576-29-4	1554	480.308
	1743			1-linoleoyl-GPE (18:2)*	LC/MS pos late	36600		HMDB11507	52925130		0.65	0.71	1.09			0.318	0.8756	0.3595	0.9762	0.9305	0.9983	0.5312	0.9977		1.9856	1.2932	1.4097		100	100	100		Lipid	Lysolipid	100001570		1482	478.293
	1747			1-arachidonoyl-GPE (20:4n6)*	LC/MS pos late	35186		HMDB11517	42607465		0.59	0.63	1.07			0.2927	0.8756	0.3877	0.9762	0.8416	0.996	0.5226	0.9977		2.4878	1.4624	1.5616		100	100	100		Lipid	Lysolipid	100001571		1450	502.293
	1757			1-palmitoyl-GPI (16:0)*	LC/MS neg	35305		HMDB61695			1.15	1.36	1.19			0.969	0.9938	0.5141	0.987	0.49	0.996	0.732	0.9977		0.8618	0.9872	1.1762		100	100	100		Lipid	Lysolipid	100001655		5564	571.289
	1760			1-stearoyl-GPI (18:0)	LC/MS pos late	19324		HMDB61696			1.16	1.38	1.19			0.2108	0.8756	0.0165	0.2638	0.1689	0.996	0.05	0.6092		0.8871	1.0283	1.2198		100	100	100		Lipid	Lysolipid	100000656	796963-93-4	1700	601.335
	1762			1-oleoyl-GPI (18:1)*	LC/MS neg	36602					0.84	0.78	0.93			0.4935	0.9586	0.6674	0.9941	0.795	0.996	0.7794	0.9977		1.2625	1.0644	0.9891		100	100	100		Lipid	Lysolipid	100001777		5599	597.305
	1764			1-linoleoyl-GPI (18:2)*	LC/MS neg	36594					1.03	0.89	0.87			0.5376	0.9586	0.8611	0.9947	0.6567	0.996	0.8102	0.9977		1.2384	1.2737	1.1036		100	100	100		Lipid	Lysolipid	100001778		5494	595.289
	1768			1-arachidonoyl-GPI (20:4)*	LC/MS neg	34214		HMDB61690			0.81	1.15	1.41			0.3127	0.8756	0.622	0.9941	0.1448	0.996	0.3169	0.9977		1.085	0.882	1.2443		100	100	100		Lipid	Lysolipid	100001654		5482	619.289
	1770			1-stearoyl-GPS (18:0)*	LC/MS pos late	45966			9547101		0.93	0.99	1.06			0.7272	0.9783	0.9547	0.9947	0.6853	0.996	0.9046	0.9977		1.2087	1.129	1.1938		100	100	100		Lipid	Lysolipid	100004327		1634	526.314
	1771			1-oleoyl-GPS (18:1)	LC/MS neg	19260			9547099		0.97	0.77	0.79			0.6327	0.9783	0.4286	0.979	0.7479	0.996	0.7185	0.9977		1.1683	1.1287	0.894		100	80	100		Lipid	Lysolipid	100000630		5607	522.284
	1773			1-linoleoyl-GPS (18:2)*	LC/MS neg	43676					0.74	0.72	0.98			0.517	0.9586	0.583	0.987	0.9193	0.9983	0.7766	0.9977		1.8713	1.376	1.3441		100	100	100		Lipid	Lysolipid	100004606		5500	520.268
	1781			1-palmitoyl-GPG (16:0)*	LC/MS neg	45970			3300276		1.14	1.29	1.13			0.9504	0.9938	0.8469	0.9947	0.7987	0.996	0.9638	0.9981		1.1099	1.2651	1.4312		100	100	100		Lipid	Lysolipid	100005717		5570	483.273
	1783			1-palmitoyl-GPS (16:0)*	LC/MS pos late	46130			9547100		0.9	0.76	0.84			0.6564	0.9783	0.4228	0.979	0.7152	0.996	0.7147	0.9977		1.6819	1.5149	1.2734		100	100	100		Lipid	Lysolipid	100005805		1551	498.283
	1784			1-stearoyl-GPG (18:0)	LC/MS pos late	34437					0.73	0.81	1.12			0.3305	0.8756	0.7419	0.9941	0.5112	0.996	0.5998	0.9977		1.3705	0.9949	1.112		100	100	100		Lipid	Lysolipid	100001462		1750	513.319
	1786			1-oleoyl-GPG (18:1)*	LC/MS neg	45968					0.49	0.65	1.34			0.1304	0.7976	0.4006	0.979	0.4664	0.996	0.3032	0.9977		2.1361	1.0439	1.3978		100	60	100		Lipid	Lysolipid	100005716		5610	509.288
	1787			1-linoleoyl-GPG (18:2)*	LC/MS neg	54885					0.85	0.8	0.94			0.3544	0.8756	0.4863	0.987	0.8106	0.996	0.6179	0.9977		1.1079	0.9386	0.8826		100	100	100		Lipid	Lysolipid	100009227		5516	507.273
	1804		Plasmalogen	1-(1-enyl-palmitoyl)-2-oleoyl-GPE (P-16:0/18:1)*	LC/MS pos late	52477					1.13	1.12	0.99			0.0825	0.7368	0.1235	0.7224	0.8157	0.996	0.1616	0.9646		0.9408	1.0673	1.0526		100	100	100		Lipid	Plasmalogen	100009005		2600	702.543
	1805			1-(1-enyl-palmitoyl)-2-linoleoyl-GPE (P-16:0/18:2)*	LC/MS pos late	52677					1.18	1.2	1.02			0.027	0.5124	0.0153	0.2603	0.7633	0.996	0.0292	0.5394		0.8958	1.0573	1.0793		100	100	100		Lipid	Plasmalogen	100009069		2351	700.528
	1806			1-(1-enyl-palmitoyl)-2-palmitoyl-GPC (P-16:0/16:0)*	LC/MS pos late	52716			11146967		1.15	1.2	1.05			0.1817	0.8756	0.1007	0.6635	0.7248	0.996	0.2124	0.9864		0.9117	1.0439	1.0943		100	100	100		Lipid	Plasmalogen	100009162		2454	718.575
	1807			1-(1-enyl-palmitoyl)-2-palmitoleoyl-GPC (P-16:0/16:1)*	LC/MS pos late	52713					1.01	1.21	1.2			0.9233	0.9938	0.0349	0.4127	0.0418	0.996	0.0589	0.6715		0.9985	1.0076	1.2095		100	100	100		Lipid	Plasmalogen	100009160		2218	716.559
	1808			1-(1-enyl-palmitoyl)-2-arachidonoyl-GPE (P-16:0/20:4)*	LC/MS pos late	52673					1.09	1.09	1			0.0302	0.5321	0.0292	0.3823	0.9855	0.9983	0.0452	0.5903		0.9408	1.0228	1.024		100	100	100		Lipid	Plasmalogen	100009002		2270	724.528
	1810			1-(1-enyl-palmitoyl)-2-oleoyl-GPC (P-16:0/18:1)*	LC/MS pos late	52478					1.12	1.09	0.97			0.4028	0.9005	0.5792	0.987	0.7714	0.996	0.6863	0.9977		0.9626	1.0804	1.0475		100	100	100		Lipid	Plasmalogen	100009007		2443	744.59
	1813			1-(1-enyl-stearoyl)-2-linoleoyl-GPE (P-18:0/18:2)*	LC/MS pos late	52748					1.04	1.2	1.15			0.6815	0.9783	0.0471	0.469	0.0983	0.996	0.1031	0.8515		0.9392	0.9784	1.1231		100	100	100		Lipid	Plasmalogen	100009225		2633	728.559
	1816			1-(1-enyl-palmitoyl)-2-arachidonoyl-GPC (P-16:0/20:4)*	LC/MS pos late	52689					1.13	1.22	1.09			0.3165	0.8756	0.1394	0.7506	0.6004	0.996	0.3093	0.9977		0.9065	1.0206	1.1092		100	100	100		Lipid	Plasmalogen	100009014		2154	766.575
	1817			1-(1-enyl-palmitoyl)-2-linoleoyl-GPC (P-16:0/18:2)*	LC/MS pos late	52682					1.5	1.59	1.06			0.0133	0.4692	0.0064	0.1859	0.7022	0.996	0.0124	0.3768		0.7898	1.1863	1.2587		100	100	100		Lipid	Plasmalogen	100009009		2226	742.575
	1820			1-(1-enyl-stearoyl)-2-arachidonoyl-GPE (P-18:0/20:4)*	LC/MS pos late	52475		HMDB05779	9547058		0.97	1.01	1.05			0.6136	0.9738	0.8589	0.9947	0.4973	0.996	0.7724	0.9977		0.9701	0.939	0.9818		100	100	100		Lipid	Plasmalogen	100008999		2511	752.559
	1825		Lysoplasmalogen	1-(1-enyl-palmitoyl)-GPC (P-16:0)*	LC/MS pos late	52474			10917802		1.39	1.21	0.87			0.3259	0.8756	0.5185	0.987	0.7257	0.996	0.5961	0.9977		0.8217	1.1422	0.994		80	100	80		Lipid	Lysoplasmalogen	100002875		1547	480.345
	1826			1-(1-enyl-palmitoyl)-GPE (P-16:0)*	LC/MS pos late	39270					1.07	0.97	0.91			0.7393	0.9783	0.9819	0.9969	0.7224	0.996	0.9209	0.9977		1.0442	1.117	1.0158		100	100	100		Lipid	Lysoplasmalogen	100003000		1558	438.298
	1828			1-(1-enyl-oleoyl)-GPE (P-18:1)*	LC/MS pos late	44621					0.96	0.9	0.94			0.8286	0.9868	0.6805	0.9941	0.8443	0.996	0.9154	0.9977		1.1093	1.0698	1.0034		100	100	100		Lipid	Lysoplasmalogen	100005372		1566	464.314
	1830			1-(1-enyl-stearoyl)-GPE (P-18:0)*	LC/MS polar	39271					0.79	0.99	1.25			0.3799	0.8899	0.9668	0.9947	0.4019	0.996	0.6021	0.9977		1.0545	0.8347	1.041		100	100	100		Lipid	Lysoplasmalogen	100003001		890	464.315
	1831			1-(1-enyl-oleoyl)-2-oleoyl-GPE (P-18:1/18:1)*	LC/MS pos late	54691		HMDB11441			0.97	0.85	0.87			0.8271	0.9868	0.1293	0.7224	0.1852	0.996	0.25	0.9977		1.0918	1.0614	0.9272		100	100	100		Lipid	Lysoplasmalogen	100010839		2534	728.559
	1832			1-(1-enyl-oleoyl)-2-linoleoyl-GPE (P-18:1/18:2)*	LC/MS pos late	54999					1.03	0.98	0.96			0.774	0.9821	0.7974	0.9947	0.5884	0.996	0.8583	0.9977		0.9992	1.0282	0.9823		100	100	100		Lipid	Lysoplasmalogen	100009003		2324	726.543
	1833		Glycerolipid Metabolism	glycerol	LC/MS neg	15122	C00116	HMDB00131	753		0.83	0.8	0.96			0.3418	0.8756	0.4964	0.987	0.778	0.996	0.6082	0.9977		1.1267	0.9362	0.8963		100	100	100		Lipid	Glycerolipid Metabolism	1254	56-81-5	758	91.0401
	1834			glycerol 3-phosphate	LC/MS neg	43847	C00093	HMDB00126	754		0.82	0.95	1.16			0.2757	0.8756	0.7961	0.9947	0.3972	0.996	0.5089	0.9977		1.116	0.9143	1.0602		100	100	100		Lipid	Glycerolipid Metabolism	100000258	29849-82-9	613.2	171.006
	1839			glycerophosphoglycerol	LC/MS polar	48857	C03274		439964		0.91	0.83	0.91			0.6134	0.9738	0.4321	0.979	0.7737	0.996	0.7192	0.9977		1.1624	1.0588	0.9605		100	100	100		Lipid	Glycerolipid Metabolism	100001619		2430	245.043
	1842		Monoacylglycerol	1-myristoylglycerol (14:0)	LC/MS neg	35625	C01885	HMDB11561	79050		1.28	1.39	1.09			0.5344	0.9586	0.7805	0.9945	0.3734	0.996	0.6489	0.9977		1.232	1.5764	1.7108		100	100	100		Lipid	Monoacylglycerol	100001618	75685-84-6	6353.3	227.202
	1843			2-myristoylglycerol (14:0)	LC/MS neg	34383			137938		1.95	1.8	0.92			0.9694	0.9938	0.5019	0.987	0.4785	0.996	0.7193	0.9977		1.0611	2.067	1.9088		100	100	100		Lipid	Monoacylglycerol	100001408	27214-38-6	6230	227.202
	1844			1-myristoleoylglycerol (14:1)	LC/MS neg	34382			6453334		4.31	2.48	0.58			0.9201	0.9938	0.465	0.987	0.5265	0.996	0.7217	0.9977		0.9789	4.2199	2.432		100	60	100		Lipid	Monoacylglycerol	100001434	55030-82-5	5655	225.186
	1845			1-pentadecanoylglycerol (15:0)	LC/MS neg	47898			190750		0.88	1.24	1.41			0.3218	0.8756	0.7344	0.9941	0.1926	0.996	0.3861	0.9977		0.8897	0.7827	1.1066		100	100	100		Lipid	Monoacylglycerol	100001431		6200	241.217
	1846			1-palmitoylglycerol (16:0)	LC/MS neg	21127		HMDB31074	14900		1.05	1.12	1.07			0.5357	0.9586	0.9186	0.9947	0.4724	0.996	0.7303	0.9977		1.0263	1.0736	1.1517		100	100	100		Lipid	Monoacylglycerol	100000827	542-44-9	6400	255.233
	1847			2-palmitoylglycerol (16:0)	LC/MS neg	33419		HMDB11533	123409		1.39	1.61	1.16			0.9458	0.9938	0.4218	0.979	0.4606	0.996	0.6626	0.9977		1.002	1.3931	1.6141		100	100	100		Lipid	Monoacylglycerol	100001048	23470-00-0	6300	255.233
	1848			1-margaroylglycerol (17:0)	LC/MS neg	34391			107036		1.36	1.5	1.1			0.7897	0.986	0.6778	0.9941	0.4982	0.996	0.7844	0.9977		1.0504	1.433	1.5785		100	100	100		Lipid	Monoacylglycerol	100001429	68002-72-2	6571	269.249
	1849			1-stearoylglycerol (18:0)	LC/MS pos late	21188	D01947	HMDB31075	24699		1.45	0.73	0.51			0.7255	0.9783	0.716	0.9941	0.9899	0.9983	0.9151	0.9977		1.259	1.8296	0.9248		100	60	100		Lipid	Monoacylglycerol	100000932	123-94-4;31566-31-1	1830	381.298
	1850			2-stearoylglycerol (18:0)	LC/MS pos late	34059			79075		1.19	0.72	0.6			0.6697	0.9783	0.7719	0.9945	0.8905	0.9983	0.9059	0.9977		1.0908	1.2991	0.7849		100	60	100		Lipid	Monoacylglycerol	100001047	621-61-4	1796	381.298
	1851			1-oleoylglycerol (18:1)	LC/MS neg	21184		HMDB11567	5283468		1.13	1.14	1.01			0.5319	0.9586	0.8606	0.9947	0.4265	0.996	0.6953	0.9977		1.0546	1.1908	1.2048		100	100	100		Lipid	Monoacylglycerol	100000924	111-03-5	6500	281.249
	1852			2-oleoylglycerol (18:1)	LC/MS neg	21232			5319879		1.21	1.21	1.01			0.8504	0.9868	0.6557	0.9941	0.528	0.996	0.8035	0.9977		1.075	1.2956	1.3035		100	100	100		Lipid	Monoacylglycerol	100000943	3443-84-3	6300	281.249
	1853			1-linoleoylglycerol (18:2)	LC/MS neg	27447			5283469		1.3	1.06	0.82			0.6026	0.9728	0.9479	0.9947	0.5587	0.996	0.8077	0.9977		1.1092	1.4374	1.1773		100	100	100		Lipid	Monoacylglycerol	100001040	2277-28-3	6477	279.233
	1854			2-linoleoylglycerol (18:2)	LC/MS neg	32506		HMDB11538	5365676		1.48	1.2	0.81			0.9561	0.9938	0.7619	0.9941	0.7206	0.996	0.9257	0.9977		1.0105	1.4981	1.2078		100	100	100		Lipid	Monoacylglycerol	100000987	3443-82-1	6250	279.233
	1855			1-linolenoylglycerol (18:3)	LC/MS neg	34393		HMDB11569	53480978		2.89	1.28	0.44			0.8401	0.9868	0.8437	0.9947	0.6907	0.996	0.9208	0.9977		1.8199	5.2586	2.3218		100	100	100		Lipid	Monoacylglycerol	100001435		6214	277.217
	1856			1-arachidonylglycerol (20:4)	LC/MS neg	34397	C13857	HMDB11572	5282281		0.94	1.05	1.12			0.6619	0.9783	0.8896	0.9947	0.7645	0.996	0.9011	0.9977		1.6239	1.5208	1.6977		100	100	100		Lipid	Monoacylglycerol	100001433	35474-99-8	6450	303.233
	1857			2-arachidonoylglycerol (20:4)	LC/MS neg	19266	C13856	HMDB04666	5282280		1.02	1.13	1.11			0.9633	0.9938	0.9476	0.9947	0.911	0.9983	0.9934	0.9987		1.4253	1.4542	1.6147		100	100	100		Lipid	Monoacylglycerol	100000584	53847-30-6	6170	303.233
	1861			1-docosahexaenoylglycerol (22:6)	LC/MS neg	35153		HMDB11587			1.62	1.21	0.74			0.861	0.9868	0.7765	0.9945	0.6473	0.996	0.8948	0.9977		1.2908	2.0955	1.5567		100	100	100		Lipid	Monoacylglycerol	100001481		6150	309.222
	1863			1-dihomo-linolenylglycerol (20:3)	LC/MS neg	48341					1.28	1.31	1.02			0.8141	0.9868	0.7449	0.9941	0.577	0.996	0.8491	0.9977		1.3929	1.7792	1.8216		100	100	100		Lipid	Monoacylglycerol	100006121		6220	305.249
	1864			2-docosahexaenoylglycerol (22:6)*	LC/MS neg	48675		HMDB11557			3.25	1.81	0.56			0.5408	0.9586	0.3713	0.9762	0.7698	0.996	0.6482	0.9977		0.902	2.9301	1.6305		80	100	100		Lipid	Monoacylglycerol	100006352		6000	309.222
	1865			1-palmitoleoylglycerol (16:1)*	LC/MS neg	52431					1.84	2.04	1.11			0.6567	0.9783	0.5599	0.987	0.3121	0.996	0.5853	0.9977		1.4457	2.6608	2.9518		100	100	100		Lipid	Monoacylglycerol	100008952		6094	253.217
	1866			2-palmitoleoylglycerol (16:1)*	LC/MS neg	52432					3.08	2.83	0.92			0.9888	0.9954	0.3484	0.9688	0.3416	0.996	0.5422	0.9977		1.2011	3.6953	3.3965		100	100	100		Lipid	Monoacylglycerol	100008953		6016	253.217
	1867			1-eicosapentaenoylglycerol (20:5)*	LC/MS neg	53220		HMDB11580			2.03	1.42	0.7			0.9381	0.9938	0.9163	0.9947	0.9781	0.9983	0.9938	0.9987		1.9843	4.0257	2.8094		100	100	100		Lipid	Monoacylglycerol	100009403		5988	301.217
	1868			2-eicosapentaenoylglycerol (20:5)*	LC/MS neg	53221		HMDB11550	11660820		2.08	1.6	0.77			0.521	0.9586	0.5787	0.987	0.9295	0.9983	0.7775	0.9977		0.5962	1.2381	0.9535		40	80	80		Lipid	Monoacylglycerol	100009404		5943	301.217
	1876		Diacylglycerol	diacylglycerol (12:0/18:1, 14:0/16:1, 16:0/14:1) [2]*	LC/MS pos late	55001					12.92	2.66	0.21			0.2226	0.8756	0.5509	0.987	0.514	0.996	0.4605	0.9977		0.7485	9.6727	1.992		60	80	100		Lipid	Diacylglycerol	100010959		2716	556.494
	1877			diacylglycerol (14:0/18:1, 16:0/16:1) [1]*	LC/MS pos late	54953					36.52	5.41	0.15			0.1009	0.7578	0.4425	0.98	0.3452	0.996	0.2451	0.9977		0.4969	18.149	2.6897		40	80	80		Lipid	Diacylglycerol	100010934		3057	584.525
	1878			diacylglycerol (14:0/18:1, 16:0/16:1) [2]*	LC/MS pos late	54954					10.66	2.76	0.26			0.1755	0.8616	0.3581	0.9762	0.6371	0.996	0.3725	0.9977		0.6616	7.0529	1.8275		100	100	100		Lipid	Diacylglycerol	100010935		3183	584.525
	1879			diacylglycerol (16:1/18:2 [2], 16:0/18:3 [1])*	LC/MS pos late	54966					29.35	2.08	0.07			0.1524	0.8424	0.4676	0.987	0.4516	0.996	0.344	0.9977		0.8671	25.4523	1.8035		100	100	100		Lipid	Diacylglycerol	100010940		2733	608.525
	1881			oleoyl-linoleoyl-glycerol (18:1/18:2) [1]	LC/MS pos late	46798					13.33	1.25	0.09			0.3009	0.8756	0.9358	0.9947	0.2673	0.996	0.4544	0.9977		1.3397	17.8626	1.6805		100	100	100		Lipid	Diacylglycerol	100002989	106292-55-1	3115	636.556
	1882			oleoyl-linoleoyl-glycerol (18:1/18:2) [2]	LC/MS pos late	46799					11.64	1.33	0.11			0.0959	0.7574	0.7745	0.9945	0.156	0.996	0.1948	0.9864		0.9464	11.0137	1.2546		100	100	100		Lipid	Diacylglycerol	100002990	104346-53-4	3223	636.556
	1885			oleoyl-arachidonoyl-glycerol (18:1/20:4) [2]*	LC/MS pos late	54961					2.82	1.04	0.37			0.6986	0.9783	0.9346	0.9947	0.7598	0.996	0.9169	0.9977		1.2856	3.6258	1.3342		100	100	100		Lipid	Diacylglycerol	100010937		2990	660.556
	1886			linoleoyl-arachidonoyl-glycerol (18:2/20:4) [1]*	LC/MS pos late	54955					4.04	0.71	0.18			0.7554	0.9783	0.7777	0.9945	0.5548	0.996	0.8336	0.9977		1.753	7.0845	1.2439		100	100	100		Lipid	Diacylglycerol	100010922		2566	658.541
	1887			linoleoyl-arachidonoyl-glycerol (18:2/20:4) [2]*	LC/MS pos late	54956					1.91	0.78	0.41			0.802	0.9868	0.8052	0.9947	0.6203	0.996	0.8799	0.9977		1.3389	2.5591	1.0502		100	100	100		Lipid	Diacylglycerol	100010923		2624	658.541
	1888			linoleoyl-linoleoyl-glycerol (18:2/18:2) [1]*	LC/MS pos late	54968					15.36	1.07	0.07			0.139	0.7976	0.8945	0.9947	0.1729	0.996	0.2533	0.9977		1.1926	18.3129	1.2723		100	100	100		Lipid	Diacylglycerol	100010941		2689	634.541
	1890			linoleoyl-linolenoyl-glycerol (18:2/18:3) [1]*	LC/MS pos late	54963					34.67	1.04	0.03			0.1407	0.7997	0.9413	0.9947	0.1243	0.996	0.2168	0.9864		0.4847	16.8041	0.5018		40	80	40		Lipid	Diacylglycerol	100010926		2426	632.525
	1891			linoleoyl-linolenoyl-glycerol (18:2/18:3) [2]*	LC/MS pos late	54964					41.66	1.73	0.04			0.0726	0.7368	0.7638	0.9941	0.1227	0.996	0.1489	0.9347		1.0459	43.5694	1.8136		100	100	100		Lipid	Diacylglycerol	100010927		2478	632.525
	1892			linoleoyl-docosahexaenoyl-glycerol (18:2/22:6) [1]*	LC/MS pos late	54949					12.89	0.87	0.07			0.2864	0.8756	0.9516	0.9947	0.3128	0.996	0.4777	0.9977		0.5215	6.7217	0.4518		60	60	60		Lipid	Diacylglycerol	100010928		2417	682.541
	1893			linoleoyl-docosahexaenoyl-glycerol (18:2/22:6) [2]*	LC/MS pos late	54950					7.47	0.87	0.12			0.255	0.8756	0.9661	0.9947	0.2391	0.996	0.4006	0.9977		1.4	10.4622	1.2189		100	100	100		Lipid	Diacylglycerol	100010929		2468	682.541
	1896			palmitoyl-arachidonoyl-glycerol (16:0/20:4) [2]*	LC/MS pos late	54958					2.84	1.21	0.43			0.1567	0.8433	0.7337	0.9941	0.2676	0.996	0.3208	0.9977		0.7795	2.2144	0.943		100	100	100		Lipid	Diacylglycerol	100010925		3015	634.541
	1897			palmitoleoyl-linoleoyl-glycerol (16:1/18:2) [1]*	LC/MS pos late	54967					40.88	2.22	0.05			0.1312	0.7976	0.4237	0.979	0.4437	0.996	0.3051	0.9977		0.5157	21.0794	1.1442		80	80	100		Lipid	Diacylglycerol	100010930		2664	608.525
	1898			palmitoyl-oleoyl-glycerol (16:0/18:1) [1]*	LC/MS pos late	54943					9.58	0.92	0.1			0.284	0.8756	0.8614	0.9947	0.218	0.996	0.3989	0.9977		0.6253	5.9919	0.5773		60	60	60		Lipid	Diacylglycerol	100010916		3562	612.556
	1899			palmitoyl-oleoyl-glycerol (16:0/18:1) [2]*	LC/MS pos late	54942					6.06	1.71	0.28			0.1546	0.8431	0.6678	0.9941	0.3017	0.996	0.3288	0.9977		0.9122	5.5311	1.5582		100	100	100		Lipid	Diacylglycerol	100010917		3695	612.556
	1900			palmitoleoyl-oleoyl-glycerol (16:1/18:1) [1]*	LC/MS pos late	52632		HMDB07131	9543694		57.94	4.05	0.07			0.1989	0.8756	0.4324	0.979	0.5941	0.996	0.419	0.9977		0.3996	23.153	1.62		0	40	80		Lipid	Diacylglycerol	100009053		3035	610.541
	1901			palmitoleoyl-oleoyl-glycerol (16:1/18:1) [2]*	LC/MS pos late	52631					17.58	1.92	0.11			0.1421	0.8	0.6566	0.9941	0.2865	0.996	0.3065	0.9977		0.6553	11.5206	1.2581		80	80	100		Lipid	Diacylglycerol	100009054		3154	610.541
	1902			palmitoyl-palmitoyl-glycerol (16:0/16:0) [1]*	LC/MS pos late	54991					6.84	1.41	0.21			0.1771	0.8616	0.8029	0.9947	0.2613	0.996	0.3433	0.9977		0.5864	4.0109	0.8243		60	60	60		Lipid	Diacylglycerol	100010947		3568	586.541
	1903			palmitoyl-palmitoyl-glycerol (16:0/16:0) [2]*	LC/MS pos late	54990					3.41	1.84	0.54			0.4678	0.9586	0.678	0.9941	0.7512	0.996	0.7585	0.9977		0.9905	3.3802	1.8206		100	100	100		Lipid	Diacylglycerol	100010948		3734	586.541
	1904			palmitoyl-linoleoyl-glycerol (16:0/18:2) [1]*	LC/MS pos late	52633		HMDB05207 HMDB07103	9543695		2.14	0.47	0.22			0.7336	0.9783	0.2803	0.9062	0.1649	0.996	0.3361	0.9977		1.12	2.3975	0.528		80	100	100		Lipid	Diacylglycerol	100009052		3080	610.541
	1905			palmitoyl-linoleoyl-glycerol (16:0/18:2) [2]*	LC/MS pos late	52634					6.11	1.32	0.22			0.1083	0.7827	0.8465	0.9947	0.1501	0.996	0.2065	0.9864		0.9423	5.7533	1.2466		100	100	100		Lipid	Diacylglycerol	100009055		3197	610.541
	1909			oleoyl-oleoyl-glycerol (18:1/18:1) [1]*	LC/MS pos late	54945					11.66	1.13	0.1			0.4785	0.9586	0.9357	0.9947	0.4316	0.996	0.6781	0.9977		1.2523	14.5997	1.4174		80	80	80		Lipid	Diacylglycerol	100010918		3571	638.572
	1910			oleoyl-oleoyl-glycerol (18:1/18:1) [2]*	LC/MS pos late	54946					12.34	1.64	0.13			0.1366	0.7976	0.7056	0.9941	0.2502	0.996	0.2876	0.9977		0.9069	11.1929	1.4918		100	100	100		Lipid	Diacylglycerol	100010919		3695	638.572
	1911			stearoyl-linoleoyl-glycerol (18:0/18:2) [1]*	LC/MS pos late	54948					7.31	1.15	0.16			0.1553	0.8431	0.8477	0.9947	0.2114	0.996	0.2934	0.9977		0.8635	6.312	0.9957		100	100	100		Lipid	Diacylglycerol	100010920		3650	638.572
	1912		Sphingolipid Metabolism	sphinganine	LC/MS pos late	17769	C00836	HMDB00269	3126		0.73	0.77	1.06			0.0908	0.7566	0.1833	0.8313	0.6773	0.996	0.1991	0.9864		1.3344	0.974	1.0297		100	100	100		Lipid	Sphingolipid Metabolism	313	3102-56-5	1413	302.305
	1915			N-palmitoyl-sphinganine (d18:0/16:0)	LC/MS pos late	52604		HMDB11760	5283572		0.58	0.55	0.95			0.081	0.7368	0.0385	0.434	0.6827	0.996	0.0839	0.7557		1.3794	0.8032	0.7615		100	100	100		Lipid	Sphingolipid Metabolism	100009028	5966-29-0	3090	540.535
	1924			palmitoyl dihydrosphingomyelin (d18:0/16:0)*	LC/MS pos late	52434			9939965		0.79	0.74	0.93			0.2144	0.8756	0.0914	0.6376	0.6098	0.996	0.2093	0.9864		1.2264	0.9692	0.9051		100	100	100		Lipid	Sphingolipid Metabolism	100008954		2290	705.591
	1926			palmitoyl sphingomyelin (d18:1/16:0)	LC/MS pos late	37506			9939941		0.88	0.91	1.04			0.001	0.1579	0.0086	0.2087	0.2572	0.996	0.0028	0.2419		1.0678	0.9401	0.9734		100	100	100		Lipid	Sphingolipid Metabolism	100002107	6254-89-3	2168	703.575
	1927			stearoyl sphingomyelin (d18:1/18:0)	LC/MS pos late	19503	C00550	HMDB01348	6453725		0.93	0.83	0.89			0.463	0.9586	0.0673	0.5624	0.234	0.996	0.1697	0.9646		1.1203	1.0453	0.9332		100	100	100		Lipid	Sphingolipid Metabolism	1538	85187-10-6;85187-10-6	2400	731.606
	1928			behenoyl sphingomyelin (d18:1/22:0)*	LC/MS pos late	48492					0.98	1.09	1.11			0.7592	0.9783	0.2122	0.8662	0.1287	0.996	0.2624	0.9977		0.9797	0.9606	1.0653		100	100	100		Lipid	Sphingolipid Metabolism	100006294		3083	787.669
	1932			sphingomyelin (d18:1/14:0, d16:1/16:0)*	LC/MS pos late	42463			11433862		0.92	0.91	0.99			0.3157	0.8756	0.2822	0.9062	0.9385	0.9983	0.4761	0.9977		1.0748	0.9911	0.9834		100	100	100		Lipid	Sphingolipid Metabolism	100004328		1998	675.544
	1933			sphingomyelin (d18:2/14:0, d18:1/14:1)*	LC/MS pos late	47154					0.98	0.76	0.77			0.6729	0.9783	0.0921	0.6376	0.1875	0.996	0.2024	0.9864		1.0546	1.0326	0.7982		80	60	20		Lipid	Sphingolipid Metabolism	100005985		1860	673.528
	1934			sphingomyelin (d18:1/15:0, d16:1/17:0)*	LC/MS pos late	52433					1.07	1	0.93			0.5304	0.9586	0.926	0.9947	0.5917	0.996	0.7878	0.9977		1.0159	1.0885	1.0162		100	100	100		Lipid	Sphingolipid Metabolism	100006314	121999-58-4	2082	689.559
	1935			sphingomyelin (d18:2/16:0, d18:1/16:1)*	LC/MS pos late	42459					0.75	0.75	1			0.0067	0.3727	0.0092	0.2164	0.868	0.996	0.0108	0.3768		1.2138	0.9103	0.9138		100	100	100		Lipid	Sphingolipid Metabolism	100004329		2002	701.559
	1936			sphingomyelin (d18:1/17:0, d17:1/18:0, d19:1/16:0)	LC/MS pos late	52615					0.91	0.91	1			0.2222	0.8756	0.2345	0.8743	0.9722	0.9983	0.3719	0.9977		1.0593	0.9641	0.9671		100	100	100		Lipid	Sphingolipid Metabolism	100008920	121999-64-2	2312	717.591
	1937			sphingomyelin (d18:1/18:1, d18:2/18:0)	LC/MS pos late	37529			6443882		0.89	0.92	1.04			0.0228	0.4988	0.0962	0.6462	0.4357	0.996	0.0605	0.6715		1.0428	0.9256	0.9593		100	100	100		Lipid	Sphingolipid Metabolism	100002106	108392-10-5	2167	729.591
	1938			sphingomyelin (d18:1/20:0, d16:1/22:0)*	LC/MS pos late	48490					1	0.98	0.98			0.9731	0.9938	0.7066	0.9941	0.7316	0.996	0.9136	0.9977		1.0179	1.0189	1.0003		100	100	100		Lipid	Sphingolipid Metabolism	100006290		2685	759.638
	1939			sphingomyelin (d18:1/20:1, d18:2/20:0)*	LC/MS pos late	48491					0.86	0.84	0.99			0.0082	0.3796	0.0057	0.1748	0.8503	0.996	0.0093	0.3768		1.1281	0.966	0.9525		100	100	100		Lipid	Sphingolipid Metabolism	100006292	222403-67-0	2383	757.622
	1940			sphingomyelin (d18:1/21:0, d17:1/22:0, d16:1/23:0)*	LC/MS pos late	52495					1.01	1.01	1			0.8693	0.9868	0.9505	0.9947	0.8208	0.996	0.9718	0.9981		0.9667	0.9758	0.9782		100	100	100		Lipid	Sphingolipid Metabolism	100009025		2793	773.653
	1941			sphingomyelin (d18:1/22:1, d18:2/22:0, d16:1/24:1)*	LC/MS pos late	48493					0.91	0.88	0.97			0.0344	0.5377	0.0068	0.1875	0.3968	0.996	0.0181	0.4007		1.0715	0.9746	0.9408		100	100	100		Lipid	Sphingolipid Metabolism	100006295		2666	785.653
	1942			sphingomyelin (d18:2/23:0, d18:1/23:1, d17:1/24:1)*	LC/MS pos late	52435					0.93	0.92	0.99			0.4338	0.9387	0.4179	0.979	0.9772	0.9983	0.6458	0.9977		1.0378	0.9622	0.9572		100	100	100		Lipid	Sphingolipid Metabolism	100008956		2845	799.669
	1943			sphingomyelin (d18:1/24:1, d18:2/24:0)*	LC/MS pos late	47153					0.98	1.03	1.05			0.5197	0.9586	0.5127	0.987	0.2057	0.996	0.4342	0.9977		0.9775	0.9531	1.0021		100	100	100		Lipid	Sphingolipid Metabolism	100005986	94359-13-4	3033	813.684
	1944			sphingomyelin (d18:2/24:1, d18:1/24:2)*	LC/MS pos late	52437					1	1.01	1.01			0.9785	0.9938	0.8013	0.9947	0.8221	0.996	0.961	0.9981		0.9873	0.9904	1.0011		100	100	100		Lipid	Sphingolipid Metabolism	100008957		2635	811.669
	1948			sphingosine	LC/MS pos late	17747	C00319	HMDB00252	5353955		0.75	0.93	1.23			0.0772	0.7368	0.6891	0.9941	0.1537	0.996	0.1684	0.9646		1.1523	0.8635	1.0664		100	100	100		Lipid	Sphingolipid Metabolism	297	123-78-4	1393	300.29
	1952			N-palmitoyl-sphingosine (d18:1/16:0)	LC/MS pos late	44877		HMDB04949	5283564		0.96	1.06	1.11			0.5424	0.9586	0.6079	0.9941	0.2711	0.996	0.5312	0.9977		1.0241	0.9823	1.0897		100	100	100		Lipid	Sphingolipid Metabolism	1518	24696-26-2	2893	538.519
	1954			N-stearoyl-sphingosine (d18:1/18:0)*	LC/MS pos late	54979		HMDB04950	5283565		1.04	1.09	1.05			0.9535	0.9938	0.466	0.987	0.5012	0.996	0.7114	0.9977		0.9718	1.0074	1.0599		100	100	100		Lipid	Sphingolipid Metabolism	1547	104404-17-3	3392	566.551
	1955			phytosphingosine	LC/MS pos late	1510	C12144	HMDB04610	122121		0.82	0.91	1.1			0.1746	0.8616	0.5439	0.987	0.4291	0.996	0.3809	0.9977		1.1881	0.9786	1.0783		100	100	100		Lipid	Sphingolipid Metabolism	469	554-62-1	1367	318.3
	1956			glycosyl-N-palmitoyl-sphingosine	LC/MS pos late	53013					0.77	0.87	1.13			0.0131	0.4692	0.1747	0.817	0.1678	0.996	0.0405	0.5814		1.1359	0.8767	0.9889		100	100	100		Lipid	Sphingolipid Metabolism	100009272		2623	700.572
	1957			glycosyl-N-stearoyl-sphingosine	LC/MS pos late	52234					0.91	0.87	0.96			0.3826	0.8899	0.2735	0.9054	0.8135	0.996	0.5012	0.9977		1.1036	1.0059	0.9647		100	100	100		Lipid	Sphingolipid Metabolism	100001882		3053	728.604
	1958			lactosyl-N-palmitoyl-sphingosine	LC/MS pos late	53010					0.85	0.92	1.08			0.0656	0.7368	0.3123	0.9448	0.3507	0.996	0.1711	0.9646		1.054	0.8995	0.9687		100	100	100		Lipid	Sphingolipid Metabolism	100009030	4201-62-1	2527	862.625
	1962		Mevalonate Metabolism	3-hydroxy-3-methylglutarate	LC/MS polar	531	C03761	HMDB00355	1662		1.04	1.2	1.16			0.7642	0.9783	0.4982	0.987	0.7022	0.996	0.7864	0.9977		1.0152	1.0534	1.2184		100	100	100		Lipid	Mevalonate Metabolism	112	503-49-1	2700	161.046
	1975		Sterol	cholesterol	LC/MS pos late	63	C00187	HMDB00067	11025495		1.23	1.01	0.82			0.4408	0.947	0.9674	0.9947	0.4645	0.996	0.6772	0.9977		0.957	1.1799	0.9679		100	100	100		Lipid	Sterol	266	57-88-5	2707	369.352
	1996			4-cholesten-3-one	LC/MS pos late	38125	C00599	HMDB00921	91477		1.1	1.04	0.94			0.8305	0.9868	0.9217	0.9947	0.9077	0.9983	0.9763	0.9981		1.0648	1.171	1.1052		100	100	100		Lipid	Sterol	100002227	601-57-0	2520	385.346
	1997			beta-sitosterol	LC/MS pos late	27414	C01753	HMDB00852	222284		0.82	0.71	0.87			0.2609	0.8756	0.1484	0.7607	0.7217	0.996	0.3074	0.9977		1.0797	0.8819	0.7631		100	100	80		Lipid	Sterol	100001033	83-46-5	3054	397.383
	1999			campesterol	LC/MS pos late	33997	C01789	HMDB02869	173183		1.2	0.98	0.82			0.0711	0.7368	0.7321	0.9941	0.038	0.996	0.0791	0.7526		0.983	1.1765	0.9658		100	100	100		Lipid	Sterol	100001269	474-62-4	2873	383.367
	2017			7-hydroxycholesterol (alpha or beta)	LC/MS pos late	47890					2.22	1.05	0.48			0.6437	0.9783	0.8831	0.9947	0.5439	0.996	0.8114	0.9977		1.5857	3.5168	1.6727		80	80	40		Lipid	Sterol	100005999		1930	367.336
	2059		Steroid	corticosterone	LC/MS neg	5983	C02140	HMDB01547	5753		0.58	0.54	0.93			0.0354	0.5377	0.0217	0.3219	0.794	0.996	0.0411	0.5814		1.3932	0.8123	0.7532		100	60	60		Lipid	Steroid	272	50-22-6	5040	345.207
	2143		Primary Bile Acid Metabolism	cholate	LC/MS neg	22842	C00695	HMDB00619	221493		0.18	0.71	4.03			0.212	0.8756	0.4837	0.987	0.5626	0.996	0.4432	0.9977		2.87	0.5061	2.0373		60	60	40		Lipid	Primary Bile Acid Metabolism	136	81-25-4	5165	407.28
	2145			taurocholate	LC/MS neg	18497	C05122	HMDB00036	6675		0.09	0.21	2.25			0.4483	0.9564	0.5508	0.987	0.8677	0.996	0.7183	0.9977		10.2502	0.9656	2.1719		100	100	100		Lipid	Primary Bile Acid Metabolism	1648	145-42-6	5150	514.284
	2148			taurochenodeoxycholate	LC/MS neg	18494	C05465	HMDB00951	387316		0.06	0.14	2.25			0.2937	0.8756	0.2509	0.8743	0.9155	0.9983	0.4357	0.9977		15.0685	0.9686	2.1748		100	80	80		Lipid	Primary Bile Acid Metabolism	1629	6009-98-9	5250	498.289
	2149			beta-muricholate	LC/MS neg	31885	C17726	HMDB00415	5283853		0.26	0.56	2.17			0.2461	0.8756	0.488	0.987	0.6234	0.996	0.4928	0.9977		1.8606	0.4835	1.0486		100	60	60		Lipid	Primary Bile Acid Metabolism	100001066	2393-59-1	4794	407.28
	2152			tauro-beta-muricholate	LC/MS neg	33983		HMDB00932	168408		0.11	0.32	2.82			0.4293	0.9334	0.5777	0.987	0.8099	0.996	0.7101	0.9977		9.8611	1.1108	3.1314		100	100	100		Lipid	Primary Bile Acid Metabolism	100001250	25696-60-0	4774	514.284
	2160		Secondary Bile Acid Metabolism	deoxycholate	LC/MS neg	1114	C04483	HMDB00626	222528		0.84	0.76	0.91			0.252	0.8756	0.1246	0.7224	0.6623	0.996	0.2711	0.9977		1.0123	0.8532	0.7723		100	60	80		Lipid	Secondary Bile Acid Metabolism	302	83-44-3	5294	391.285
	2163			taurodeoxycholate	LC/MS neg	12261	C05463	HMDB00896	2733768		0.04	0.09	2.64			0.2215	0.8756	0.2604	0.886	0.9156	0.9983	0.3888	0.9977		22.2344	0.7873	2.0817		100	80	80		Lipid	Secondary Bile Acid Metabolism	1668	207737-97-1	5257.4	498.289
	2174			tauroursodeoxycholate	LC/MS neg	39378		HMDB00874	9848818		0.07	0.17	2.32			0.3629	0.8756	0.5928	0.9917	0.6988	0.996	0.6472	0.9977		8.0635	0.5994	1.3917		80	60	40		Lipid	Secondary Bile Acid Metabolism	100002912	14605-22-2	5025	498.289
	2184			taurohyodeoxycholic acid	LC/MS neg	43588			119046		0.01	0.01	2.13			0.237	0.8756	0.4277	0.979	0.6791	0.996	0.4715	0.9977		86.2222	0.5296	1.1281		60	40	40		Lipid	Secondary Bile Acid Metabolism	100003869	38411-85-7	5073	498.289
	2192			7-ketodeoxycholate	LC/MS neg	31904		HMDB00391	188292		0.39	0.37	0.95			0.3403	0.8756	0.2079	0.8613	0.7412	0.996	0.4114	0.9977		1.2129	0.4674	0.4437		60	40	40		Lipid	Secondary Bile Acid Metabolism	100001063	911-40-0	4821	405.265
	2237		Fatty Acid Metabolism (Acyl Choline)	palmitoylcholine	LC/MS pos late	52944			151731		1.45	2.33	1.61			0.3301	0.8756	0.0295	0.3823	0.1714	0.996	0.0831	0.7557		0.8297	1.2005	1.9311		100	100	100		Lipid	Fatty Acid Metabolism (Acyl Choline)	100009233		1482	342.337
	2760	Nucleotide	Purine Metabolism, (Hypo)Xanthine/Inosine containing	inosine 5'-monophosphate (IMP)	LC/MS pos early	2133	C00130	HMDB00175	8582		1.04	1.33	1.29			0.7345	0.9783	0.1686	0.8105	0.2855	0.996	0.3428	0.9977		0.9841	1.0209	1.3126		100	100	100		Nucleotide	Purine Metabolism, (Hypo)Xanthine/Inosine containing	362	4691-65-0	650	349.054
	2761			inosine	LC/MS neg	1123	C00294	HMDB00195	6021		0.88	0.87	0.99			0.2882	0.8756	0.2827	0.9062	0.9895	0.9983	0.4583	0.9977		1.0967	0.969	0.958		100	100	100		Nucleotide	Purine Metabolism, (Hypo)Xanthine/Inosine containing	361	58-63-9	1602.1	267.073
	2762			hypoxanthine	LC/MS neg	3127	C00262	HMDB00157	790		1.02	1.08	1.06			0.928	0.9938	0.5997	0.9941	0.5397	0.996	0.796	0.9977		0.9758	0.9935	1.0519		100	100	100		Nucleotide	Purine Metabolism, (Hypo)Xanthine/Inosine containing	171	68-94-0	1291.2	135.031
	2763			xanthine	LC/MS neg	3147	C00385	HMDB00292	1188		0.88	0.97	1.11			0.0994	0.7578	0.6533	0.9941	0.2097	0.996	0.2205	0.9864		1.0582	0.9272	1.0281		100	100	100		Nucleotide	Purine Metabolism, (Hypo)Xanthine/Inosine containing	1004	69-89-6	910	151.026
	2764			xanthosine 5'-monophosphate (xmp)	LC/MS neg	12024	C00655	HMDB01554	73323		1.1	1.33	1.21			0.8737	0.9868	0.3119	0.9448	0.2466	0.996	0.4419	0.9977		0.9726	1.074	1.2975		100	100	100		Nucleotide	Purine Metabolism, (Hypo)Xanthine/Inosine containing	1251	25899-70-1	580	363.035
	2765			xanthosine	LC/MS neg	15136	C01762	HMDB00299	64959		1.2	1.57	1.31			0.7036	0.9783	0.1036	0.6713	0.1953	0.996	0.2218	0.9864		1.014	1.2127	1.5884		100	100	100		Nucleotide	Purine Metabolism, (Hypo)Xanthine/Inosine containing	100000299	146-80-5	1075	283.068
	2767			N1-methylinosine	LC/MS pos early	48351		HMDB02721	65095		0.86	0.76	0.88			0.3508	0.8756	0.205	0.8612	0.7183	0.996	0.4111	0.9977		1.1557	0.9991	0.8827		100	100	100		Nucleotide	Purine Metabolism, (Hypo)Xanthine/Inosine containing	100001409	20245-33-4	1430	283.104
	2770			urate	LC/MS neg	1604	C00366	HMDB00289	1175		1.41	1.7	1.2			0.1094	0.7827	0.0448	0.469	0.6184	0.996	0.1035	0.8515		0.7366	1.0417	1.2497		100	100	100		Nucleotide	Purine Metabolism, (Hypo)Xanthine/Inosine containing	1134	69-93-2;120K5305	757.1	167.021
	2771			allantoin	LC/MS polar	1107	C02350	HMDB00462	204		0.87	1.12	1.29			0.2683	0.8756	0.3961	0.9766	0.0639	0.996	0.1657	0.9646		1.0797	0.9415	1.2144		100	100	100		Nucleotide	Purine Metabolism, (Hypo)Xanthine/Inosine containing	1002	97-59-6	1672	157.037
	2775		Purine Metabolism, Adenine containing	adenosine 5'-diphosphate (ADP)	LC/MS neg	3108	C00008	HMDB01341	6022		1.15	1.09	0.95			0.7768	0.9821	0.5715	0.987	0.7755	0.996	0.8463	0.9977		0.8411	0.9648	0.9187		60	80	100		Nucleotide	Purine Metabolism, Adenine containing	208	20398-34-9	680	426.022
	2776			adenosine 5'-monophosphate (AMP)	LC/MS neg	32342	C00020	HMDB00045	6083		1.04	1.01	0.98			0.7549	0.9783	0.7371	0.9941	0.9811	0.9983	0.9295	0.9977		0.9716	1.0064	0.9847		100	100	100		Nucleotide	Purine Metabolism, Adenine containing	209	149022-20-8	822	346.056
	2777			adenosine 3'-monophosphate (3'-AMP)	LC/MS neg	35142	C01367	HMDB03540	41211		1.03	0.97	0.94			0.8886	0.9914	0.8173	0.9947	0.7111	0.996	0.9297	0.9977		1.0495	1.0804	1.0176		100	100	100		Nucleotide	Purine Metabolism, Adenine containing	100001449	84-21-9	1245	346.056
	2778			adenosine 2'-monophosphate (2'-AMP)	LC/MS neg	36815	C00946	HMDB11617	94136		0.91	0.95	1.04			0.3445	0.8756	0.6199	0.9941	0.6434	0.996	0.6276	0.9977		1.0256	0.9373	0.9746		100	100	100		Nucleotide	Purine Metabolism, Adenine containing	100001694	130-49-4	1497.7	346.056
	2780			adenosine-2',3'-cyclic monophosphate	LC/MS pos early	37467	C02353	HMDB11616	2024		0.75	0.81	1.08			0.4358	0.9397	0.5569	0.987	0.8434	0.996	0.7103	0.9977		1.0379	0.7829	0.8451		80	80	60		Nucleotide	Purine Metabolism, Adenine containing	72	37063-35-7	1000	330.06
	2781			adenosine 3',5'-diphosphate	LC/MS neg	15691	C00054	HMDB00061	159296		0.88	0.51	0.58			0.3914	0.8899	0.0478	0.469	0.213	0.996	0.1272	0.9218		1.1739	1.031	0.5985		100	100	100		Nucleotide	Purine Metabolism, Adenine containing	1214	75431-54-8	575	426.022
	2782			adenylosuccinate	LC/MS neg	18360	C03794	HMDB00536	195		1.8	1.23	0.69			0.5882	0.9711	0.7449	0.9941	0.827	0.996	0.8567	0.9977		1.1538	2.0726	1.4247		100	100	100		Nucleotide	Purine Metabolism, Adenine containing	1303	19046-78-7	560	230.53
	2783			adenosine	LC/MS pos early	555	C00212	HMDB00050	60961		1.14	0.96	0.84			0.2921	0.8756	0.7114	0.9941	0.1644	0.996	0.3395	0.9977		1.0472	1.1961	1.01		100	100	100		Nucleotide	Purine Metabolism, Adenine containing	798	58-61-7	2169	268.104
	2784			adenine	LC/MS pos early	554	C00147	HMDB00034	190		1.17	1.05	0.9			0.0945	0.7574	0.6078	0.9941	0.2218	0.996	0.2161	0.9864		0.928	1.0815	0.9761		100	100	100		Nucleotide	Purine Metabolism, Adenine containing	880	73-24-5	2221	136.062
	2789			N1-methyladenosine	LC/MS pos early	15650	C02494	HMDB03331	27476		0.96	0.88	0.91			0.5537	0.9588	0.0773	0.5986	0.2106	0.996	0.1847	0.9864		1.0972	1.0554	0.9646		100	100	100		Nucleotide	Purine Metabolism, Adenine containing	1242	15763-06-1	2120	282.12
	2790			N6-methyladenosine	LC/MS pos early	37114		HMDB04044	102175		0.98	0.58	0.59			0.8623	0.9868	0.1182	0.7224	0.158	0.996	0.222	0.9864		1.2694	1.2476	0.739		80	80	60		Nucleotide	Purine Metabolism, Adenine containing	213	1867-73-8	2264	282.12
	2799			N6-carbamoylthreonyladenosine	LC/MS neg	35157		HMDB41623	161466		1.01	0.81	0.81			0.9318	0.9938	0.1212	0.7224	0.1047	0.996	0.1838	0.9864		1.065	1.0725	0.8661		100	100	100		Nucleotide	Purine Metabolism, Adenine containing	100001415	24719-82-2	2164	411.127
	2808			N6-succinyladenosine	LC/MS neg	48130		HMDB00912			1.32	2	1.51			0.1604	0.8555	0.0016	0.1176	0.025	0.996	0.0052	0.288		0.8051	1.0636	1.6068		100	100	100		Nucleotide	Purine Metabolism, Adenine containing	100001664	4542-23-8	980	382.1
	2811		Purine Metabolism, Guanine containing	guanosine 5'- monophosphate (5'-GMP)	LC/MS neg	2849	C00144	HMDB01397	6804		1.02	1.07	1.04			0.9278	0.9938	0.5383	0.987	0.5985	0.996	0.7948	0.9977		0.9327	0.9553	0.997		100	100	100		Nucleotide	Purine Metabolism, Guanine containing	347	5550-12-09	653.2	362.051
	2812			guanosine 3'-monophosphate (3'-GMP)	LC/MS neg	39786			3522		1.08	1.07	1			0.663	0.9783	0.5179	0.987	0.8301	0.996	0.7976	0.9977		0.9538	1.0276	1.0253		100	100	100		Nucleotide	Purine Metabolism, Guanine containing	100002704	117-68-0	773.9	362.051
	2816			guanosine	LC/MS polar	1573	C00387	HMDB00133	6802		0.9	0.82	0.91			0.4767	0.9586	0.4419	0.98	0.9526	0.9983	0.6841	0.9977		1.1409	1.0212	0.9314		100	100	100		Nucleotide	Purine Metabolism, Guanine containing	1099	118-00-3	2051.9	282.084
	2817			guanine	LC/MS pos early	32352	C00242	HMDB00132	764		0.88	0.96	1.09			0.3034	0.8756	0.7588	0.9941	0.4613	0.996	0.5587	0.9977		1.0529	0.9292	1.0143		100	100	100		Nucleotide	Purine Metabolism, Guanine containing	172	73-40-5	2032	152.057
	2819			7-methylguanine	LC/MS pos early	35114	C02242	HMDB00897	11361		0.97	1.08	1.11			0.7461	0.9783	0.5334	0.987	0.3499	0.996	0.6249	0.9977		0.9839	0.9589	1.0674		100	100	100		Nucleotide	Purine Metabolism, Guanine containing	100001456	578-76-7	2175	166.072
	2823			N1-methylguanosine	LC/MS neg	31609		HMDB01563	96373		0.92	0.82	0.89			0.6702	0.9783	0.2488	0.8743	0.4531	0.996	0.4917	0.9977		1.0463	0.9617	0.8582		100	100	100		Nucleotide	Purine Metabolism, Guanine containing	100001122	2140-65-0	1915	296.1
	2824			N2-methylguanosine	LC/MS neg	35133		HMDB05862	3035422		0.85	0.86	1.01			0.3299	0.8756	0.4159	0.979	0.8656	0.996	0.5694	0.9977		1.148	0.9755	0.9887		100	100	100		Nucleotide	Purine Metabolism, Guanine containing	100001467	2140-77-4	1988	296.1
	2825			N2,N2-dimethylguanosine	LC/MS pos early	35137		HMDB04824	92919		0.83	0.73	0.87			0.3491	0.8756	0.2303	0.8743	0.7772	0.996	0.4412	0.9977		1.3104	1.0924	0.9548		100	100	100		Nucleotide	Purine Metabolism, Guanine containing	100001412	2140-67-2	2210	312.13
	2834			guanosine 2'-monophosphate (2'-GMP)*	LC/MS neg	52442			444571		0.81	0.9	1.1			0.1386	0.7976	0.4142	0.979	0.473	0.996	0.3185	0.9977		1.1291	0.9202	1.0113		100	100	100		Nucleotide	Purine Metabolism, Guanine containing	100002733		1241	362.051
	2837		Pyrimidine Metabolism, Orotate containing	orotate	LC/MS polar	1505	C00295	HMDB00226	967		0.58	1.17	2.02			0.1662	0.8616	0.5608	0.987	0.0604	0.996	0.1453	0.9335		1.2768	0.7364	1.4891		100	100	100		Nucleotide	Pyrimidine Metabolism, Orotate containing	445	50887-69-9	1638.1	155.01
	2839			orotidine	LC/MS polar	35172	C01103	HMDB00788	92751		1.03	1.01	0.99			0.753	0.9783	0.9623	0.9947	0.789	0.996	0.9418	0.9977		1.2637	1.2963	1.2809		100	100	100		Nucleotide	Pyrimidine Metabolism, Orotate containing	100001416	314-50-1	2250	287.052
	2844		Pyrimidine Metabolism, Uracil containing	uridine 5'-monophosphate (UMP)	LC/MS neg	2856	C00105	HMDB00288	6030		1.29	1.38	1.07			0.1325	0.7976	0.0682	0.5624	0.7032	0.996	0.1472	0.9335		0.8203	1.0543	1.1292		100	100	100		Nucleotide	Pyrimidine Metabolism, Uracil containing	869	3387-36-8	627	323.029
	2846			uridine 3'-monophosphate (3'-UMP)	LC/MS neg	39764	C01368		101543		1.07	1	0.94			0.5623	0.9588	0.9443	0.9947	0.6094	0.996	0.8121	0.9977		0.9991	1.0656	1.0008		100	100	100		Nucleotide	Pyrimidine Metabolism, Uracil containing	106	35170-0-7;35170-03-7	750	323.029
	2848			uridine-2',3'-cyclic monophosphate	LC/MS neg	37137	C02355	HMDB11640	439715		1.05	1	0.96			0.7492	0.9783	0.9504	0.9947	0.7966	0.996	0.9419	0.9977		1.0332	1.0826	1.0359		100	100	100		Nucleotide	Pyrimidine Metabolism, Uracil containing	75	40632-52-8	1090	305.018
	2849			uridine	LC/MS neg	606	C00299	HMDB00296	6029		1.02	1.12	1.1			0.7365	0.9783	0.0477	0.469	0.0875	0.996	0.0996	0.8422		0.9542	0.9733	1.0684		100	100	100		Nucleotide	Pyrimidine Metabolism, Uracil containing	535	58-96-8	1457.6	243.062
	2850			uracil	LC/MS neg	605	C00106	HMDB00300	1174		0.85	0.89	1.05			0.2364	0.8756	0.4806	0.987	0.6137	0.996	0.4786	0.9977		1.1422	0.97	1.0211		100	100	100		Nucleotide	Pyrimidine Metabolism, Uracil containing	825	66-22-8	1086	111.02
	2851			pseudouridine	LC/MS neg	33442	C02067	HMDB00767	15047		0.86	0.93	1.08			0.0244	0.4988	0.2541	0.8743	0.1938	0.996	0.0712	0.7113		1.0691	0.9221	0.9983		100	100	100		Nucleotide	Pyrimidine Metabolism, Uracil containing	821	1445-07-4	1100	243.062
	2852			5-methyluridine (ribothymidine)	LC/MS neg	35136		HMDB00884	445408		0.89	0.94	1.05			0.19	0.8756	0.4867	0.987	0.5146	0.996	0.4086	0.9977		1.0554	0.9393	0.9876		100	100	100		Nucleotide	Pyrimidine Metabolism, Uracil containing	100001446	1463-10-1	1778.1	257.078
	2863			2'-deoxyuridine	LC/MS neg	52602	C00526	HMDB00012	13712		1.65	1.85	1.12			0.3267	0.8756	0.1262	0.7224	0.5461	0.996	0.2893	0.9977		0.7723	1.2752	1.4262		100	100	100		Nucleotide	Pyrimidine Metabolism, Uracil containing	536	951-78-0	1586	227.067
	2865			3-ureidopropionate	LC/MS pos early	3155	C02642	HMDB00026	111		0.97	2.02	2.08			0.3091	0.8756	0.4531	0.983	0.091	0.996	0.2235	0.9864		1.1265	1.0927	2.2723		100	80	100		Nucleotide	Pyrimidine Metabolism, Uracil containing	1053	462-88-4	875	133.061
	2869			uridine 2'-monophosphate (2'-UMP)*	LC/MS neg	52444					1.03	0.97	0.94			0.9172	0.9938	0.8138	0.9947	0.7346	0.996	0.9391	0.9977		1.0137	1.0479	0.9817		100	100	100		Nucleotide	Pyrimidine Metabolism, Uracil containing	100008975		824	323.029
	2871		Pyrimidine Metabolism, Cytidine containing	cytidine diphosphate	LC/MS neg	2841	C00112	HMDB01546	6132		0.98	0.91	0.93			0.6831	0.9783	0.7578	0.9941	0.9198	0.9983	0.91	0.9977		1.069	1.0505	0.974		100	100	100		Nucleotide	Pyrimidine Metabolism, Cytidine containing	280	34393-59-4	580	402.011
	2872			cytidine 5'-monophosphate (5'-CMP)	LC/MS neg	2372	C00055	HMDB00095	6131		0.97	1.13	1.17			0.8475	0.9868	0.7051	0.9941	0.5699	0.996	0.8402	0.9977		0.9518	0.9218	1.0768		100	100	100		Nucleotide	Pyrimidine Metabolism, Cytidine containing	282	63-37-6	620	322.045
	2873			cytidine 3'-monophosphate (3'-CMP)	LC/MS neg	2959	C05822		66535		0.95	0.98	1.03			0.5319	0.9586	0.8485	0.9947	0.6618	0.996	0.8074	0.9977		1.0416	0.9945	1.0245		100	100	100		Nucleotide	Pyrimidine Metabolism, Cytidine containing	105	84-52-6	706.6	322.045
	2874			cytidine 2',3'-cyclic monophosphate	LC/MS neg	37465	C02354	HMDB11691	417654		1.07	0.95	0.88			0.7301	0.9783	0.7512	0.9941	0.5109	0.996	0.7982	0.9977		1.0618	1.1413	1.0088		100	100	100		Nucleotide	Pyrimidine Metabolism, Cytidine containing	73	15718-51-1	937	304.034
	2875			cytidine	LC/MS neg	514	C00475	HMDB00089	6175		0.97	1.01	1.05			0.7325	0.9783	0.9017	0.9947	0.6426	0.996	0.8865	0.9977		1.0183	0.9885	1.0334		100	100	100		Nucleotide	Pyrimidine Metabolism, Cytidine containing	827	65-46-3	1325	242.078
	2876			cytosine	LC/MS pos early	573	C00380	HMDB00630	597		1.07	1.15	1.08			0.6684	0.9783	0.6706	0.9941	0.9975	0.9983	0.8814	0.9977		0.9559	1.0205	1.0996		100	100	100		Nucleotide	Pyrimidine Metabolism, Cytidine containing	881	71-30-7	2060	112.051
	2877			3-methylcytidine	LC/MS pos early	35132			159649		0.85	0.87	1.02			0.2778	0.8756	0.4278	0.979	0.7573	0.996	0.521	0.9977		1.0521	0.8919	0.9111		100	100	100		Nucleotide	Pyrimidine Metabolism, Cytidine containing	100001466	21028-20-6	2176	258.108
	2878			5-methylcytidine	LC/MS pos early	22119		HMDB00982	92918		0.96	1.05	1.1			0.5955	0.9728	0.689	0.9941	0.3582	0.996	0.6422	0.9977		0.9766	0.9377	1.027		100	100	100		Nucleotide	Pyrimidine Metabolism, Cytidine containing	100000763	2140-61-6	2227	258.108
	2885			2'-deoxycytidine	LC/MS pos early	15949	C00881	HMDB00014	13711		0.9	1.02	1.14			0.3214	0.8756	0.9593	0.9947	0.2986	0.996	0.4929	0.9977		1.0364	0.9303	1.0593		100	100	100		Nucleotide	Pyrimidine Metabolism, Cytidine containing	100000125	951-77-9	2193	228.098
	2886			5-methyl-2'-deoxycytidine	LC/MS pos early	38159	C03592	HMDB02224	440055		1.01	1.12	1.11			0.6733	0.9783	0.6914	0.9941	0.418	0.996	0.7103	0.9977		0.9291	0.9352	1.0413		100	100	100		Nucleotide	Pyrimidine Metabolism, Cytidine containing	100002300	838-07-3	2303	242.114
	2892		Pyrimidine Metabolism, Thymine containing	thymidine	LC/MS neg	2183	C00214	HMDB00273	5789		1.43	1.36	0.95			0.1268	0.7976	0.1633	0.8072	0.8791	0.9978	0.2345	0.9977		0.9655	1.3773	1.309		100	100	100		Nucleotide	Pyrimidine Metabolism, Thymine containing	872	50-89-5	1963.7	241.083
	2893			thymine	LC/MS neg	604	C00178	HMDB00262	1135		0.64	0.63	0.99			0.0435	0.6294	0.0559	0.5083	0.8906	0.9983	0.0771	0.7455		1.361	0.8731	0.862		100	80	80		Nucleotide	Pyrimidine Metabolism, Thymine containing	882	65-71-4	1654	125.036
	2897		Purine and Pyrimidine Metabolism	methylphosphate	LC/MS polar	37070		HMDB61711	13130		0.89	0.93	1.05			0.3051	0.8756	0.5441	0.987	0.6629	0.996	0.5754	0.9977		1.1294	1.0054	1.0518		100	100	100		Nucleotide	Purine and Pyrimidine Metabolism	100001805	7023-27-0	3760.1	110.985
	2899	Cofactors and Vitamins	Nicotinate and Nicotinamide Metabolism	quinolinate	LC/MS polar	1899	C03722	HMDB00232	1066		0.73	1.33	1.82			0.5006	0.9586	0.7288	0.9941	0.3147	0.996	0.5802	0.9977		1.0688	0.7818	1.4203		40	40	60		Cofactors and Vitamins	Nicotinate and Nicotinamide Metabolism	182	89-00-9	3000	166.015
	2903			nicotinamide	LC/MS pos early	594	C00153	HMDB01406	936		0.95	0.94	0.99			0.0732	0.7368	0.0269	0.3728	0.5882	0.996	0.0633	0.6765		1.0478	0.9948	0.9809		100	100	100		Cofactors and Vitamins	Nicotinate and Nicotinamide Metabolism	432	98-92-0	1942	123.055
	2905			nicotinamide ribonucleotide (NMN)	LC/MS pos early	22152	C00455	HMDB00229	14180		1.43	1.41	0.98			0.2023	0.8756	0.1261	0.7224	0.773	0.996	0.2547	0.9977		0.791	1.1326	1.1117		100	100	100		Cofactors and Vitamins	Nicotinate and Nicotinamide Metabolism	1312	1094-61-7	766	335.064
	2906			nicotinamide riboside	LC/MS pos early	33013	C03150	HMDB00855	439924		1.06	1.04	0.98			0.5491	0.9586	0.6895	0.9941	0.8393	0.996	0.8239	0.9977		0.975	1.0301	1.0123		100	100	100		Cofactors and Vitamins	Nicotinate and Nicotinamide Metabolism	100001310	1341-23-7	2040	255.098
	2907			nicotinamide adenine dinucleotide (NAD+)	LC/MS neg	5278	C00003	HMDB00902	5893		1.19	1.11	0.93			0.5722	0.9659	0.5902	0.9917	0.9786	0.9983	0.8098	0.9977		1.0104	1.2055	1.1178		100	100	100		Cofactors and Vitamins	Nicotinate and Nicotinamide Metabolism	1310	53-84-9	1434	662.102
	2915			1-methylnicotinamide	LC/MS pos early	27665	C02918	HMDB00699	10129985		0.97	0.85	0.87			0.8122	0.9868	0.5291	0.987	0.6924	0.996	0.81	0.9977		1.2476	1.2144	1.06		100	80	100		Cofactors and Vitamins	Nicotinate and Nicotinamide Metabolism	55	1005-24-9	1940	137.071
	2920			trigonelline (N'-methylnicotinate)	LC/MS pos early	32401	C01004	HMDB00875	5570		1.06	1.22	1.15			0.6835	0.9783	0.2654	0.8953	0.4673	0.996	0.5153	0.9977		0.9369	0.9941	1.143		100	100	100		Cofactors and Vitamins	Nicotinate and Nicotinamide Metabolism	100001092	535-83-1	1388	138.055
	2922			N1-Methyl-2-pyridone-5-carboxamide	LC/MS pos early	40469	C05842	HMDB04193	69698		1.3	1.11	0.85			0.3216	0.8756	0.685	0.9941	0.548	0.996	0.5956	0.9977		1.0434	1.3594	1.1578		100	100	100		Cofactors and Vitamins	Nicotinate and Nicotinamide Metabolism	100001468	701-44-0	1250	153.066
	2925		Riboflavin Metabolism	riboflavin (Vitamin B2)	LC/MS pos early	1827	C00255	HMDB00244	493570		0.91	1.03	1.13			0.4661	0.9586	0.9329	0.9947	0.5175	0.996	0.7187	0.9977		0.984	0.8988	1.013		100	100	100		Cofactors and Vitamins	Riboflavin Metabolism	500	83-88-5	2292	377.146
	2926			flavin adenine dinucleotide (FAD)	LC/MS neg	2134	C00016	HMDB01248	643975		1.11	1.06	0.96			0.9103	0.9938	0.7959	0.9947	0.8837	0.9978	0.9655	0.9981		0.9985	1.1056	1.0616		100	100	100		Cofactors and Vitamins	Riboflavin Metabolism	327	146-14-5;84366-81-4	2425	784.15
	2927			flavin mononucleotide (FMN)	LC/MS neg	15797	C00061	HMDB01520	710		1.32	1.18	0.9			0.5006	0.9586	0.5049	0.987	0.9945	0.9983	0.7333	0.9977		1.0444	1.375	1.2321		100	100	100		Cofactors and Vitamins	Riboflavin Metabolism	100000251	130-40-5	2390	455.097
	2928		Pantothenate and CoA Metabolism	pantothenate	LC/MS neg	1508	C00864	HMDB00210	6613		0.92	0.95	1.03			0.314	0.8756	0.5823	0.987	0.636	0.996	0.5891	0.9977		1.0583	0.9712	1.0003		100	100	100		Cofactors and Vitamins	Pantothenate and CoA Metabolism	1024	137-08-6	1498.7	218.103
	2930			phosphopantetheine	LC/MS neg	15504	C01134	HMDB01416	987		0.74	0.82	1.11			0.38	0.8899	0.7784	0.9945	0.5445	0.996	0.6576	0.9977		1.0718	0.7956	0.8812		100	100	100		Cofactors and Vitamins	Pantothenate and CoA Metabolism	100000328	NA	1596.9	357.089
	2937		Ascorbate and Aldarate Metabolism	ascorbate (Vitamin C)	LC/MS pos early	32354	C00072	HMDB00044			0.6	0.77	1.28			0.1269	0.7976	0.7788	0.9945	0.2011	0.996	0.2551	0.9977		1.0526	0.6333	0.8079		100	100	100		Cofactors and Vitamins	Ascorbate and Aldarate Metabolism	233	134-03-2	770	177.039
	2938			dehydroascorbate	LC/MS neg	34302	C05422	HMDB01264	835		1.16	1.1	0.95			0.7094	0.9783	0.711	0.9941	0.9983	0.9983	0.9087	0.9977		1.5623	1.8137	1.7213		100	100	100		Cofactors and Vitamins	Ascorbate and Aldarate Metabolism	301	490-83-5	739.6	173.009
	2939			threonate	LC/MS polar	27738	C01620	HMDB00943	151152		1.36	1.56	1.14			0.3732	0.8865	0.1436	0.754	0.5343	0.996	0.3246	0.9977		0.8312	1.134	1.297		100	100	100		Cofactors and Vitamins	Ascorbate and Aldarate Metabolism	100001022	70753-61-6	2384	135.03
	2942			gulonate*	LC/MS polar	46957		HMDB03290	9794176		0.75	1.03	1.36			0.5756	0.9659	0.8289	0.9947	0.4413	0.996	0.7197	0.9977		1.2956	0.9779	1.3325		100	100	100		Cofactors and Vitamins	Ascorbate and Aldarate Metabolism	100001586	20246-53-1	2750	195.051
	2943		Tocopherol Metabolism	alpha-tocopherol	LC/MS pos late	1561	C02477	HMDB01893	14985		0.74	0.93	1.25			0.3702	0.8826	0.9133	0.9947	0.3178	0.996	0.5369	0.9977		1.0177	0.7561	0.9445		100	100	100		Cofactors and Vitamins	Tocopherol Metabolism	1105	59-02-9;10191-41-0	2522	430.378
	2957			gamma-tocopherol/beta-tocopherol	LC/MS pos late	52473					1.06	0.81	0.77			0.9112	0.9938	0.7796	0.9945	0.6961	0.996	0.9191	0.9977		0.9311	0.9867	0.7549		80	60	80		Cofactors and Vitamins	Tocopherol Metabolism	100008998		2384	416.364
	2963		Folate Metabolism	5-methyltetrahydrofolate (5MeTHF)	LC/MS neg	18330	C00440	HMDB01396	146		0.63	1.06	1.68			0.0523	0.6727	0.8791	0.9947	0.0395	0.996	0.0706	0.7113		1.0069	0.6341	1.0632		100	80	100		Cofactors and Vitamins	Folate Metabolism	1244	68703-91-3;68792-52-9	1820	458.179
	2964		Tetrahydrobiopterin Metabolism	biopterin	LC/MS polar	12358	C06313	HMDB00468	445040		1.25	0.85	0.68			0.5468	0.9586	0.5409	0.987	0.2353	0.996	0.48	0.9977		1.0608	1.321	0.9027		100	100	100		Cofactors and Vitamins	Tetrahydrobiopterin Metabolism	1548	22150-76-1	2110	236.079
	2965			dihydrobiopterin	LC/MS neg	35129	C00268	HMDB00038	1879		0.65	0.64	0.99			0.0056	0.3431	0.0057	0.1748	0.9949	0.9983	0.0076	0.3571		1.3435	0.8693	0.8597		100	100	100		Cofactors and Vitamins	Tetrahydrobiopterin Metabolism	100001506	6779-87-9	1552.3	194.068
	2968		Pterin Metabolism	pterin	LC/MS pos early	43023	C00715	HMDB00802	73000		0.7	0.69	0.99			0.3337	0.8756	0.3753	0.9762	0.9325	0.9983	0.5527	0.9977		1.2209	0.8575	0.8474		100	80	80		Cofactors and Vitamins	Pterin Metabolism	100004216	22363-60-4	1805	164.057
	2983		Hemoglobin and Porphyrin Metabolism	biliverdin	LC/MS pos late	2137	C00500	HMDB01008	5353439		1.27	1.68	1.32			0.4647	0.9586	0.2661	0.8953	0.6882	0.996	0.5158	0.9977		0.699	0.8882	1.1751		80	80	80		Cofactors and Vitamins	Hemoglobin and Porphyrin Metabolism	250	55482-27-4;55482-27-4	1016	583.255
	2991		Thiamine Metabolism	thiamin (Vitamin B1)	LC/MS pos early	5341	C00378	HMDB00235	1130		1.02	1.03	1.02			0.8688	0.9868	0.6517	0.9941	0.7736	0.996	0.8969	0.9977		0.9773	0.9937	1.009		100	100	100		Cofactors and Vitamins	Thiamine Metabolism	873	59-43-8	3050	265.112
	2992			thiamin monophosphate	LC/MS neg	15798	C01081	HMDB02666	3382778		1.08	1.01	0.94			0.6585	0.9783	0.9063	0.9947	0.7449	0.996	0.8965	0.9977		1.0265	1.1086	1.0414		100	100	100		Cofactors and Vitamins	Thiamine Metabolism	523	532-40-1	1448	343.064
	2998		Vitamin A Metabolism	retinol (Vitamin A)	LC/MS pos late	1806	C00473	HMDB00305	445354		0.1	0.11	1.06			0.1875	0.8756	0.3042	0.9448	0.7514	0.996	0.3735	0.9977		8.2912	0.8563	0.9057		80	40	80		Cofactors and Vitamins	Vitamin A Metabolism	498	68-26-8	1636	269.226
	3004		Vitamin B6 Metabolism	pyridoxamine	LC/MS pos early	2150	C00534	HMDB01431	1052		0.91	1.13	1.25			0.4799	0.9586	0.3437	0.9645	0.112	0.996	0.2661	0.9977		0.9787	0.8867	1.1048		100	100	100		Cofactors and Vitamins	Vitamin B6 Metabolism	568	58052-48-5	2975	169.097
	3005			pyridoxamine phosphate	LC/MS pos early	3138	C00647	HMDB01555	1053		1.03	1.18	1.15			0.7826	0.9821	0.066	0.5624	0.1074	0.996	0.1329	0.9218		0.9065	0.9315	1.0671		100	100	100		Cofactors and Vitamins	Vitamin B6 Metabolism	493	529-96-4	1932	249.063
	3006			pyridoxal phosphate	LC/MS neg	5331	C00018	HMDB01491	1051		1.18	1.18	0.99			0.9232	0.9938	0.8581	0.9947	0.7833	0.996	0.9602	0.9981		1.0577	1.2514	1.2444		100	100	100		Cofactors and Vitamins	Vitamin B6 Metabolism	492	41468-25-1	943	246.017
	3007			pyridoxal	LC/MS pos early	1651	C00250	HMDB01545	1050		1.03	1.13	1.1			0.8998	0.9938	0.6795	0.9941	0.5911	0.996	0.8483	0.9977		1.0983	1.131	1.2409		100	100	100		Cofactors and Vitamins	Vitamin B6 Metabolism	491	65-22-5	2343	168.066
	3008			pyridoxate	LC/MS neg	31555	C00847	HMDB00017	6723		0.84	1.07	1.28			0.9985	0.9983	0.5593	0.987	0.5606	0.996	0.7906	0.9977		0.7443	0.6237	0.7988		60	40	80		Cofactors and Vitamins	Vitamin B6 Metabolism	100001121	82-82-6	2185	182.046
	3010	Xenobiotics	Benzoate Metabolism	hippurate	LC/MS neg	15753	C01586	HMDB00714	464		1.33	2.74	2.05			0.5019	0.9586	0.3137	0.9448	0.7257	0.996	0.5794	0.9977		0.8299	1.1066	2.2728		100	100	100		Xenobiotics	Benzoate Metabolism	100000014	495-69-2	2106.9	178.051
	3022			benzoate	LC/MS neg	15778	C00180	HMDB01870	243		1.09	1	0.91			0.5806	0.9699	0.9767	0.9947	0.6004	0.996	0.818	0.9977		0.9058	0.9884	0.9014		40	60	80		Xenobiotics	Benzoate Metabolism	100000008	65-85-0	1750	121.029
	3039			catechol sulfate	LC/MS neg	35320	C00090	HMDB59724	3083879		1.79	4.18	2.33			0.3906	0.8899	0.1253	0.7224	0.4636	0.996	0.2934	0.9977		0.3347	0.5993	1.398		20	80	80		Xenobiotics	Benzoate Metabolism	100001605	4918-96-1	1906	188.986
	3207		Food Component/Plant	3-hydroxyindolin-2-one	LC/MS pos early	42561	C11130		6097		0.51	0.48	0.94			0.0154	0.4692	0.0663	0.5624	0.4386	0.996	0.0408	0.5814		1.812	0.9247	0.8711		100	100	100		Xenobiotics	Food Component/Plant	100003823	61-71-2	2035	132.044
	3218			gluconate	LC/MS polar	587	C00257	HMDB00625	10690		0.8	0.89	1.12			0.1361	0.7976	0.4538	0.983	0.4262	0.996	0.3142	0.9977		1.1758	0.9358	1.0451		100	100	100		Xenobiotics	Food Component/Plant	338	527-07-1	2922	195.051
	3259			cinnamoylglycine	LC/MS neg	38637		HMDB11621	709625		0.56	1.56	2.78			0.5752	0.9659	0.8886	0.9947	0.6727	0.996	0.8375	0.9977		1.9125	1.0761	2.9868		100	100	60		Xenobiotics	Food Component/Plant	100002253	16534-24-0	3127	204.067
	3274			daidzein	LC/MS neg	32453	C10208	HMDB03312	5281708		1.4	2.79	1.99			0.7588	0.9783	0.0683	0.5624	0.1171	0.996	0.1407	0.9335		0.617	0.8665	1.7243		60	60	100		Xenobiotics	Food Component/Plant	100001219	486-66-8	3566	253.051
	3287			equol sulfate	LC/MS neg	40478					0.39	0.44	1.12			0.2004	0.8756	0.2025	0.8612	0.9946	0.9983	0.33	0.9977		2.8542	1.1234	1.2537		100	100	100		Xenobiotics	Food Component/Plant	100003429		3630	321.044
	3288			ergothioneine	LC/MS pos early	37459	C05570	HMDB03045	3032311		1.03	0.95	0.93			0.9631	0.9938	0.668	0.9941	0.7016	0.996	0.891	0.9977		0.9605	0.9859	0.915		100	100	100		Xenobiotics	Food Component/Plant	100002154	58511-63-0	850	230.096
	3290			erythritol	LC/MS polar	20699	C00503	HMDB02994	222285		1.14	1.38	1.21			0.5596	0.9588	0.187	0.8313	0.4397	0.996	0.4015	0.9977		0.9409	1.0772	1.3022		100	100	100		Xenobiotics	Food Component/Plant	100000846	149-32-6	1491	167.056
	3347			N-glycolylneuraminate	LC/MS pos early	37123	C03410	HMDB00833	123802		1.02	1.15	1.13			0.9663	0.9938	0.6462	0.9941	0.6765	0.996	0.8746	0.9977		0.9293	0.9511	1.0711		100	100	100		Xenobiotics	Food Component/Plant	100001491	1113-83-3	636	326.108
	3377			quinate	LC/MS polar	18335	C00296	HMDB03072	6508		0.93	0.59	0.64			0.7481	0.9783	0.7138	0.9941	0.9634	0.9983	0.9202	0.9977		1.0208	0.9448	0.6026		40	20	60		Xenobiotics	Food Component/Plant	100000442	77-95-2	2432.9	191.056
	3401			stachydrine	LC/MS pos early	34384	C10172	HMDB04827	115244		1.31	1.6	1.22			0.2521	0.8756	0.0786	0.5986	0.4858	0.996	0.1939	0.9864		0.7407	0.9703	1.187		100	100	100		Xenobiotics	Food Component/Plant	100001296	4136-37-2	1440	144.102
	3423			methyl glucopyranoside (alpha + beta)	LC/MS neg	46144					0.97	1.52	1.57			0.8093	0.9868	0.0251	0.3628	0.0394	0.996	0.0472	0.5903		0.8941	0.8669	1.3585		100	100	100		Xenobiotics	Food Component/Plant	100005864		1070	193.072
	3862		Chemical	sulfate*	LC/MS neg	46960	C00059	HMDB01448	1118		0.99	1.28	1.29			0.6717	0.9783	0.4745	0.987	0.2636	0.996	0.5143	0.9977		0.9463	0.9405	1.2103		100	100	100		Xenobiotics	Chemical	100002528	14808-79-8	616	96.9601
	3865			O-sulfo-L-tyrosine	LC/MS neg	45413			514186		1	1.24	1.24			0.9708	0.9938	0.3869	0.9762	0.3681	0.996	0.585	0.9977		0.946	0.9416	1.1692		100	80	100		Xenobiotics	Chemical	100005384		990	260.023
	3867			1-(3-aminopropyl)-2-pyrrolidone	LC/MS pos early	40506			82111		0.76	1.63	2.13			0.5232	0.9586	0.2478	0.8743	0.0857	0.996	0.2064	0.9864		0.8177	0.6252	1.3337		80	100	80		Xenobiotics	Chemical	100003263	7663-77-6	2420	143.118
	3932			glycerol 2-phosphate	LC/MS polar	27728	C02979	HMDB02520	2526		0.98	0.97	1			0.868	0.9868	0.8298	0.9947	0.961	0.9983	0.9739	0.9981		1.0387	1.0159	1.0125		100	100	100		Xenobiotics	Chemical	100001029	819-83-0	3681.7	171.006
	3964			succinimide	LC/MS polar	41888	C07273		11439		0.88	0.92	1.05			0.5075	0.9586	0.7067	0.9941	0.771	0.996	0.7944	0.9977		0.9989	0.881	0.9233		100	100	80		Xenobiotics	Chemical	100003696	123-56-8	2155	116.035
