# Supplementary material for: Aldh1l2 knockout mouse metabolomics links the loss of the mitochondrial folate enzyme to deregulation of a lipid metabolism observed in rare human disorder
Source: Hum Genomics. 2020 Nov 9;14:41. doi: 10.1186/s40246-020-00291-3 (PMC7654619; doi:10.1186/s40246-020-00291-3)
Supplement: Supplementary file 3 — Additional file 3. [file 40246_2020_291_MOESM3_ESM.xlsx]

## Sheet: Liver Metabolon L2 List
WT vs KO				WT vs HETS				HETS vs KO
Var ID (Primary)	M3.VIP[1+5+0]	2.44693 * M3.VIP[1]cvSE		Var ID (Primary)	M4.VIP[1+6+0]	2.44693 * M4.VIP[1]cvSE		Var ID (Primary)	M5.VIP[1+1+0]	2.44693 * M5.VIP[1]cvSE
glucose	1.56803	0.382463		guanosine	1.69566	0.592049		gamma-glutamylphenylalanine	2.0627	0.507015
citrulline	1.56118	0.548642		pterin	1.64611	0.361829		linoleoyl-docosahexaenoyl-glycerol (18:2/22:6) [2]*	1.92439	0.403625
3-(4-hydroxyphenyl)lactate	1.55144	0.399542		alpha-ketoglutarate	1.63542	0.844764		uridine 5'-diphosphate (UDP)	1.91281	0.966969
mannose	1.55022	0.455466		galactose 1-phosphate	1.63305	0.825934		docosahexaenoate (DHA; 22:6n3)	1.89292	0.457382
galactose 1-phosphate	1.53135	0.788959		1-stearoyl-2-arachidonoyl-GPE (18:0/20:4)	1.62984	0.650749		coenzyme A	1.8494	0.699216
fructose	1.52158	0.607422		adipoylcarnitine	1.61424	1.07179		N-acetylarginine	1.83994	0.909945
sedoheptulose	1.51378	0.446129		guanosine 5'- monophosphate (5'-GMP)	1.60706	0.925796		indolepropionate	1.83857	0.967335
6-phosphogluconate	1.51009	0.350708		N-palmitoyl-sphinganine (d18:0/16:0)	1.56999	0.702056		linolenate [alpha or gamma; (18:3n3 or 6)]	1.82309	0.670059
beta-alanine	1.49962	0.318619		N-palmitoyl-sphingosine (d18:1/16:0)	1.56347	0.523551		maltotetraose	1.81501	1.77541
guanosine	1.49708	0.54736		1,2-dioleoyl-GPC (18:1/18:1)*	1.55361	0.891968		pyridoxamine	1.78525	1.19604
uridine 5'-monophosphate (UMP)	1.49611	0.196112		sedoheptulose	1.54512	0.660581		O-sulfo-L-tyrosine	1.74649	1.13972
isovalerylglycine	1.48546	0.561531		3-hydroxybutyrylcarnitine (1)	1.53535	0.980294		linoleoyl-docosahexaenoyl-glycerol (18:2/22:6) [1]*	1.72377	1.02139
thioproline	1.47378	0.440197		glucose 6-phosphate	1.52998	0.792975		prostaglandin F2alpha	1.71874	0.935707
coenzyme A	1.46051	0.684888		N-stearoyl-sphingosine (d18:1/18:0)*	1.52561	0.720682		5-dodecenoate (12:1n7)	1.70951	0.69414
UDP-N-acetylgalactosamine	1.45617	0.570225		campesterol	1.52057	1.20992		myristoleate (14:1n5)	1.70937	0.867137
anserine	1.44995	0.463397		fructose	1.51463	0.670082		glycerophosphoglycerol	1.70555	1.19414
alanine	1.44819	0.903184		sedoheptulose-7-phosphate	1.50357	1.06641		N-monomethylarginine	1.70055	0.646389
1-methylnicotinamide	1.44744	0.705963		serotonin	1.50075	1.40542		inositol 1-phosphate (I1P)	1.69135	1.432
nicotinate	1.43246	0.84241		phenylalanylglycine	1.49726	1.05188		glutathione, reduced (GSH)	1.69099	0.963611
guanosine 5'- monophosphate (5'-GMP)	1.43148	0.193173		methylmalonate (MMA)	1.49692	0.611906		stearidonate (18:4n3)	1.68957	0.854714
adipoylcarnitine	1.42238	0.734926		fumarate	1.49362	0.389782		palmitoyl-linoleoyl-glycerol (16:0/18:2) [2]*	1.68597	1.14551
4-cholesten-3-one	1.41561	0.515054		citrulline	1.49354	0.639596		beta-alanine	1.67652	1.15595
glutathione, reduced (GSH)	1.41445	0.848731		N2,N2-dimethylguanosine	1.49348	1.0079		linoleate (18:2n6)	1.67162	0.773042
alpha-ketoglutarate	1.41324	0.43383		erythritol	1.49001	0.765607		oleoyl-linoleoyl-glycerol (18:1/18:2) [2]	1.66956	0.945751
cytosine	1.41274	1.01892		N-margaroyl-sphingosine (d18:1/17:0)*	1.48766	1.01377		eicosapentaenoate (EPA; 20:5n3)	1.66424	1.01433
glycerophosphoglycerol	1.41213	0.583761		uridine 5'-monophosphate (UMP)	1.48763	1.30444		urea	1.65295	1.62887
cysteine	1.4104	0.715878		6-phosphogluconate	1.48727	0.687275		methionine sulfoxide	1.64403	1.20189
lactate	1.40431	0.840662		ascorbate (Vitamin C)	1.47228	1.19706		maltotriose	1.6356	1.84263
UDP-N-acetylglucosamine	1.40319	0.720891		mannose	1.47095	0.742295		oleoyl-linolenoyl-glycerol (18:1/18:3) [2]*	1.63005	1.35669
creatinine	1.39929	0.484957		corticosterone	1.4663	0.920244		N-delta-acetylornithine	1.62766	1.60135
1-(1-enyl-palmitoyl)-2-linoleoyl-GPE (P-16:0/18:2)*	1.39519	0.552962		glucose	1.46389	0.774646		campesterol	1.62374	1.25813
1-palmitoyl-2-linoleoyl-GPG (16:0/18:2)	1.39435	0.847675		1-(1-enyl-stearoyl)-2-linoleoyl-GPE (P-18:0/18:2)*	1.45298	0.918175		xanthine	1.62094	2.10133
5-dodecenoate (12:1n7)	1.38658	0.544325		dihydroxyacetone phosphate (DHAP)	1.44939	1.23585		2-linoleoylglycerol (18:2)	1.61646	0.851539
1-stearoyl-GPC (18:0)	1.38396	0.972126		nicotinate ribonucleoside	1.44085	0.708505		phosphoethanolamine	1.61592	1.13153
succinate	1.37554	0.778075		pro-hydroxy-pro	1.43087	0.929477		cysteinylglycine	1.60217	0.98539
fumarate	1.37522	0.645879		S-1-pyrroline-5-carboxylate	1.42517	1.23814		maltohexaose	1.60073	1.9037
cytidine 5'-monophosphate (5'-CMP)	1.37521	0.736236		cystathionine	1.41953	1.26863		docosapentaenoate (n3 DPA; 22:5n3)	1.5986	1.02541
leucylglutamine*	1.3729	0.61979		valylglycine	1.4187	0.768582		prolylglycine	1.5935	1.54613
maltotetraose	1.37275	1.26053		adenosine 5'-monophosphate (AMP)	1.41738	1.25294		maltopentaose	1.58077	2.25376
indoleacetylglycine	1.37266	0.696373		S-adenosylhomocysteine (SAH)	1.41237	0.860295		linoleoyl-arachidonoyl-glycerol (18:2/20:4) [1]*	1.5721	1.30341
valerylglycine	1.37188	0.605671		adrenate (22:4n6)	1.41147	0.828706		thioproline	1.57001	1.15735
cysteinylglycine	1.3613	0.966834		threonate	1.40555	0.718239		10-heptadecenoate (17:1n7)	1.56251	1.18345
valylglutamine	1.35486	0.654824		deoxycholate	1.40514	0.926888		daidzein	1.55511	0.890071
corticosterone	1.35405	0.75905		proline	1.40147	1.13793		N-acetylhistidine	1.55149	1.07248
prostaglandin F2alpha	1.35224	0.632843		nicotinate	1.3982	1.30826		galactose 1-phosphate	1.5484	1.16491
methylmalonate (MMA)	1.3507	0.596992		1-oleoyl-2-arachidonoyl-GPI (18:1/20:4) *	1.39475	0.883071		UDP-N-acetylglucosamine	1.53913	1.13104
nicotinamide N-oxide	1.34853	0.614813		gluconate	1.39173	0.59613		cysteine	1.53477	1.23712
adenosine 5'-monophosphate (AMP)	1.34061	0.701578		1-methylnicotinamide	1.39141	0.670478		3'-dephosphocoenzyme A	1.52889	0.843467
stearidonate (18:4n3)	1.33936	0.832183		thioproline	1.38949	0.926547		uridine 5'-monophosphate (UMP)	1.52628	0.964833
acetylcarnitine	1.33839	0.600995		3-hydroxyoctanoate	1.3876	0.992501		oleoyl-linoleoyl-glycerol (18:1/18:2) [1]	1.52215	0.971272
urea	1.33748	0.762221		guanosine 5'- diphosphate (GDP)	1.38503	0.792		1-(1-enyl-palmitoyl)-2-linoleoyl-GPE (P-16:0/18:2)*	1.5114	1.31774
linolenate [alpha or gamma; (18:3n3 or 6)]	1.3352	0.724073		isocitrate	1.38372	1.42081		N-palmitoylglycine	1.50266	1.09285
proline	1.33454	1.09841		guanosine 3'-monophosphate (3'-GMP)	1.38268	1.25163		sphingomyelin (d18:1/17:0, d17:1/18:0, d19:1/16:0)	1.50008	1.29906
N-acetylglutamate	1.33363	0.506074		5-dodecenoate (12:1n7)	1.37983	0.859175		diacylglycerol (16:1/18:2 [2], 16:0/18:3 [1])*	1.49607	1.16642
N-formylmethionine	1.32993	0.417989		S-lactoylglutathione	1.37926	0.986966		palmitoyl dihydrosphingomyelin (d18:0/16:0)*	1.49254	1.95416
S-adenosylmethionine (SAM)	1.32806	0.616883		1-arachidonoyl-GPE (20:4n6)*	1.3737	0.907789		palmitoyl-linolenoyl-glycerol (16:0/18:3) [2]*	1.4852	0.950514
deoxycholate	1.32403	1.00864		hexadecanedioate	1.36856	1.00334		phosphopantetheine	1.47749	0.982835
stearoyl-linoleoyl-glycerol (18:0/18:2) [2]*	1.32391	0.669143		cholate	1.3646	0.768398		dimethylarginine (SDMA + ADMA)	1.47564	1.0247
S-1-pyrroline-5-carboxylate	1.32385	0.870213		anserine	1.36412	0.998727		3-phosphoglycerate	1.4701	1.3046
glycerol	1.31878	0.865316		beta-alanine	1.36328	0.852048		S-methylcysteine	1.4676	1.79611
5-hydroxylysine	1.31541	0.950586		nicotinamide N-oxide	1.35544	0.88648		16-hydroxypalmitate	1.46164	1.23301
1-stearoyl-GPE (18:0)	1.31077	0.97212		cytidine 5'-monophosphate (5'-CMP)	1.34624	1.08383		indoleacetate	1.45719	3.02145
ribitol	1.31071	0.791434		1-oleoyl-GPC (18:1)	1.34376	1.00566		1-linoleoylglycerol (18:2)	1.45102	0.953978
kynurenate	1.30999	0.67189		valylglutamine	1.34011	0.93892		cholesterol	1.44873	1.33869
hexanoylcarnitine	1.30774	1.09172		malate	1.33895	0.656607		2-methylcitrate/homocitrate	1.44347	1.31828
chenodeoxycholate	1.30426	0.933991		1-oleoyl-2-linoleoyl-GPC (18:1/18:2)*	1.33395	1.1124		N-formylmethionine	1.4424	0.842054
dehydroascorbate	1.30178	0.501931		cysteine	1.33384	1.14523		4-cholesten-3-one	1.43655	1.2589
2-hydroxyphenylacetate	1.30131	0.640357		indoleacetate	1.33188	1.07302		trigonelline (N'-methylnicotinate)	1.43627	1.42283
3-hydroxypyridine sulfate	1.30125	0.608822		UDP-N-acetylgalactosamine	1.33107	0.451212		N-stearoyl-sphingosine (d18:1/18:0)*	1.43589	1.37356
myristoleate (14:1n5)	1.29995	0.733855		2'-deoxyadenosine 5'-monophosphate	1.33066	0.982609		stearoyl ethanolamide	1.42394	1.2599
N-acetylasparagine	1.29717	0.774251		succinylcarnitine	1.32877	1.19407		stachydrine	1.42044	1.4645
docosahexaenoate (DHA; 22:6n3)	1.29607	1.04251		argininosuccinate	1.32423	0.78488		N-stearoyltaurine	1.41584	1.32963
nicotinate ribonucleoside	1.29607	0.683609		ribitol	1.32392	1.18412		stearoyl-linoleoyl-glycerol (18:0/18:2) [2]*	1.41565	1.7546
myristate (14:0)	1.29465	0.879867		1-(1-enyl-palmitoyl)-2-oleoyl-GPE (P-16:0/18:1)*	1.31872	1.22603		1-methylguanidine	1.41452	0.586663
ascorbate (Vitamin C)	1.29439	0.683242		adenosine 2'-monophosphate (2'-AMP)	1.31394	1.16449		creatinine	1.41425	0.856274
2-methylbutyrylglycine	1.29188	0.660796		isovalerylglycine	1.31328	1.08538		N-acetylcitrulline	1.4077	1.27892
prolylglycine	1.2894	0.940453		tyrosylglycine	1.31267	0.96871		linoleoylcarnitine*	1.40768	2.00171
picolinate	1.28673	0.985986		docosapentaenoate (n6 DPA; 22:5n6)	1.31194	0.725361		palmitoleoyl-linoleoyl-glycerol (16:1/18:2) [1]*	1.40337	0.98642
linoleate (18:2n6)	1.28527	0.765464		dihomo-linolenoyl-choline	1.31029	0.906089		choline	1.40223	1.29351
indolelactate	1.28458	0.610427		uridine 5'-diphosphate (UDP)	1.30751	1.13365		dimethylglycine	1.40188	0.979635
3-hydroxyoctanoate	1.2836	0.668184		UDP-glucose	1.30487	1.31082		1-stearoyl-2-oleoyl-GPS (18:0/18:1)	1.39932	1.30149
gamma-aminobutyrate (GABA)	1.2835	0.847086		glucuronate 1-phosphate*	1.30462	0.89963		acetylcarnitine	1.39755	0.888263
phenyllactate (PLA)	1.28215	0.949777		UDP-N-acetylglucosamine	1.30406	0.702393		inosine	1.38727	0.986982
gluconate	1.28168	0.429667		coenzyme A	1.30377	1.12516		dihomo-linolenate (20:3n3 or n6)	1.37928	0.900526
docosatrienoate (22:3n3)	1.28138	1.00598		1-stearoyl-GPE (18:0)	1.30298	0.809573		glutarate (pentanedioate)	1.37894	1.63634
guanosine 3'-monophosphate (3'-GMP)	1.28104	0.725892		sphingomyelin (d18:1/20:0, d16:1/22:0)*	1.30139	1.47868		N-acetylserine	1.37264	2.09982
phosphopantetheine	1.2792	1.03589		adenosine	1.30101	1.18742		2-hydroxybutyrate/2-hydroxyisobutyrate	1.37175	1.36204
N6-succinyladenosine	1.27896	0.991474		1-palmitoyl-2-linoleoyl-GPG (16:0/18:2)	1.29946	0.791567		homocitrulline	1.36239	2.47758
maltopentaose	1.27876	1.118		2-aminoheptanoate	1.29909	0.563856		3-(4-hydroxyphenyl)lactate	1.35725	1.26079
daidzein	1.27059	0.589804		taurochenodeoxycholate	1.29806	1.08631		palmitoyl-linoleoyl-glycerol (16:0/18:2) [1]*	1.35343	1.1823
gamma-glutamylphenylalanine	1.26999	0.556924		1-(1-enyl-palmitoyl)-2-linoleoyl-GPE (P-16:0/18:2)*	1.29681	0.865231		myristate (14:0)	1.35341	1.53073
docosapentaenoate (n3 DPA; 22:5n3)	1.26984	1.02578		sulfate*	1.29514	0.544209		N-acetylglutamate	1.35281	0.683082
eicosapentaenoate (EPA; 20:5n3)	1.26924	0.858026		glycerophosphorylcholine (GPC)	1.29087	1.15212		1-palmitoyl-GPI (16:0)*	1.35271	1.26205
erythritol	1.267	0.878297		guanosine 2'-monophosphate (2'-GMP)*	1.28845	1.00232		methylsuccinate	1.35116	1.41642
glucose 6-phosphate	1.26611	0.817252		cystine	1.28012	1.01		phosphoenolpyruvate (PEP)	1.3465	1.43239
phenylalanylglycine	1.26437	0.869139		3-hydroxybutyrylcarnitine (2)	1.27905	1.47353		sphingomyelin (d18:1/20:0, d16:1/22:0)*	1.33675	2.21333
allantoin	1.26353	0.691084		glycerol	1.27884	0.706574		UDP-N-acetylgalactosamine	1.32891	1.10871
maltohexaose	1.26315	1.26204		Isobar: fructose 1,6-diphosphate, glucose 1,6-diphosphate, myo-inositol 1,4 or 1,3-diphosphate	1.27667	1.30919		1,2-dilinoleoyl-GPC (18:2/18:2)	1.3283	0.889729
1-methylguanidine	1.26186	0.568867		adenosine-5'-diphosphoglucose	1.27214	1.33396		glycitein	1.32712	0.998456
oxalate (ethanedioate)	1.26131	0.846036		thiamin (Vitamin B1)	1.27107	1.31123		genistein	1.31743	0.958899
N-acetylhistidine	1.26026	0.839446		linoleate (18:2n6)	1.27055	1.17716		10-nonadecenoate (19:1n9)	1.31711	1.44016
adenylosuccinate	1.25637	1.01351		linolenate [alpha or gamma; (18:3n3 or 6)]	1.26758	0.958326		oleate/vaccenate (18:1)	1.31358	1.47597
inosine	1.25094	0.845407		glutathione, reduced (GSH)	1.26718	1.26289		S-methylglutathione	1.30962	2.46214
valylglycine	1.24492	0.763452		gamma-carboxyglutamate	1.26444	0.977377		3-hydroxydecanoate	1.30627	2.3795
5-methylthioadenosine (MTA)	1.24266	0.766385		dehydroascorbate	1.26226	0.724153		oleoyl-linolenoyl-glycerol (18:1/18:3) [1]*	1.29787	1.3163
oleate/vaccenate (18:1)	1.24198	0.971552		ribulose/xylulose	1.25978	0.949099		anserine	1.28866	1.1937
argininosuccinate	1.2409	0.790629		N-monomethylarginine	1.25404	0.856583		glucose	1.28775	1.26669
linoleoyl-docosahexaenoyl-glycerol (18:2/22:6) [1]*	1.24021	0.811787		hippurate	1.24955	1.01078		dihomo-linoleate (20:2n6)	1.28765	1.32576
palmitoloelycholine	1.23705	0.705846		stearidonate (18:4n3)	1.24171	0.767077		maltose	1.28194	1.52552
tauroursodeoxycholate	1.23548	1.3463		inositol 1-phosphate (I1P)	1.24096	1.01224		gamma-glutamyl-epsilon-lysine	1.28022	0.918994
thiamin (Vitamin B1)	1.23516	0.716789		cysteinylglycine	1.23863	1.32427		asparagine	1.27024	1.73993
S-adenosylhomocysteine (SAH)	1.23339	0.548478		succinate	1.23857	0.936886		uridine 3'-monophosphate (3'-UMP)	1.27015	2.19222
2-methylcitrate/homocitrate	1.23211	0.901111		glycylleucine	1.23852	0.862143		behenoyl sphingomyelin (d18:1/22:0)*	1.26698	2.48599
glucuronate 1-phosphate*	1.23164	0.900727		oleoylcholine	1.23783	0.774576		xanthurenate	1.26578	1.03807
hyocholate	1.231	1.06056		N6-succinyladenosine	1.23567	0.83813		guanosine 5'- diphosphate (GDP)	1.26253	1.56116
cystathionine	1.22963	0.949899		phenylpyruvate	1.23099	1.12281		allantoic acid	1.26217	1.40585
hypoxanthine	1.22893	0.981631		myristoleate (14:1n5)	1.2301	0.94316		N-acetylasparagine	1.26118	1.56007
2-aminoheptanoate	1.22692	0.594515		1-linolenoylglycerol (18:3)	1.22066	1.15797		1-palmitoyl-2-oleoyl-GPE (16:0/18:1)	1.25682	2.04794
methionine sulfoxide	1.2266	1.0337		aconitate [cis or trans]	1.218	1.24468		hyocholate	1.25558	1.73591
docosadienoate (22:2n6)	1.22581	1.41435		sphingomyelin (d18:1/15:0, d16:1/17:0)*	1.21768	1.17182		phosphate	1.25164	1.37376
maltotriose	1.22352	1.38544		docosapentaenoate (n3 DPA; 22:5n3)	1.21553	1.32682		palmitoleate (16:1n7)	1.24843	1.58436
taurochenodeoxycholate	1.22202	0.943033		pyridoxamine	1.21499	0.911326		serotonin	1.24727	1.66891
2'-deoxyadenosine 5'-monophosphate	1.2151	0.748044		alpha-hydroxyisovalerate	1.21349	0.995441		dimethyl sulfone	1.24531	1.78042
Isobar: fructose 1,6-diphosphate, glucose 1,6-diphosphate, myo-inositol 1,4 or 1,3-diphosphate	1.21509	0.794226		docosadienoate (22:2n6)	1.21181	1.5109		sphinganine	1.24439	0.902166
3-hydroxybutyrylcarnitine (1)	1.21374	0.888791		inosine 5'-monophosphate (IMP)	1.21131	1.52723		nicotinamide	1.24294	0.992948
thiamin monophosphate	1.20939	0.512832		sphingomyelin (d18:1/14:0, d16:1/16:0)*	1.20956	1.56659		picolinate	1.24051	1.41898
10-heptadecenoate (17:1n7)	1.20814	1.11435		maltohexaose	1.20556	0.875155		1-stearoyl-2-linoleoyl-GPI (18:0/18:2)	1.23913	1.66984
sedoheptulose-7-phosphate	1.20771	0.720768		1-palmitoyl-2-arachidonoyl-GPE (16:0/20:4)*	1.20523	1.2316		palmitate (16:0)	1.23857	1.33136
1-(1-enyl-palmitoyl)-2-oleoyl-GPE (P-16:0/18:1)*	1.20552	1.04473		fructose-6-phosphate	1.20417	1.1051		N6-acetyllysine	1.2368	1.8273
glycosyl-N-palmitoyl-sphingosine	1.2019	0.897295		1-linoleoylglycerol (18:2)	1.20281	1.08655		leucylalanine	1.2363	1.39668
indolepropionate	1.20175	1.30903		citrate	1.20193	1.47409		N-acetylisoleucine	1.23629	1.87775
dihomo-linolenoyl-choline	1.20156	0.638972		6-beta-hydroxylithocholate	1.19612	1.04691		sarcosine	1.23625	1.75569
docosapentaenoate (n6 DPA; 22:5n6)	1.19913	1.07007		2-methylbutyrylglycine	1.19452	1.06739		putrescine	1.22947	2.47893
dihydroxyacetone phosphate (DHAP)	1.19869	0.606318		N-acetylhistidine	1.19238	0.805419		glutarylcarnitine (C5)	1.2285	1.92574
leucylglycine	1.19776	0.896585		oleate/vaccenate (18:1)	1.19016	1.39798		mannose	1.22805	1.64158
palmitate (16:0)	1.1968	1.06066		2-methylcitrate/homocitrate	1.18663	1.25953		p-cresol sulfate	1.22702	2.71227
tryptophan	1.19609	0.835722		16-hydroxypalmitate	1.18663	0.841579		3-methyladipate	1.22528	1.04641
bilirubin (Z,Z)	1.19561	0.884031		1-oleoyl-GPE (18:1)	1.18639	1.04005		glutathione, oxidized (GSSG)	1.22319	1.42927
1-oleoylglycerol (18:1)	1.19411	0.927867		10-nonadecenoate (19:1n9)	1.18496	1.51033		5-aminovalerate	1.21934	0.808635
oleoylcholine	1.19235	0.685661		myristate (14:0)	1.18468	1.26679		xanthosine	1.2192	2.58124
cholate	1.19118	0.949657		dihomo-linoleate (20:2n6)	1.18213	1.38533		docosatrienoate (22:3n3)	1.21853	1.23897
2-palmitoleoylglycerol (16:1)*	1.19086	0.840157		hypoxanthine	1.18072	0.768688		2-hydroxyadipate	1.21809	1.63185
pimelate (heptanedioate)	1.18994	1.28983		dimethylarginine (SDMA + ADMA)	1.17889	0.846041		palmitoyl ethanolamide	1.21512	1.53579
palmitoleate (16:1n7)	1.18654	0.956644		palmitate (16:0)	1.17457	1.43187		gamma-glutamylhistidine	1.21436	0.802818
1-palmitoyl-GPC (16:0)	1.18319	1.14185		uridine 3'-monophosphate (3'-UMP)	1.17446	1.2188		1-(1-enyl-palmitoyl)-2-oleoyl-GPE (P-16:0/18:1)*	1.2105	1.6777
oleoyl-linoleoyl-glycerol (18:1/18:2) [2]	1.18061	0.758572		6-oxolithocholate	1.17295	1.07066		pentadecanoate (15:0)	1.20897	1.41072
citrate	1.18043	1.15601		arachidate (20:0)	1.17247	1.54146		N-acetylalanine	1.20698	1.3873
10-nonadecenoate (19:1n9)	1.17973	1.28191		1-arachidonylglycerol (20:4)	1.17161	1.33222		12,13-DiHOME	1.20689	2.00029
2-aminoadipate	1.17919	1.06948		eicosenoate (20:1)	1.17032	1.39158		N2-acetyllysine	1.20516	0.562508
isocitrate	1.17813	0.797258		leucylalanine	1.17015	1.20438		kynurenate	1.20313	0.57666
oleoyl-linolenoyl-glycerol (18:1/18:3) [1]*	1.17808	0.73421		mannitol/sorbitol	1.16752	1.1386		1-linoleoyl-2-arachidonoyl-GPC (18:2/20:4n6)*	1.20011	1.64196
enterolactone	1.17789	0.977589		palmitoyl dihydrosphingomyelin (d18:0/16:0)*	1.16651	1.33047		phenylalanine	1.19439	0.885771
dihomo-linoleate (20:2n6)	1.17726	1.33353		1-palmitoylglycerol (16:0)	1.16647	1.07763		glycylleucine	1.19297	1.90448
arabitol/xylitol	1.17685	0.672171		sphingomyelin (d18:2/16:0, d18:1/16:1)*	1.16504	1.33995		guanosine 2'-monophosphate (2'-GMP)*	1.19247	2.13331
taurodeoxycholate	1.176	1.08457		malonylcarnitine	1.16473	0.935207		arachidonoyl ethanolamide	1.19235	1.85462
oleoyl-linoleoyl-glycerol (18:1/18:2) [1]	1.17537	0.73676		taurocholate	1.1613	0.832898		S-adenosylmethionine (SAM)	1.19226	1.6521
19,20-DiHDPA	1.17442	0.633948		oleoylcarnitine	1.16111	1.12843		proline	1.18962	2.05477
linoleoyl-docosahexaenoyl-glycerol (18:2/22:6) [2]*	1.17426	0.676983		allantoin	1.15899	0.632703		pyroglutamine*	1.18566	1.45741
eicosenoate (20:1)	1.17345	1.20147		taurocyamine	1.15582	1.06474		homostachydrine*	1.18396	1.24866
adrenate (22:4n6)	1.17307	1.21124		pyridoxate	1.15447	0.985117		nicotinamide N-oxide	1.18136	1.46411
aconitate [cis or trans]	1.17125	1.09399		phenylacetylglycine	1.15381	1.17429		5-hydroxylysine	1.17848	1.42525
oleoyl-linolenoyl-glycerol (18:1/18:3) [2]*	1.16709	0.558577		palmitoylcholine	1.14964	0.923174		S-(3-hydroxypropyl)mercapturic acid (HPMA)	1.17741	0.605494
O-sulfo-L-tyrosine	1.16685	1.12202		maltose	1.14785	1.24071		2-aminophenol sulfate	1.17681	1.09725
1-linoleoylglycerol (18:2)	1.16678	0.947976		p-cresol-glucuronide*	1.14784	1.02449		N-acetylvaline	1.17595	1.96123
1,2-dioleoyl-GPC (18:1/18:1)*	1.16549	0.796755		orotate	1.14722	0.816203		palmitoyl-oleoyl-glycerol (16:0/18:1) [2]*	1.17568	1.60015
propionylglycine	1.16519	0.730176		docosahexaenoate (DHA; 22:6n3)	1.14697	1.24857		1-stearoyl-2-linoleoyl-GPC (18:0/18:2)*	1.17395	1.63054
N-acetylcitrulline	1.165	0.717812		thymidine	1.14171	1.42644		oxalate (ethanedioate)	1.17389	1.04747
genistein	1.16464	0.844951		1-stearoyl-GPC (18:0)	1.13888	0.771254		N-acetyl-1-methylhistidine*	1.17206	1.65378
adenosine 2'-monophosphate (2'-AMP)	1.1645	0.665528		uridine-2',3'-cyclic monophosphate	1.13802	1.15164		glycylvaline	1.17181	1.62133
phosphate	1.16154	1.04125		palmitoloelycholine	1.13535	0.946609		methylphosphate	1.16795	1.35803
3'-dephosphocoenzyme A	1.15968	1.04719		2-linoleoylglycerol (18:2)	1.13454	1.41349		fructose-6-phosphate	1.16578	1.80821
N2-acetyllysine	1.15927	0.814518		N2-acetyllysine	1.13404	1.04513		1-palmitoyl-2-oleoyl-GPG (16:0/18:1)	1.16559	2.51999
beta-guanidinopropanoate	1.15715	0.955832		retinol (Vitamin A)	1.13402	1.4342		oleoyl-oleoyl-glycerol (18:1/18:1) [2]*	1.1634	1.53232
1-linolenoylglycerol (18:3)	1.15652	0.804005		3-hydroxybutyrate (BHBA)	1.13354	1.38479		hexanoylcarnitine	1.15948	2.15795
phytosphingosine	1.15606	0.761294		15-HETE	1.13315	0.727177		palmitoyl-oleoyl-glycerol (16:0/18:1) [1]*	1.15769	1.34234
1-stearoyl-2-oleoyl-GPS (18:0/18:1)	1.15181	1.08841		1-palmitoyl-GPC (16:0)	1.13258	0.74741		7-alpha-hydroxy-3-oxo-4-cholestenoate (7-Hoca)	1.15594	1.38485
O-methyltyrosine	1.15066	0.789224		1-linoleoyl-GPS (18:2)*	1.13237	0.981994		oleoyl-oleoyl-glycerol (18:1/18:1) [1]*	1.15103	1.4412
6-beta-hydroxylithocholate	1.14922	0.970784		behenate (22:0)*	1.1304	1.62209		leucine	1.15071	1.04224
arachidate (20:0)	1.14867	1.45426		1-docosahexaenoylglycerol (22:6)	1.13029	1.23512		O-methyltyrosine	1.14876	1.3193
histidylalanine	1.14866	0.969233		picolinate	1.12986	0.72072		glycerophosphoinositol*	1.14733	1.37146
N-linolenoyltaurine *	1.14824	1.23048		valerylglycine	1.12893	1.0886		alpha-hydroxyisovalerate	1.14639	1.63545
ribulose/xylulose	1.14681	0.866514		sphinganine	1.12513	0.739594		ethylmalonate	1.14513	1.53601
kojibiose	1.1437	0.98787		leucylglycine	1.1247	1.02179		malate	1.14178	2.04164
1-stearoyl-2-arachidonoyl-GPE (18:0/20:4)	1.14128	0.457688		leucylglutamine*	1.11856	0.888535		kynurenine	1.14144	1.9894
N-acetylarginine	1.13989	0.655034		stearoyl-linoleoyl-glycerol (18:0/18:2) [2]*	1.11812	0.935019		tryptophan	1.14113	1.1284
pterin	1.1365	0.588586		taurodeoxycholate	1.11784	0.96662		hyodeoxycholate	1.14088	1.27351
choline	1.13559	0.992872		1-palmitoleoylglycerol (16:1)*	1.11764	1.00937		catechol sulfate	1.13991	0.891563
glycosyl-N-stearoyl-sphingosine	1.13263	1.03162		N-acetylglucosaminylasparagine	1.11738	1.01833		guanidinosuccinate	1.1393	1.29801
orotate	1.13087	0.706574		2'-deoxyguanosine	1.11146	1.19024		margarate (17:0)	1.13915	1.50996
linoleoyl-arachidonoyl-glycerol (18:2/20:4) [2]*	1.12997	0.668244		docosatrienoate (22:3n3)	1.11075	0.896329		eicosenoate (20:1)	1.13713	1.5833
propionylcarnitine	1.12272	1.15214		adenylosuccinate	1.10891	1.17865		acetylphosphate	1.1341	1.58994
thymidine	1.1188	1.04345		palmitoyl-arachidonoyl-glycerol (16:0/20:4) [2]*	1.10644	0.9677		erythritol	1.13357	1.79365
butyrylglycine	1.11791	0.703437		3-(4-hydroxyphenyl)lactate	1.10627	1.31992		pimelate (heptanedioate)	1.13241	1.42435
pentadecanoate (15:0)	1.11703	1.11702		gamma-glutamylvaline	1.10499	1.00723		trimethylamine N-oxide	1.13139	1.72038
2-linoleoylglycerol (18:2)	1.1161	1.25164		histidylalanine	1.10422	1.16371		urate	1.12824	1.00415
phosphoenolpyruvate (PEP)	1.11596	1.03251		margarate (17:0)	1.10029	1.58368		cytosine	1.12791	1.99955
2-oleoylglycerol (18:1)	1.11554	1.14974		N-linolenoyltaurine *	1.097	1.22279		beta-hydroxyisovalerate	1.12637	1.98919
homocitrulline	1.11403	1.00085		gamma-aminobutyrate (GABA)	1.09693	1.02547		succinylcarnitine	1.12399	1.33981
ethylmalonate	1.11323	0.917581		4-hydroxyphenylpyruvate	1.0961	0.89813		1-palmitoyl-2-arachidonoyl-GPI (16:0/20:4)*	1.12311	1.61735
3-phosphoglycerate	1.11318	1.04927		linoleoyl ethanolamide	1.0953	1.70344		2-aminooctanoate	1.12307	0.71975
2,3-dihydroxyisovalerate	1.11109	0.872912		N-formylmethionine	1.08851	1.21503		4-imidazoleacetate	1.12212	1.64473
1,2-dipalmitoyl-GPC (16:0/16:0)	1.11032	0.99263		azelate (nonanedioate)	1.08649	1.08462		3-hydroxy-3-methylglutarate	1.12173	0.174706
S-methylcysteine	1.11027	0.793413		4-cholesten-3-one	1.08642	0.707857		indoleacetylglycine	1.11477	0.774357
behenate (22:0)*	1.10928	1.67179		maltotetraose	1.08521	0.945317		tyrosylglycine	1.11439	1.53921
pyruvate	1.10728	0.939984		kojibiose	1.08401	0.717169		sucrose	1.11088	1.44932
azelate (nonanedioate)	1.10344	0.563672		lactate	1.08371	1.02149		C-glycosyltryptophan	1.10751	1.34724
tyrosylglycine	1.10299	0.900598		pentadecanoate (15:0)	1.08103	1.50101		ornithine	1.10691	1.40613
14,15-DiHETrE	1.10173	0.869463		erucate (22:1n9)	1.08056	1.57867		betaine	1.10513	1.76182
3-hydroxybutyrylcarnitine (2)	1.10154	1.16522		isoleucine	1.08039	1.01059		palmitoylcarnitine	1.10494	1.50749
15-HETE	1.09953	0.450643		1-(3-aminopropyl)-2-pyrrolidone	1.07989	1.04615		N-margaroyl-sphingosine (d18:1/17:0)*	1.10378	1.76941
xanthosine	1.09906	1.28547		indolelactate	1.07909	0.903318		adenosine 5'-monophosphate (AMP)	1.10324	1.35438
threonylphenylalanine	1.09756	0.846839		10-heptadecenoate (17:1n7)	1.07717	1.5411		5-methyluridine (ribothymidine)	1.09644	1.38088
glycerophosphoinositol*	1.09542	1.21361		N-acetyl-3-methylhistidine*	1.07662	1.05368		1-palmitoyl-2-linoleoyl-GPE (16:0/18:2)	1.09299	1.48988
ursodeoxycholate	1.09413	1.36224		1-arachidonoyl-GPI (20:4)*	1.07646	1.04984		pyridoxamine phosphate	1.09077	1.00493
1-methylimidazoleacetate	1.09363	0.921586		chenodeoxycholate	1.07444	1.3083		sedoheptulose	1.08863	1.68761
mead acid (20:3n9)	1.0936	1.14296		2-arachidonoylglycerol (20:4)	1.07322	1.49989		taurochenodeoxycholate sulfate	1.08721	2.03816
sulfate*	1.09326	0.668252		gamma-glutamyltryptophan	1.07119	1.15417		alanylleucine	1.08656	1.30038
1-arachidonoyl-GPI (20:4)*	1.09259	1.05983		phytosphingosine	1.0705	0.803463		thymidine	1.08587	0.514379
succinylcarnitine	1.09033	0.666072		thiamin monophosphate	1.06875	1.05133		propionylcarnitine	1.08537	2.06064
serotonin	1.09025	0.76033		indoleacetylglycine	1.06868	1.23215		glycerol 3-phosphate	1.08513	0.799713
1-palmitoleoylglycerol (16:1)*	1.08696	0.829225		N-acetylglutamate	1.06862	1.01353		6-phosphogluconate	1.08442	1.38606
isovalerylcarnitine	1.08534	0.358477		stearate (18:0)	1.0684	1.37753		linoleoyl-arachidonoyl-glycerol (18:2/20:4) [2]*	1.08404	1.81421
1-palmitoylglycerol (16:0)	1.0848	1.06447		phosphoethanolamine	1.06055	0.737822		4-guanidinobutanoate	1.08195	1.63885
palmitoyl-linolenoyl-glycerol (16:0/18:3) [2]*	1.0823	0.93327		bilirubin (Z,Z)	1.06022	1.44485		2'-deoxyuridine	1.07974	0.703169
palmitoyl-linoleoyl-glycerol (16:0/18:2) [1]*	1.08223	0.827291		oleoyl ethanolamide	1.05989	1.76122		linoleoyl-linolenoyl-glycerol (18:2/18:3) [1]*	1.07963	1.00283
stearoyl ethanolamide	1.08155	1.08607		enterolactone	1.05953	0.831933		carnosine	1.07743	1.28133
erucate (22:1n9)	1.08085	1.42494		gamma-glutamylleucine	1.05512	0.838262		1,5-anhydroglucitol (1,5-AG)	1.07695	1.34974
1-(1-enyl-stearoyl)-2-linoleoyl-GPE (P-18:0/18:2)*	1.08044	1.15051		N-glycolylneuraminate	1.05456	1.52628		1-palmitoyl-GPG (16:0)*	1.07665	2.43313
palmitoyl-linoleoyl-glycerol (16:0/18:2) [2]*	1.07755	0.853183		17-methylstearate	1.05411	1.45321		allantoin	1.07652	1.71439
6-oxolithocholate	1.0774	1.04052		7-hydroxycholesterol (alpha or beta)	1.05372	0.746827		leucylglutamine*	1.07613	1.1199
retinol (Vitamin A)	1.07429	0.959347		1-oleoylglycerol (18:1)	1.05174	1.26138		UDP-glucose	1.07545	2.1466
dimethylglycine	1.07408	0.720608		beta-guanidinopropanoate	1.05121	1.39685		glycerol	1.07525	1.5214
hexadecanedioate	1.0739	0.919501		5-methyl-2'-deoxycytidine	1.05052	0.476819		2-docosahexaenoylglycerol (22:6)*	1.07469	1.19515
1-docosahexaenoylglycerol (22:6)	1.0727	1.19251		alanine	1.04675	1.36408		ribose 1-phosphate	1.07416	0.917444
7-hydroxycholesterol (alpha or beta)	1.07082	0.525168		N-delta-acetylornithine	1.04611	1.2125		ergothioneine	1.07276	0.80972
6-oxopiperidine-2-carboxylate	1.06951	1.35466		hyodeoxycholate	1.04516	1.21024		leucylglycine	1.07269	1.22576
sphingomyelin (d18:1/17:0, d17:1/18:0, d19:1/16:0)	1.06946	0.850178		beta-muricholate	1.04057	1.0192		nicotinate ribonucleoside	1.07239	1.49884
margarate (17:0)	1.06738	1.53605		heme	1.03907	1.25449		choline phosphate	1.07135	0.325791
glutarate (pentanedioate)	1.0671	1.00769		2-palmitoylglycerol (16:0)	1.03463	1.42488		tauroursodeoxycholate	1.0687	1.56929
N6-acetyllysine	1.0664	1.23398		4-hydroxy-2-nonenal	1.03112	0.599168		betaine aldehyde	1.06794	1.27501
trans-4-hydroxyproline	1.0659	0.841811		5,6-DiHETrE	1.02967	0.623656		1-palmitoyl-2-stearoyl-GPC (16:0/18:0)	1.06791	1.06065
oleoyl-oleoyl-glycerol (18:1/18:1) [2]*	1.06477	0.857053		nonadecanoate (19:0)	1.0281	1.64364		1,2-dipalmitoyl-GPE (16:0/16:0)*	1.06735	1.39508
stachydrine	1.06404	0.948673		15-methylpalmitate	1.02798	1.53694		isoleucine	1.06378	2.10107
inosine 5'-monophosphate (IMP)	1.0619	1.32927		5-methylcytidine	1.02562	1.32827		1-palmitoyl-GPE (16:0)	1.0636	1.86837
1-palmitoyl-2-stearoyl-GPC (16:0/18:0)	1.06093	0.659719		glycylisoleucine	1.02483	0.955399		docosadienoate (22:2n6)	1.05967	1.85195
mannitol/sorbitol	1.05885	0.716808		glycosyl-N-palmitoyl-sphingosine	1.02144	1.63836		5-methyl-2'-deoxycytidine	1.05959	0.991134
5-methyl-2'-deoxycytidine	1.0587	0.907434		stearoylcarnitine	1.02087	1.42184		N-acetylneuraminate	1.05957	1.79167
glycylleucine	1.05636	0.906505		2-oleoylglycerol (18:1)	1.0178	1.28926		1-stearoyl-GPG (18:0)	1.05904	1.61336
oleoyl-oleoyl-glycerol (18:1/18:1) [1]*	1.05559	0.888917		aspartate	1.01764	1.04005		oleoyl-arachidonoyl-glycerol (18:1/20:4) [2]*	1.05886	1.67508
p-cresol-glucuronide*	1.05556	1.04882		palmitoyl ethanolamide	1.01697	1.64649		folate	1.05723	1.17472
1-palmitoyl-GPE (16:0)	1.05235	0.89711		guanine	1.01594	1.43719		N-acetylglutamine	1.05634	1.62079
1-oleoyl-GPC (18:1)	1.05086	1.17487		1-linolenoyl-GPC (18:3)*	1.01541	0.999715		2'-deoxycytidine	1.05602	0.775285
flavin adenine dinucleotide (FAD)	1.05066	1.01574		3-hydroxy-3-methylglutarate	1.01195	1.1956		propionylglycine	1.05326	1.81918
phenylacetylglycine	1.05017	0.980746		5-hydroxyindoleacetate	1.01138	1.07004		1-oleoylglycerol (18:1)	1.05257	1.53408
hippurate	1.04984	0.866889		phenylalanylalanine	1.0093	1.20058		N-linolenoyltaurine *	1.05246	1.58396
dihomo-linolenate (20:3n3 or n6)	1.04798	1.20793		eicosapentaenoate (EPA; 20:5n3)	1.00814	1.04004		1-(1-enyl-palmitoyl)-2-arachidonoyl-GPE (P-16:0/20:4)*	1.05127	1.00517
glycylisoleucine	1.04681	1.08268		palmitoyl-palmitoyl-glycerol (16:0/16:0) [2]*	1.0064	0.873224		arginine	1.05067	0.370577
N2,N2-dimethylguanosine	1.04594	1.15859		putrescine	1.00349	1.45443		1-(1-enyl-palmitoyl)-2-palmitoyl-GPC (P-16:0/16:0)*	1.04932	2.08557
guanidinoacetate	1.04499	1.17726		1-palmitoleoyl-GPC (16:1)*	1.00172	1.40374		pro-hydroxy-pro	1.04905	1.5503
biopterin	1.0449	0.849591		palmitoleoylcarnitine*	1.00154	1.37066		1-(1-enyl-stearoyl)-2-arachidonoyl-GPE (P-18:0/20:4)*	1.0443	0.883646
taurocholate	1.04316	0.967375		taurohyodeoxycholic acid	1.00038	1.44489		1-palmitoyl-2-oleoyl-GPC (16:0/18:1)	1.04108	2.12862
17-methylstearate	1.04273	1.45388		tauro-beta-muricholate	1.00026	1.29868		uridine-2',3'-cyclic monophosphate	1.03921	2.06561
palmitoyl-oleoyl-glycerol (16:0/18:1) [2]*	1.04086	0.933084		1-stearoyl-GPS (18:0)*	0.996644	0.794477		serine	1.03891	1.64071
palmitoyl-oleoyl-glycerol (16:0/18:1) [1]*	1.03934	0.874744		N-acetylthreonine	0.993194	0.944861		mead acid (20:3n9)	1.03663	1.35837
3-hydroxybutyrate (BHBA)	1.03619	1.27416		acetylcarnitine	0.993145	1.09404		indole-3-carboxylic acid	1.03656	2.20265
methylsuccinate	1.03352	0.93147		cytidine 5'-diphosphocholine	0.992864	1.36432		oleoyl ethanolamide	1.03532	1.76094
gamma-carboxyglutamate	1.03304	0.970253		N-methylproline	0.99094	0.962913		2-oleoylglycerol (18:1)	1.03476	1.44819
riboflavin (Vitamin B2)	1.03293	0.790384		arachidonoylcholine	0.99056	0.996909		diacylglycerol (14:0/18:1, 16:0/16:1) [2]*	1.03024	1.59207
guanidinosuccinate	1.03272	0.679638		nicotinamide	0.989861	1.36427		sphingomyelin (d18:1/24:1, d18:2/24:0)*	1.02991	0.684813
adenosine	1.0326	0.938223		sphingomyelin (d18:2/23:0, d18:1/23:1, d17:1/24:1)*	0.987622	1.12685		dehydroascorbate	1.02972	0.278663
N-acetylisoleucine	1.03024	0.845824		2'-deoxyinosine	0.987521	1.41423		bilirubin (Z,Z)	1.02947	2.13051
N-stearoyltaurine	1.03	0.987957		1-methylimidazoleacetate	0.986431	1.22797		sphingomyelin (d18:2/16:0, d18:1/16:1)*	1.02938	1.64743
nervonate (24:1n9)*	1.02698	1.68266		glycerate	0.984789	1.01591		1-palmitoyl-2-arachidonoyl-GPE (16:0/20:4)*	1.02848	1.60677
xanthurenate	1.02608	1.02613		oleoyl-linoleoyl-glycerol (18:1/18:2) [1]	0.984664	0.764562		1,2-dipalmitoyl-GPC (16:0/16:0)	1.02608	1.10569
palmitoyl-arachidonoyl-glycerol (16:0/20:4) [2]*	1.02494	1.07476		adenosine 3'-monophosphate (3'-AMP)	0.983733	1.37583		flavin adenine dinucleotide (FAD)	1.02119	1.28692
malonate	1.0244	0.59501		3-methylhistidine	0.983597	1.0609		N-alpha-acetylornithine	1.01902	1.82544
phenylpyruvate	1.02311	0.66647		3-hydroxyisobutyrate	0.983454	0.657351		arabonate/xylonate	1.01901	1.4736
2-arachidonoylglycerol (20:4)	1.02266	1.52502		alpha-muricholate	0.98138	0.526898		glycosyl-N-palmitoyl-sphingosine	1.01817	0.408333
1,2-dilinoleoyl-GPC (18:2/18:2)	1.02243	0.741416		8,9-DiHETrE	0.97744	1.27474		linoleoyl-linolenoyl-glycerol (18:2/18:3) [2]*	1.01744	0.773263
linoleoyl ethanolamide	1.01635	1.67901		3-hydroxypyridine sulfate	0.976012	1.46793		2-palmitoleoylglycerol (16:1)*	1.01727	1.51505
2-hydroxyglutarate	1.01631	0.986636		C-glycosyltryptophan	0.974437	1.39957		13-HODE + 9-HODE	1.01551	1.94716
carboxyethyl-GABA	1.01593	1.09595		glycine	0.974221	0.819787		N-acetylglucosamine 6-phosphate	1.01476	1.51493
1-arachidonylglycerol (20:4)	1.01564	1.20401		1-stearoyl-2-linoleoyl-GPA (18:0/18:2)*	0.974193	0.687884		phenol sulfate	1.01384	1.32927
5-aminovalerate	1.01428	0.959862		tryptophan	0.97403	0.862233		taurocyamine	1.01205	1.49422
catechol sulfate	1.0111	0.774189		pyruvate	0.973534	0.946557		cytidine 5'-diphosphocholine	1.00909	1.54902
gamma-glutamyltryptophan	1.0105	0.877484		1-palmitoyl-2-linoleoyl-GPC (16:0/18:2)	0.970532	1.22555		glycocholate	1.00698	1.36068
linoleoyl-arachidonoyl-glycerol (18:2/20:4) [1]*	1.00992	1.21461		2-palmitoleoylglycerol (16:1)*	0.970076	0.736554		palmitoleoyl-oleoyl-glycerol (16:1/18:1) [1]*	1.00462	1.54928
gamma-glutamylvaline	1.00848	1.26574		N-acetylphenylalanine	0.970023	1.17674		malonylcarnitine	0.99776	1.30104
N-palmitoyl-sphinganine (d18:0/16:0)	1.00722	1.15784		3-hydroxydecanoate	0.969989	0.920254		inosine 5'-monophosphate (IMP)	0.996363	2.20886
formiminoglutamate	1.00649	0.660363		N-acetyl-aspartyl-glutamate (NAAG)	0.969395	1.34866		N2,N2-dimethylguanosine	0.996363	2.20886
diacylglycerol (16:1/18:2 [2], 16:0/18:3 [1])*	1.00636	0.998512		malonate	0.967886	0.901837		palmitoloelycholine	0.99153	1.42827
N-acetyl-3-methylhistidine*	1.00463	0.817862		adenine	0.966655	1.06021		UDP-galactose	0.990339	1.89092
15-methylpalmitate	1.00446	1.57576		tauroursodeoxycholate	0.964689	0.645343		3-hydroxyoctanoate	0.990329	0.322892
glutamate	1.00351	0.806561		asparagine	0.964471	0.994064		5-oxoproline	0.990131	1.22514
stearate (18:0)	1.00193	1.48061		glycosyl-N-stearoyl-sphingosine	0.963727	1.58326		19,20-DiHDPA	0.990036	2.14425
1-oleoyl-GPE (18:1)	1.00105	1.10404		nervonate (24:1n9)*	0.960165	1.4014		glycerophosphorylcholine (GPC)	0.988968	1.33702
sphingomyelin (d18:1/15:0, d16:1/17:0)*	0.997307	1.21729		kynurenate	0.957716	1.4434		glycosyl-N-stearoyl-sphingosine	0.988809	0.405497
2-aminooctanoate	0.994829	1.12033		phenyllactate (PLA)	0.956766	1.11245		palmitoleoyl-oleoyl-glycerol (16:1/18:1) [2]*	0.986742	1.55203
adenosine 5'-diphosphoribose (ADP-ribose)	0.992991	0.884343		palmitoylcarnitine	0.954523	1.41714		N-glycolylneuraminate	0.986549	1.83275
2-aminophenol sulfate	0.992537	0.920149		xanthurenate	0.954051	1.1374		3-hydroxypyridine sulfate	0.986256	0.755923
glycocholate	0.991053	1.16515		2-methylbutyrylcarnitine (C5)	0.953575	1.13152		1-palmitoleoylglycerol (16:1)*	0.984748	1.17384
palmitoyl-palmitoyl-glycerol (16:0/16:0) [2]*	0.990606	1.04435		2'-deoxyuridine	0.953571	0.951512		N-methyl-GABA	0.984076	0.555382
nicotinamide ribonucleotide (NMN)	0.989963	1.12865		phosphopantetheine	0.953114	1.05619		lignoceroyl sphingomyelin (d18:1/24:0)	0.983279	0.979691
N-formylphenylalanine	0.989743	0.901096		1-palmitoyl-2-oleoyl-GPG (16:0/18:1)	0.950366	0.735543		sphingomyelin (d18:1/22:1, d18:2/22:0, d16:1/24:1)*	0.982467	0.477431
2'-deoxycytidine 5'-monophosphate	0.988633	0.909414		N-acetylvaline	0.950319	0.940552		hypoxanthine	0.981212	1.66219
4-hydroxyphenylpyruvate	0.988459	1.0331		taurochenodeoxycholate sulfate	0.948791	0.633105		2'-deoxycytidine 5'-monophosphate	0.98071	0.843992
2-hydroxy-3-methylvalerate	0.988065	1.11548		N-acetylcitrulline	0.948363	0.819645		15-HETE	0.979801	1.29017
8-hydroxyoctanoate	0.987088	0.265813		hyocholate	0.946728	0.620478		N-palmitoyl-sphingosine (d18:1/16:0)	0.979279	1.69352
hyodeoxycholate	0.985734	1.19171		2'-deoxycytidine	0.94371	0.805609		5-methylthioadenosine (MTA)	0.97816	1.76525
acetylphosphate	0.984547	0.981185		1-palmitoyl-2-gamma-linolenoyl-GPC (16:0/18:3n6)*	0.942775	1.32091		indolelactate	0.978149	1.2113
pyroglutamine*	0.984477	1.06944		hexanoylcarnitine	0.942231	1.71809		phenylalanylalanine	0.971142	1.89054
N-methylproline	0.983679	0.829516		butyrylglycine	0.941992	0.942269		phenylalanylglycine	0.967933	1.68961
adenosine 3'-monophosphate (3'-AMP)	0.983452	1.0977		4-ethylphenol glucuronide	0.941916	1.55101		arachidate (20:0)	0.965509	1.4846
1-stearoyl-2-oleoyl-GPC (18:0/18:1)	0.981962	1.07202		4-ethylphenylsulfate	0.941916	1.55101		1,2-dilinoleoyl-GPI (18:2/18:2)*	0.964125	1.46764
diacylglycerol (14:0/18:1, 16:0/16:1) [1]*	0.979712	1.02877		N-formylphenylalanine	0.941258	0.705377		1-linolenoylglycerol (18:3)	0.962238	0.8988
1-linoleoyl-2-arachidonoyl-GPC (18:2/20:4n6)*	0.979666	0.931203		octadecanedioate	0.940439	1.07574		fumarate	0.960672	1.88491
arachidonoyl ethanolamide	0.979154	1.23187		linoleoyl-arachidonoyl-glycerol (18:2/20:4) [2]*	0.939399	0.779211		3-methylcytidine	0.959279	1.15717
deoxycarnitine	0.97637	0.989671		N-acetylserine	0.939262	1.071		2-hydroxy-3-methylvalerate	0.958674	1.43336
hexanoylglycine	0.974218	1.07103		gulonate*	0.938886	0.91697		mannitol/sorbitol	0.95828	0.210368
1,2-dioleoyl-GPE (18:1/18:1)	0.973533	0.8717		adenosine 3',5'-diphosphate	0.938105	1.38242		phenyllactate (PLA)	0.956226	1.26442
5-methyluridine (ribothymidine)	0.972493	0.587545		trans-4-hydroxyproline	0.936479	1.30989		2-hydroxyglutarate	0.953834	0.749689
nonadecanoate (19:0)	0.972246	1.53908		cinnamoylglycine	0.935374	1.2395		threonate	0.953078	1.48659
4-imidazoleacetate	0.971662	0.698622		palmitoleate (16:1n7)	0.935	0.894808		9,10-DiHOME	0.951271	1.46763
1-(1-enyl-palmitoyl)-2-palmitoyl-GPC (P-16:0/16:0)*	0.971217	0.980152		1-palmitoyl-2-linoleoyl-GPE (16:0/18:2)	0.934728	1.4924		3-ureidopropionate	0.950714	0.408773
malate	0.970248	0.590258		glutamine	0.934622	0.921426		beta-guanidinopropanoate	0.948536	0.651008
pro-hydroxy-pro	0.970055	0.995492		glycylvaline	0.933084	0.708208		fructose	0.94774	1.66373
pyridoxamine	0.970013	0.931754		nicotinamide ribonucleotide (NMN)	0.930312	1.52681		N6-carboxymethyllysine	0.947344	0.826593
palmitoylcholine	0.967233	0.733126		6-oxopiperidine-2-carboxylate	0.929879	0.897328		palmitoleoylcarnitine*	0.946536	1.979
phosphoethanolamine	0.967034	1.04876		p-cresol sulfate	0.928759	1.51423		adenosine-5'-diphosphoglucose	0.944206	2.01585
guanosine 2'-monophosphate (2'-GMP)*	0.962384	1.03173		2'-deoxycytidine 5'-monophosphate	0.92675	0.457081		glycerate	0.941325	0.284472
glycitein	0.961553	0.523516		hexanoylglycine	0.925729	0.796109		ribonate	0.939965	1.48686
1-linolenoyl-GPC (18:3)*	0.959665	1.1994		N-acetyl-glucosamine 1-phosphate	0.925324	0.694741		2-aminoadipate	0.935437	1.0807
oleoyl-arachidonoyl-glycerol (18:1/20:4) [2]*	0.958252	0.819792		inosine	0.925206	1.19911		S-adenosylhomocysteine (SAH)	0.93492	1.37131
sphingosine	0.958195	0.925246		indole-3-carboxylic acid	0.924666	1.30145		thiamin (Vitamin B1)	0.934583	0.830181
5-HETE	0.956613	0.365576		catechol sulfate	0.924657	0.955225		diacylglycerol (14:0/18:1, 16:0/16:1) [1]*	0.934101	1.56322
1-linoleoyl-GPS (18:2)*	0.956207	1.16917		1-linoleoyl-2-linolenoyl-GPC (18:2/18:3)*	0.924636	0.756462		2'-deoxyadenosine 5'-monophosphate	0.930782	0.829296
threonate	0.955698	1.07921		urate	0.924326	1.20301		taurodeoxycholate	0.930183	1.16907
5,6-DiHETrE	0.955347	0.489705		2-aminoadipate	0.92091	1.18813		tiglylcarnitine	0.929789	1.63077
p-cresol sulfate	0.953836	0.719741		14-HDoHE/17-HDoHE	0.920625	0.99249		valine	0.928705	0.455379
N-acetylglutamine	0.953285	1.24456		1-palmitoyl-GPE (16:0)	0.920008	1.37255		1-methylimidazoleacetate	0.926647	0.499835
glycine	0.952375	1.1849		sphingosine	0.919679	0.942287		deoxycholate	0.926617	0.824717
pipecolate	0.952198	0.917932		maltopentaose	0.918677	0.9982		sulfate*	0.924235	1.04084
S-lactoylglutathione	0.952108	1.11997		creatinine	0.917174	1.13471		isovalerylglycine	0.92369	0.944405
dimethyl sulfone	0.950531	1.23606		arabonate/xylonate	0.915831	0.45688		uracil	0.919848	2.1411
N-acetylglucosaminylasparagine	0.949201	0.819239		urea	0.915804	1.15202		anthranilate	0.916494	0.694309
1-stearoyl-2-linoleoyl-GPS (18:0/18:2)	0.943755	0.867775		allo-threonine	0.914386	1.06697		uridine	0.91611	1.5502
1-linoleoyl-2-linolenoyl-GPC (18:2/18:3)*	0.943106	0.883501		tetradecanedioate	0.912726	1.09978		5-(galactosylhydroxy)-L-lysine	0.915701	1.3871
2'-deoxyguanosine	0.942586	0.948534		1-linoleoyl-GPI (18:2)*	0.912694	0.793464		cysteine-glutathione disulfide	0.915286	1.56398
carnosine	0.941292	1.21351		7-alpha-hydroxy-3-oxo-4-cholestenoate (7-Hoca)	0.912322	1.09984		2-methylbutyrylcarnitine (C5)	0.914359	0.890845
N-palmitoylglycine	0.935478	1.326		2-docosahexaenoylglycerol (22:6)*	0.907817	0.715474		S-methylmethionine	0.913155	0.33682
N-acetylserine	0.935356	1.41843		N-octanoylglycine	0.907774	0.76793		orotidine	0.911521	0.811321
1-palmitoyl-2-arachidonoyl-GPI (16:0/20:4)*	0.935227	0.7068		beta-hydroxyisovalerate	0.905754	1.38538		creatine	0.910904	0.799509
palmitoleoyl-oleoyl-glycerol (16:1/18:1) [1]*	0.935025	0.809747		methylphosphate	0.905365	0.798829		valerylglycine	0.910095	1.82538
2'-deoxyuridine	0.934597	1.07574		glycerol 3-phosphate	0.90444	0.874732		1-palmitoleoyl-2-linoleoyl-GPC (16:1/18:2)*	0.906957	0.535239
5-methylcytidine	0.932431	0.792313		glucuronate	0.904115	1.19937		glutamate, gamma-methyl ester	0.906756	1.02418
N-acetylphenylalanine	0.932252	1.10752		xanthosine	0.903163	0.546538		N-palmitoyl-sphinganine (d18:0/16:0)	0.90617	1.95023
N-acetylthreonine	0.930595	1.19964		propionylglycine	0.903034	1.00159		phytosphingosine	0.904224	0.809382
uridine	0.92964	1.51261		5-HETE	0.900781	0.556773		valylglutamine	0.90213	1.33377
glycerate	0.928694	0.815907		adenosine 5'-diphosphoribose (ADP-ribose)	0.900174	0.853956		1-palmitoyl-2-gamma-linolenoyl-GPC (16:0/18:3n6)*	0.896318	0.552164
1-palmitoyl-2-linoleoyl-GPC (16:0/18:2)	0.925478	0.715099		cysteine-glutathione disulfide	0.898897	1.23482		2-methylbutyrylglycine	0.895047	1.73833
3-hydroxyisobutyrate	0.924678	0.776911		5-hydroxylysine	0.898873	0.735816		pimeloylcarnitine/3-methyladipoylcarnitine	0.893881	0.60302
2-palmitoylglycerol (16:0)	0.923084	1.3964		methionine sulfoxide	0.898326	0.769226		7-methylguanine	0.892883	1.32223
1-palmitoyl-2-gamma-linolenoyl-GPC (16:0/18:3n6)*	0.921502	0.973588		phosphoenolpyruvate (PEP)	0.89413	0.74757		guanosine	0.892179	1.68004
taurohyodeoxycholic acid	0.921356	1.37183		deoxycarnitine	0.893677	1.48395		tryptophylglycine	0.891828	0.972261
1-palmitoyl-2-oleoyl-GPE (16:0/18:1)	0.919282	1.04157		gamma-glutamylglutamate	0.89346	1.28784		15-methylpalmitate	0.887759	0.943213
1,2-dipalmitoyl-GPE (16:0/16:0)*	0.918554	1.14303		14,15-DiHETrE	0.893207	0.686681		1-oleoyl-2-linoleoyl-GPE (18:1/18:2)*	0.887661	0.670161
2-hydroxyadipate	0.915927	1.16779		N1-methyladenosine	0.893113	0.630629		cystine	0.881936	1.28426
diacylglycerol (12:0/18:1, 14:0/16:1, 16:0/14:1) [2]*	0.914209	0.948036		ursodeoxycholate	0.893037	0.745728		aspartate	0.881709	2.18738
pyridoxal phosphate	0.912173	0.924757		palmitoyl-linoleoyl-glycerol (16:0/18:2) [1]*	0.891767	0.719847		trans-4-hydroxyproline	0.880621	0.712279
ribose 1-phosphate	0.912004	0.974956		S-methylcysteine	0.891676	0.789563		1-arachidonoyl-GPE (20:4n6)*	0.877548	1.12716
palmitoleoyl-linoleoyl-glycerol (16:1/18:2) [1]*	0.909601	0.946959		behenoyl sphingomyelin (d18:1/22:0)*	0.89162	0.889457		methylmalonate (MMA)	0.876519	1.65217
1,2-dilinoleoyl-GPI (18:2/18:2)*	0.909274	0.899506		oleoyl-linolenoyl-glycerol (18:1/18:3) [2]*	0.889395	0.641898		5,6-DiHETrE	0.875948	1.33894
arginine	0.909108	0.68914		7-methylguanine	0.886772	0.676952		guanosine 5'- monophosphate (5'-GMP)	0.875693	0.743617
2'-deoxycytidine	0.904458	1.04947		arachidonoyl ethanolamide	0.885772	1.49346		glucuronate 1-phosphate*	0.875567	1.29709
gamma-glutamyl-epsilon-lysine	0.903964	0.682518		2-aminophenol sulfate	0.885588	0.8458		sphingomyelin (d18:1/14:0, d16:1/16:0)*	0.874619	1.10429
nicotinamide riboside	0.903536	1.46566		daidzein	0.884039	0.696186		diacylglycerol (12:0/18:1, 14:0/16:1, 16:0/14:1) [2]*	0.872134	1.4348
tetradecanedioate	0.899582	1.00728		leucine	0.882153	0.994015		2-hydroxyphenylacetate	0.867598	1.50288
1,5-anhydroglucitol (1,5-AG)	0.899479	0.782578		isovalerylcarnitine	0.880822	0.513602		1-linoleoyl-2-arachidonoyl-GPE (18:2/20:4)*	0.864222	0.82685
1-linoleoyl-GPI (18:2)*	0.8979	0.614542		N-arachidonoyltaurine	0.878399	0.579763		cysteine sulfinic acid	0.863693	1.13129
8,9-DiHETrE	0.897886	1.31167		1-stearoyl-2-linoleoyl-GPC (18:0/18:2)*	0.876996	0.698952		1-linoleoyl-GPC (18:2)	0.863309	1.35538
gulonate*	0.897735	0.734342		ribonate	0.876482	0.891624		pipecolate	0.863081	0.882081
4-ethylphenol glucuronide	0.89733	1.95502		arginine	0.875338	0.712429		carboxyethyl-GABA	0.863057	2.02892
4-ethylphenylsulfate	0.89733	1.95502		maltotriose	0.874819	1.01403		valylleucine	0.861056	1.51451
1-stearoyl-2-linoleoyl-GPE (18:0/18:2)*	0.896409	0.637939		threonylphenylalanine	0.87413	1.03391		guanosine 3'-monophosphate (3'-GMP)	0.857362	1.64486
cysteine-glutathione disulfide	0.895982	1.2819		N-acetylalanine	0.87307	1.26032		S-1-pyrroline-5-carboxylate	0.856269	1.98117
glycerophosphorylcholine (GPC)	0.895811	1.08662		tyrosine	0.870812	1.0869		retinal	0.855092	1.93026
cholesterol	0.894705	1.05429		linoleoyl-docosahexaenoyl-glycerol (18:2/22:6) [2]*	0.870416	0.681886		1-palmitoyl-2-palmitoleoyl-GPC (16:0/16:1)*	0.853851	1.64528
pyridoxate	0.894019	0.551806		oxalate (ethanedioate)	0.869582	0.724634		riboflavin (Vitamin B2)	0.853518	1.78973
1-palmitoleoyl-GPC (16:1)*	0.893607	1.15588		gamma-glutamylglutamine	0.865606	1.23846		threonine	0.851961	0.466708
4-hydroxycinnamate sulfate	0.891453	1.17007		methionine	0.864071	0.730304		2,3-dihydroxyisovalerate	0.851543	1.35753
oleoyl ethanolamide	0.889153	1.73683		UDP-galactose	0.861702	0.719601		nicotinamide riboside	0.849444	1.44275
3-hydroxy-3-methylglutarate	0.889074	1.0445		uridine	0.860777	1.25482		sphingomyelin (d18:2/23:0, d18:1/23:1, d17:1/24:1)*	0.849274	0.423712
sarcosine	0.886157	1.16509		mead acid (20:3n9)	0.859872	0.763087		2-aminoheptanoate	0.847903	1.78814
uridine 5'-diphosphate (UDP)	0.882987	0.711107		S-methylglutathione	0.859314	1.06617		1-stearoyl-2-oleoyl-GPE (18:0/18:1)	0.847661	1.53335
1-palmitoyl-2-palmitoleoyl-GPC (16:0/16:1)*	0.882632	1.13655		glutamate	0.858354	0.809189		valylglycine	0.843367	0.599584
N-acetyl-aspartyl-glutamate (NAAG)	0.882387	1.5045		N-oleoyltaurine	0.857455	0.927665		orotate	0.843254	0.341965
1-(1-enyl-stearoyl)-GPE (P-18:0)*	0.879934	0.748965		dihomo-linolenate (20:3n3 or n6)	0.857126	1.16602		glucose 6-phosphate	0.841994	0.443627
equol sulfate	0.879737	0.633725		glycocholate	0.856962	1.28055		lysine	0.840647	1.11197
phenylpropionylglycine	0.878719	0.564293		N-methyl-GABA	0.853634	0.656388		gamma-glutamylalanine	0.840493	1.80316
glutarylcarnitine (C5)	0.877502	1.17872		taurine	0.85179	1.02791		saccharopine	0.840164	1.01055
tauro-beta-muricholate	0.876925	1.02274		flavin mononucleotide (FMN)	0.851645	0.695476		cytidine 5'-monophosphate (5'-CMP)	0.839319	1.2448
sphingomyelin (d18:1/14:0, d16:1/16:0)*	0.87441	1.19322		equol	0.85164	0.699633		adenylosuccinate	0.837956	1.81201
glutathione, oxidized (GSSG)	0.873609	0.700823		equol glucuronide	0.849781	0.696007		1-methylnicotinamide	0.834418	1.6391
ribonate	0.871689	0.788341		1,2-dilinoleoyl-GPE (18:2/18:2)*	0.849674	0.922477		alanine	0.83427	2.14313
14-HDoHE/17-HDoHE	0.871444	1.25031		arabitol/xylitol	0.847879	1.36225		3-hydroxyhexanoate	0.828592	2.0823
erythronate*	0.870892	0.616281		1-(1-enyl-stearoyl)-GPE (P-18:0)*	0.84709	0.841647		1-palmitoyl-2-oleoyl-GPI (16:0/18:1)*	0.826922	1.87776
2-hydroxystearate	0.870172	0.619076		ornithine	0.846883	0.684488		pyridoxal phosphate	0.825987	1.39297
1-stearoyl-2-arachidonoyl-GPC (18:0/20:4)	0.87004	0.764815		tricarballylate	0.845438	0.507139		erucate (22:1n9)	0.82387	1.84789
5-oxoproline	0.869979	1.04652		4-hydroxycinnamate sulfate	0.845056	1.25722		spermidine	0.823098	0.634645
guanine	0.869016	1.31366		9,10-DiHOME	0.844201	0.817297		1-oleoyl-GPE (18:1)	0.822728	0.626016
7,8-dihydrofolate	0.868757	1.13282		linoleoyl-arachidonoyl-glycerol (18:2/20:4) [1]*	0.843839	0.954643		tyrosine	0.821511	0.594932
sphingomyelin (d18:2/23:0, d18:1/23:1, d17:1/24:1)*	0.865298	1.16224		methylsuccinate	0.843345	0.590466		4-hydroxy-nonenal-glutathione	0.81844	1.17856
1-arachidonoyl-GPE (20:4n6)*	0.865182	0.507969		oleoyl-linolenoyl-glycerol (18:1/18:3) [1]*	0.841519	0.633878		sedoheptulose-7-phosphate	0.818245	0.444078
saccharopine	0.859765	1.12868		S-adenosylmethionine (SAM)	0.838727	0.472885		methionine	0.814724	0.505383
1-(3-aminopropyl)-2-pyrrolidone	0.858628	1.15026		retinal	0.838272	0.653091		3-methylhistidine	0.81254	1.15218
indoleacetate	0.857857	0.726986		biopterin	0.838021	0.482425		1-oleoyl-GPG (18:1)*	0.80979	1.11466
N-acetyl-1-methylhistidine*	0.857631	0.851296		gamma-glutamylphenylalanine	0.837863	1.29342		1-methylhistidine	0.809305	0.71282
adenine	0.854925	1.02235		1-stearoyl-GPG (18:0)	0.837409	0.584284		carnitine	0.808193	0.882568
linoleoylcarnitine*	0.854859	1.07672		oleoyl-linoleoyl-glycerol (18:1/18:2) [2]	0.836386	0.528984		N-palmitoyltaurine	0.807225	0.70669
octadecanedioate	0.853136	0.594883		pantothenate	0.83491	0.842991		1-arachidonoyl-GPI (20:4)*	0.806947	1.52744
trigonelline (N'-methylnicotinate)	0.850945	0.791288		gamma-glutamylisoleucine*	0.834875	0.881295		palmitoyl-arachidonoyl-glycerol (16:0/20:4) [2]*	0.806329	1.63578
N-octanoylglycine	0.849009	0.830287		3-indoxyl sulfate	0.83371	1.05089		1-linolenoyl-GPC (18:3)*	0.801585	0.629912
1-arachidonoyl-GPC (20:4n6)*	0.848965	0.4841		ethylmalonate	0.833373	0.628828		tetradecanedioate	0.801305	0.536297
alpha-muricholate	0.848493	0.854427		formiminoglutamate	0.832837	1.21539		stearoylcarnitine	0.801289	1.38576
isoleucine	0.845932	0.755142		3-methyladipate	0.832646	0.37328		N1-Methyl-2-pyridone-5-carboxamide	0.800902	1.41789
1-oleoyl-2-arachidonoyl-GPI (18:1/20:4) *	0.845275	1.24615		pyroglutamine*	0.832415	0.5397		hypotaurine	0.8004	2.05087
aspartate	0.844386	0.684589		genistein	0.831542	0.517063		N6-carbamoylthreonyladenosine	0.798964	1.34461
glycylvaline	0.843941	0.910336		1-stearoyl-2-linoleoyl-GPI (18:0/18:2)	0.830623	1.26774		1-docosahexaenoylglycerol (22:6)	0.797903	1.27264
methionine	0.843019	0.873603		diacylglycerol (14:0/18:1, 16:0/16:1) [2]*	0.830622	1.15664		taurochenodeoxycholate	0.79766	1.31902
12-HETE	0.841866	0.402668		1-(1-enyl-palmitoyl)-2-palmitoyl-GPC (P-16:0/16:0)*	0.828703	0.941621		threonylphenylalanine	0.796998	1.45466
suberate (octanedioate)	0.841364	0.942343		choline	0.828677	1.16062		2-palmitoylglycerol (16:0)	0.794696	1.35004
N-monomethylarginine	0.840683	0.736985		myo-inositol	0.828445	1.06491		pyruvate	0.794077	2.14813
uridine 3'-monophosphate (3'-UMP)	0.839373	0.82629		1-methylguanidine	0.826541	0.581581		pterin	0.789115	0.922473
linoleoyl-linolenoyl-glycerol (18:2/18:3) [1]*	0.838207	0.953321		N6-acetyllysine	0.824954	0.561585		linoleoyl ethanolamide	0.787908	0.691437
cytidine 3'-monophosphate (3'-CMP)	0.835602	1.03987		linoleoyl-linolenoyl-glycerol (18:2/18:3) [2]*	0.820666	0.503641		adenosine 5'-diphosphoribose (ADP-ribose)	0.785457	1.83108
equol	0.835209	0.861476		9-HETE	0.817936	1.34683		citrulline	0.784238	1.49125
sucrose	0.835199	1.2396		8-hydroxyoctanoate	0.817911	0.998961		adenosine	0.782973	0.625055
taurocyamine	0.834829	0.945952		tricosanoyl sphingomyelin (d18:1/23:0)*	0.816703	1.03257		glycylisoleucine	0.780759	0.481195
maltose	0.834755	1.05424		2-hydroxybutyrate/2-hydroxyisobutyrate	0.816196	1.27429		N-methylproline	0.77626	0.296794
1-(1-enyl-stearoyl)-2-oleoyl-GPE (P-18:0/18:1)	0.831846	1.38313		1-linoleoyl-GPC (18:2)	0.815949	0.62525		gamma-glutamyltyrosine	0.776142	0.929469
3-indoxyl sulfate	0.831443	0.614651		xanthine	0.81358	0.542535		2-palmitoleoyl-GPC (16:1)*	0.77607	0.737917
tartronate (hydroxymalonate)	0.826375	1.55152		kynurenine	0.813456	0.559004		lactate	0.77457	1.80442
glutamate, gamma-methyl ester	0.825864	0.737924		palmitoleoyl-oleoyl-glycerol (16:1/18:1) [2]*	0.813013	1.42048		dihydroxyacetone phosphate (DHAP)	0.767563	1.5509
tricosanoyl sphingomyelin (d18:1/23:0)*	0.825664	1.14076		glycerophosphoglycerol	0.81281	1.37611		isoleucylglycine	0.760762	0.680251
valylleucine	0.824137	0.747414		oleoyl-oleoyl-glycerol (18:1/18:1) [1]*	0.81085	0.396276		sphingomyelin (d18:1/15:0, d16:1/17:0)*	0.757335	0.981247
trimethylamine N-oxide	0.823198	0.787911		cytidine 3'-monophosphate (3'-CMP)	0.809706	0.850699		2-aminobutyrate	0.751546	0.54961
alanylleucine	0.823063	0.72598		2-aminooctanoate	0.808681	0.749095		5-HETE	0.744854	0.791702
inositol 1-phosphate (I1P)	0.822373	1.00551		1-palmitoyl-2-arachidonoyl-GPI (16:0/20:4)*	0.808109	0.625407		1,2-dioleoyl-GPC (18:1/18:1)*	0.744568	1.51582
tricarballylate	0.821897	0.845677		imidazole lactate	0.807814	0.280161		butyrylglycine	0.743183	0.837317
S-methylglutathione	0.821392	1.0818		2-hydroxystearate	0.805605	0.621254		pyridoxal	0.741485	2.16778
guanosine 5'- diphosphate (GDP)	0.82045	0.848571		4-imidazoleacetate	0.802636	0.684723		adenine	0.739624	1.69643
alpha-tocopherol	0.81917	0.579555		1-palmitoyl-GPI (16:0)*	0.802589	0.820511		phenylpropionylglycine	0.739459	1.72087
linoleoyl-linolenoyl-glycerol (18:2/18:3) [2]*	0.818881	0.631961		1-(1-enyl-palmitoyl)-2-arachidonoyl-GPE (P-16:0/20:4)*	0.80084	0.737499		isovalerylcarnitine	0.736682	1.3448
stearoyl sphingomyelin (d18:1/18:0)	0.818369	1.20547		O-methyltyrosine	0.800238	0.598689		adipoylcarnitine	0.732568	1.71688
phenylalanine	0.816949	0.540799		ferulic acid 4-sulfate	0.799799	0.62877		1-stearoyl-2-linoleoyl-GPE (18:0/18:2)*	0.728591	0.889696
biliverdin	0.815547	0.319521		flavin adenine dinucleotide (FAD)	0.799567	0.558736		17-methylstearate	0.727777	0.9453
N-oleoyltaurine	0.812327	1.24385		thiamin diphosphate	0.798725	0.878419		octadecanedioate	0.725423	1.79168
1-palmitoyl-2-arachidonoyl-GPC (16:0/20:4n6)	0.811684	0.562272		alanylleucine	0.798268	0.636441		1-(1-enyl-stearoyl)-2-oleoyl-GPE (P-18:0/18:1)	0.724658	1.80105
uridine-2',3'-cyclic monophosphate	0.811552	0.239449		5-aminovalerate	0.796172	0.370178		citrate	0.724296	0.782249
fructose-6-phosphate	0.81046	0.814216		N-acetylleucine	0.794993	1.06372		N-arachidonoyltaurine	0.723112	0.646583
equol glucuronide	0.810247	0.368147		tartronate (hydroxymalonate)	0.79489	0.841193		guanidinoacetate	0.7222	1.3689
12,13-DiHOME	0.807242	0.305647		dimethylglycine	0.79474	0.282577		1-stearoyl-2-arachidonoyl-GPC (18:0/20:4)	0.722192	0.574057
arachidonoylcholine	0.806527	1.26916		stachydrine	0.793985	0.420654		cytidine	0.721905	1.59324
4-hydroxy-nonenal-glutathione	0.805812	0.65788		3-phosphoglycerate	0.792473	0.539799		corticosterone	0.721501	1.57578
arabonate/xylonate	0.804884	0.341999		ribose	0.792233	0.527765		sphingomyelin (d18:2/24:1, d18:1/24:2)*	0.720896	1.49878
N-palmitoyl-sphingosine (d18:1/16:0)	0.804402	0.887628		homocitrulline	0.792208	0.657028		1-palmitoleoyl-GPC (16:1)*	0.717783	0.927708
tyrosine	0.803652	0.835231		1-linoleoyl-GPE (18:2)*	0.790614	0.450202		6-beta-hydroxylithocholate	0.716196	1.31644
glutamine	0.801342	0.84457		12-HETE	0.790117	0.376522		oleoylcarnitine	0.715695	0.861906
N-acetylglucosamine/N-acetylgalactosamine	0.801297	0.386641		prostaglandin F2alpha	0.789883	0.911822		tartronate (hydroxymalonate)	0.713452	1.29257
diacylglycerol (14:0/18:1, 16:0/16:1) [2]*	0.800906	0.827599		sphingomyelin (d18:1/21:0, d17:1/22:0, d16:1/23:0)*	0.789681	0.921154		gulonate*	0.713351	0.845613
ribose	0.800827	0.810083		nicotinamide adenine dinucleotide (NAD+)	0.789399	0.522158		gamma-carboxyglutamate	0.712711	1.06859
palmitoyl ethanolamide	0.800479	1.2636		N-acetylisoleucine	0.789357	0.32897		N-octanoylglycine	0.711868	0.97646
1-stearoyl-2-arachidonoyl-GPI (18:0/20:4)	0.800419	0.37511		sphingomyelin (d18:1/22:1, d18:2/22:0, d16:1/24:1)*	0.787723	0.992135		gluconate	0.711798	1.41714
S-(3-hydroxypropyl)mercapturic acid (HPMA)	0.800183	0.589072		pimelate (heptanedioate)	0.787104	1.10709		ursodeoxycholate	0.708766	1.6237
sphingomyelin (d18:1/20:0, d16:1/22:0)*	0.799227	0.720195		1-stearoyl-2-linoleoyl-GPS (18:0/18:2)	0.786924	0.95724		ferulic acid 4-sulfate	0.70741	0.638113
N-alpha-acetylornithine	0.799148	1.21719		pyridoxamine phosphate	0.785446	0.732496		14,15-DiHETrE	0.70604	0.425176
histidine	0.798821	1.16932		cysteine sulfinic acid	0.785164	0.913259		N-acetylleucine	0.702685	1.406
folate	0.79748	0.888845		2-hydroxyglutarate	0.783961	0.522856		sphingomyelin (d18:1/21:0, d17:1/22:0, d16:1/23:0)*	0.69894	0.644052
cytidine 5'-diphosphocholine	0.797113	0.542688		2,3-dihydroxyisovalerate	0.783856	0.754762		glycerophosphoethanolamine	0.696744	0.46637
7-methylguanine	0.796731	0.339261		palmitoyl-oleoyl-glycerol (16:0/18:1) [1]*	0.783238	0.342837		2'-deoxyinosine	0.696409	1.44942
N-palmitoyltaurine	0.796207	1.00924		uracil	0.783108	0.612202		2'-deoxyguanosine	0.694515	0.635506
1-palmitoyl-GPG (16:0)*	0.795841	1.14513		13-HODE + 9-HODE	0.782633	0.695649		3-hydroxypalmitate	0.690639	0.900707
1-oleoyl-GPI (18:1)*	0.795152	0.539696		1-palmitoyl-GPS (16:0)*	0.781497	0.738012		7,8-dihydrofolate	0.690238	1.51849
beta-muricholate	0.795007	0.917721		valine	0.780337	0.72037		cystathionine	0.68755	0.730864
pantothenate	0.794937	0.673355		cytosine	0.778402	0.461036		enterolactone	0.686682	0.505942
3-hydroxypalmitate	0.793872	1.32992		oleoyl-oleoyl-glycerol (18:1/18:1) [2]*	0.777369	0.250031		histidine	0.685784	1.44199
homostachydrine*	0.793135	0.990635		19,20-DiHDPA	0.776457	0.869241		taurolithocholate	0.682054	1.19261
1-stearoyl-GPS (18:0)*	0.79204	0.470686		2-hydroxyphenylacetate	0.776367	1.02465		6-oxolithocholate	0.680315	0.732858
valine	0.791969	0.44124		palmitoyl-linolenoyl-glycerol (16:0/18:3) [2]*	0.773238	0.428329		gamma-glutamylglutamate	0.679672	0.593086
1-palmitoyl-GPI (16:0)*	0.791776	0.217762		sphingomyelin (d18:1/24:1, d18:2/24:0)*	0.771585	0.746736		glutamate	0.678218	0.880131
N-acetylalanine	0.790761	0.378311		choline phosphate	0.770818	0.20195		1-(1-enyl-stearoyl)-2-linoleoyl-GPE (P-18:0/18:2)*	0.675017	1.23766
palmitoyl sphingomyelin (d18:1/16:0)	0.789911	0.796047		cholesterol	0.769918	0.345131		1-linoleoyl-GPS (18:2)*	0.673537	1.42901
sphingomyelin (d18:1/22:1, d18:2/22:0, d16:1/24:1)*	0.789662	0.450246		palmitoyl-linoleoyl-glycerol (16:0/18:2) [2]*	0.769669	0.470356		sphingosine	0.671192	1.61697
gamma-glutamylalanine	0.78892	0.851114		2-stearoyl-GPE (18:0)*	0.769572	0.482974		1-palmitoyl-2-arachidonoyl-GPC (16:0/20:4n6)	0.670541	1.0585
cytidine	0.788446	0.750819		5-methylthioadenosine (MTA)	0.769441	0.375193		gamma-glutamylisoleucine*	0.668585	1.91916
gamma-glutamylhistidine	0.786054	0.612597		1,2-dipalmitoyl-GPC (16:0/16:0)	0.769289	0.459252		ophthalmate	0.668364	1.20315
16-hydroxypalmitate	0.785956	0.440628		ergothioneine	0.769219	0.580593		1-stearoyl-GPS (18:0)*	0.668138	1.15843
pyridoxamine phosphate	0.784717	0.33606		riboflavin (Vitamin B2)	0.768965	0.79534		behenoyl dihydrosphingomyelin (d18:0/22:0)*	0.665954	0.601523
2-hydroxybutyrate/2-hydroxyisobutyrate	0.784402	0.903972		spermidine	0.768426	0.550231		12-HETE	0.664037	0.959496
leucine	0.783043	0.386109		thymine	0.768361	0.596323		1-arachidonoyl-GPC (20:4n6)*	0.663605	1.58105
lysine	0.78258	0.383983		1,5-anhydroglucitol (1,5-AG)	0.766253	0.727887		1-palmitoyl-2-linoleoyl-GPI (16:0/18:2)	0.660999	1.43904
2-palmitoleoyl-GPC (16:1)*	0.782436	0.841106		equol sulfate	0.765492	0.402023		imidazole propionate	0.658573	1.64065
1-palmitoyl-GPS (16:0)*	0.782336	1.14831		phenylalanine	0.764833	0.534077		ribose	0.658528	1.14729
3-methylcytidine	0.781862	0.926531		gamma-glutamyltyrosine	0.764718	0.698796		7-hydroxycholesterol (alpha or beta)	0.655214	1.48222
cysteine sulfinic acid	0.781614	1.16019		methyl glucopyranoside (alpha + beta)	0.764671	1.11713		ribulose/xylulose	0.651952	1.8532
lignoceroyl sphingomyelin (d18:1/24:0)	0.781609	0.915834		1,2-dipalmitoyl-GPE (16:0/16:0)*	0.764018	0.356107		1-linoleoyl-GPE (18:2)*	0.650282	1.45152
malonylcarnitine	0.780098	0.628137		homostachydrine*	0.763791	0.248681		nervonate (24:1n9)*	0.649767	1.60955
2'-deoxyinosine	0.779676	1.14921		palmitoleoyl-linoleoyl-glycerol (16:1/18:2) [1]*	0.763756	0.508256		N-methylpipecolate	0.649008	1.04589
2-methylmalonyl carnitine	0.778959	0.464676		2-palmitoyl-GPC (16:0)*	0.763104	0.682081		4-hydroxy-2-nonenal	0.646374	1.47008
gamma-glutamylthreonine	0.777627	1.07168		glycerophosphoethanolamine	0.762776	0.73318		2-palmitoyl-GPC (16:0)*	0.645957	1.17978
sphingomyelin (d18:2/24:1, d18:1/24:2)*	0.777252	0.607602		glutamate, gamma-methyl ester	0.762265	0.86789		guanine	0.642527	0.769739
phenylalanylalanine	0.77567	1.24167		arachidonate (20:4n6)	0.761539	0.816389		gamma-aminobutyrate (GABA)	0.641965	1.37028
sphingomyelin (d18:1/21:0, d17:1/22:0, d16:1/23:0)*	0.77547	0.522774		1-palmitoyl-2-oleoyl-GPE (16:0/18:1)	0.761285	0.303021		2-methylmalonyl carnitine	0.640616	0.382316
ornithine	0.775338	0.361405		pyridoxal	0.760778	0.707456		3-indoxyl sulfate	0.64034	0.891968
kynurenine	0.773521	0.609861		palmitoyl-oleoyl-glycerol (16:0/18:1) [2]*	0.760216	0.279208		chenodeoxycholate	0.639479	2.0532
dimethylarginine (SDMA + ADMA)	0.77288	0.358349		gamma-glutamyl-epsilon-lysine	0.759385	0.550152		pseudouridine	0.637601	0.744185
alpha-ketobutyrate	0.77259	0.537786		pseudouridine	0.758568	0.996001		deoxycarnitine	0.637197	1.1312
palmitoleoyl-oleoyl-glycerol (16:1/18:1) [2]*	0.771336	0.713568		saccharopine	0.758336	0.34115		dihomo-linolenoyl-choline	0.636408	0.91266
N-methyl-GABA	0.770058	0.893066		4-guanidinobutanoate	0.757563	0.766855		thiamin diphosphate	0.634414	1.03785
sphingomyelin (d18:1/24:1, d18:2/24:0)*	0.767246	0.239655		betaine aldehyde	0.757547	1.14428		1-stearoyl-2-oleoyl-GPC (18:0/18:1)	0.630513	2.05638
imidazole propionate	0.766991	0.449207		O-sulfo-L-tyrosine	0.757483	0.403707		cytidine 3'-monophosphate (3'-CMP)	0.62968	0.856829
serine	0.766491	0.505929		1-stearoyl-2-arachidonoyl-GPC (18:0/20:4)	0.757352	0.33126		adenosine 3'-monophosphate (3'-AMP)	0.629111	1.06992
N-acetylmethionine	0.763944	0.469192		sarcosine	0.75592	0.73418		1-stearoyl-2-linoleoyl-GPS (18:0/18:2)	0.627491	1.79352
gamma-glutamyltyrosine	0.763849	0.372088		5-methyluridine (ribothymidine)	0.755529	0.26386		gamma-glutamylleucine	0.623942	1.6938
2-palmitoyl-GPC (16:0)*	0.762534	0.667668		1-palmitoyl-2-oleoyl-GPC (16:0/18:1)	0.754526	0.442104		nicotinamide adenine dinucleotide (NAD+)	0.623538	0.682692
3-methyladipate	0.761961	0.533775		1-linoleoyl-2-arachidonoyl-GPE (18:2/20:4)*	0.754279	0.31653		1-oleoyl-2-arachidonoyl-GPI (18:1/20:4) *	0.62247	0.471828
UDP-glucose	0.761767	1.0047		threonine	0.753536	0.535374		equol glucuronide	0.620714	1.92192
1-oleoyl-GPG (18:1)*	0.761027	0.886373		N-palmitoyltaurine	0.752793	0.599371		hexanoylglycine	0.619691	0.474229
glucuronate	0.760991	0.327726		phosphate	0.75275	0.520029		1-palmitoyl-GPS (16:0)*	0.618397	0.978855
1-oleoyl-2-linoleoyl-GPC (18:1/18:2)*	0.760733	1.08399		2-hydroxyadipate	0.752146	0.439595		1,2-dioleoyl-GPE (18:1/18:1)	0.617339	1.62029
9-HETE	0.760412	1.07581		guanidinoacetate	0.752017	1.32931		6-oxopiperidine-2-carboxylate	0.612137	1.59713
adenosine-5'-diphosphoglucose	0.760073	0.411483		glycitein	0.751588	0.193406		gamma-glutamylthreonine	0.611329	1.75206
N1-methyladenosine	0.759239	0.514377		anthranilate	0.751563	0.298143		allo-threonine	0.608892	1.22373
13-HODE + 9-HODE	0.758597	0.552886		tiglylcarnitine	0.751387	0.36331		1-(3-aminopropyl)-2-pyrrolidone	0.607985	0.881836
cystine	0.757558	1.04639		trigonelline (N'-methylnicotinate)	0.751377	0.367602		1-oleoyl-GPC (18:1)	0.6072	0.704062
isoleucylglycine	0.756763	0.792849		1-palmitoyl-GPG (16:0)*	0.751369	0.530436		oleoylcholine	0.606102	1.64426
heme	0.756688	0.780452		alpha-tocopherol	0.750407	0.279527		stearoyl sphingomyelin (d18:1/18:0)	0.604561	1.94475
2-stearoyl-GPE (18:0)*	0.756448	0.353672		3-hydroxypalmitate	0.750125	0.618525		alpha-tocopherol	0.604278	1.90109
N-acetyltaurine	0.755971	1.09916		glutathione, oxidized (GSSG)	0.750031	0.301598		1-(1-enyl-palmitoyl)-GPE (P-16:0)*	0.602554	1.10606
1-(1-enyl-palmitoyl)-2-arachidonoyl-GPE (P-16:0/20:4)*	0.755345	0.690416		betaine	0.749824	0.281337		1-oleoyl-2-linoleoyl-GPC (18:1/18:2)*	0.602207	1.60728
3-methylhistidine	0.755209	0.566066		creatine	0.74948	0.445981		N-acetylglucosaminylasparagine	0.59811	1.511
N-arachidonoyltaurine	0.754587	0.592597		N-acetylglycine	0.749059	0.339034		1-lignoceroyl-GPC (24:0)	0.594889	1.20089
sphingomyelin (d18:2/16:0, d18:1/16:1)*	0.75387	0.306725		pimeloylcarnitine/3-methyladipoylcarnitine	0.748006	0.243908		1-palmitoyl-2-linoleoyl-GPG (16:0/18:2)	0.588954	1.87528
allo-threonine	0.750073	0.287251		gamma-glutamylalanine	0.747852	0.33183		N-acetylglucosamine/N-acetylgalactosamine	0.588492	0.748181
methylphosphate	0.749971	0.756102		gamma-glutamylhistidine	0.747837	0.229007		azelate (nonanedioate)	0.587383	1.62707
pyridoxal	0.749296	1.31548		5-oxoproline	0.74775	1.21166		N-acetyl-3-methylhistidine*	0.58694	0.705577
arachidonate (20:4n6)	0.749252	0.883732		N-methylpipecolate	0.747491	0.259487		succinate	0.584913	1.58557
2-methylbutyrylcarnitine (C5)	0.74861	1.24309		serine	0.747427	0.346901		cinnamoylglycine	0.580528	1.65067
tryptophylglycine	0.748188	0.493365		linoleoylcarnitine*	0.747235	0.733869		stearate (18:0)	0.580315	1.25596
allantoic acid	0.747645	0.822466		1-stearoyl-2-linoleoyl-GPE (18:0/18:2)*	0.746612	0.63063		ascorbate (Vitamin C)	0.579478	0.866162
cinnamoylglycine	0.746731	0.577088		N-palmitoylglycine	0.746094	0.183457		N6-succinyladenosine	0.578766	1.24014
taurine	0.746077	0.809605		1-(1-enyl-stearoyl)-2-arachidonoyl-GPE (P-18:0/20:4)*	0.745824	0.632381		tricosanoyl sphingomyelin (d18:1/23:0)*	0.576603	0.745312
1-linoleoyl-GPG (18:2)*	0.744778	0.296995		1-palmitoyl-2-palmitoleoyl-GPC (16:0/16:1)*	0.745233	0.840194		alpha-ketobutyrate	0.574102	0.796999
choline phosphate	0.743811	0.574251		isoleucylglycine	0.744198	0.673775		docosapentaenoate (n6 DPA; 22:5n6)	0.568789	0.928853
4-hydroxy-2-nonenal	0.743078	0.423184		sphingomyelin (d18:1/17:0, d17:1/18:0, d19:1/16:0)	0.744103	0.199673		palmitoylcholine	0.566172	1.34869
1-methylhistamine	0.739483	0.748731		oleoyl-arachidonoyl-glycerol (18:1/20:4) [2]*	0.74252	0.379285		AICA ribonucleotide	0.564593	0.726546
N-acetylputrescine	0.738761	0.803983		indolepropionate	0.74241	0.273079		dihydrobiopterin	0.563337	1.52582
betaine aldehyde	0.736289	0.556189		3-ureidopropionate	0.742134	0.411834		N-formylphenylalanine	0.561995	0.664128
spermidine	0.736023	0.450385		N6-carboxymethyllysine	0.741512	0.187414		phenylpyruvate	0.560805	1.4911
putrescine	0.735662	0.783789		1-palmitoyl-2-stearoyl-GPC (16:0/18:0)	0.741203	0.11893		kojibiose	0.550725	2.12468
1-palmitoyl-2-oleoyl-GPC (16:0/18:1)	0.734053	0.911224		1-oleoyl-2-linoleoyl-GPE (18:1/18:2)*	0.739925	0.36671		1-palmitoylglycerol (16:0)	0.547795	0.375809
N-acetylglycine	0.732906	0.438934		folate	0.73987	0.576432		1-linoleoyl-2-linolenoyl-GPC (18:2/18:3)*	0.547095	1.48933
behenoyl dihydrosphingomyelin (d18:0/22:0)*	0.732541	0.980103		erythronate*	0.739465	0.801426		aconitate [cis or trans]	0.545547	0.821194
beta-hydroxyisovalerate	0.732425	0.630098		orotidine	0.739117	0.46953		N-acetylglycine	0.539651	1.45717
betaine	0.731848	1.02453		1-oleoyl-GPS (18:1)	0.73841	0.628218		glycine	0.539411	0.753294
carnitine	0.731675	1.10876		pipecolate	0.737373	0.534657		biopterin	0.538475	2.34709
N6,N6,N6-trimethyllysine	0.730853	0.444905		1-stearoyl-2-oleoyl-GPI (18:0/18:1)*	0.73734	1.38581		1-arachidonylglycerol (20:4)	0.537042	0.581623
threonine	0.730482	0.356892		1-palmitoleoyl-2-linoleoyl-GPC (16:1/18:2)*	0.737053	0.678241		palmitoyl-palmitoyl-glycerol (16:0/16:0) [2]*	0.535212	0.904524
uracil	0.728618	0.713321		trimethylamine N-oxide	0.736954	0.506322		N-acetyltaurine	0.53329	1.42289
N-acetylleucine	0.727859	0.589853		5-methyltetrahydrofolate (5MeTHF)	0.735834	0.224866		methyl glucopyranoside (alpha + beta)	0.533218	0.736531
ferulic acid 4-sulfate	0.727005	1.1874		3-hydroxyhexanoate	0.735002	0.971835		cytidine diphosphate	0.530772	0.886161
N-acetyl-glucosamine 1-phosphate	0.723259	0.601035		1-stearoyl-2-arachidonoyl-GPS (18:0/20:4)	0.734206	0.267703		histidylalanine	0.529519	0.636041
3-dehydrocholate	0.723143	0.899371		diacylglycerol (16:1/18:2 [2], 16:0/18:3 [1])*	0.733181	0.530182		2-ketogulonate	0.527784	1.03012
xanthine	0.722446	1.20708		S-carboxymethyl-L-cysteine	0.732804	0.425841		1-stearoyl-GPC (18:0)	0.521195	0.604949
AICA ribonucleotide	0.721518	0.490666		phenylpropionylglycine	0.732749	0.283606		N1-methyladenosine	0.514021	1.8565
N-acetylglucosamine 6-phosphate	0.72115	1.22485		diacylglycerol (14:0/18:1, 16:0/16:1) [1]*	0.730871	0.581038		3-hydroxyisobutyrate	0.509576	0.73379
oleoylcarnitine	0.719741	0.399044		2-aminobutyrate	0.72946	0.649385		thiamin monophosphate	0.501704	0.760178
gamma-glutamylglutamine	0.718917	0.421277		1-methylhistamine	0.728966	0.530645		hippurate	0.492751	0.837981
cytidine-5'-diphosphoethanolamine	0.715939	0.966561		ribose 1-phosphate	0.728593	0.152791		nicotinamide ribonucleotide (NMN)	0.490381	0.889936
1-stearoyl-2-oleoyl-GPE (18:0/18:1)	0.712749	1.22319		N-acetyltaurine	0.728189	0.775184		gamma-glutamylvaline	0.47335	1.30396
C-glycosyltryptophan	0.712019	0.58263		imidazole propionate	0.728047	0.948985		1-stearoyl-GPI (18:0)	0.46767	1.39789
palmitoleoylcarnitine*	0.711632	0.715169		allantoic acid	0.726622	0.659392		heme	0.466374	1.15451
9,10-DiHOME	0.711269	0.634472		2-palmitoleoyl-GPC (16:1)*	0.726434	0.553672		arabitol/xylitol	0.463247	1.63503
ophthalmate	0.710484	0.831674		behenoyl dihydrosphingomyelin (d18:0/22:0)*	0.72619	0.488187		behenate (22:0)*	0.461907	1.41791
palmitoylcarnitine	0.710252	0.853101		diacylglycerol (12:0/18:1, 14:0/16:1, 16:0/14:1) [2]*	0.724657	0.532723		N-acetyl-glucosamine 1-phosphate	0.461625	0.900622
dihydrobiopterin	0.708028	0.876098		biliverdin	0.724422	0.403202		N-acetylmethionine	0.460484	1.92684
N-margaroyl-sphingosine (d18:1/17:0)*	0.707554	0.363211		phenol sulfate	0.723254	0.171424		1-stearoyl-2-arachidonoyl-GPS (18:0/20:4)	0.45953	1.05866
N-acetylvaline	0.707389	0.91585		1-(1-enyl-palmitoyl)-GPE (P-16:0)*	0.722554	0.244518		nonadecanoate (19:0)	0.455418	0.72731
S-methylmethionine	0.706392	0.450028		S-methylmethionine	0.722471	0.414439		gamma-glutamylglycine	0.455366	1.78163
1-stearoyl-2-linoleoyl-GPI (18:0/18:2)	0.705221	0.476793		histidine	0.722054	0.41532		taurocholate	0.454241	1.0095
creatine	0.704453	0.571952		1-stearoyl-2-oleoyl-GPC (18:0/18:1)	0.721583	1.49969		glucuronate	0.45278	0.850235
1-palmitoyl-2-linoleoyl-GPE (16:0/18:2)	0.704341	0.762404		N-acetylglucosamine/N-acetylgalactosamine	0.721514	0.304734		5-hydroxyindoleacetate	0.445282	1.05534
1-linoleoyl-GPC (18:2)	0.70417	0.483345		valylleucine	0.720522	0.446382		cytidine-5'-diphosphoethanolamine	0.436142	1.2028
methyl glucopyranoside (alpha + beta)	0.703628	0.963793		stearoyl ethanolamide	0.720152	0.510939		N-acetyl-aspartyl-glutamate (NAAG)	0.429057	1.58129
ergothioneine	0.702211	1.08138		N-acetylaspartate (NAA)	0.720151	0.455923		1,2-dilinoleoyl-GPE (18:2/18:2)*	0.428182	1.33589
anthranilate	0.702099	0.657875		1-palmitoyl-2-arachidonoyl-GPC (16:0/20:4n6)	0.71989	0.633521		pantothenate	0.426879	0.823173
1-palmitoyl-2-arachidonoyl-GPE (16:0/20:4)*	0.701898	1.01079		1-arachidonoyl-GPC (20:4n6)*	0.717484	0.497378		palmitoyl sphingomyelin (d18:1/16:0)	0.424383	2.16219
1-palmitoyl-2-oleoyl-GPG (16:0/18:1)	0.698421	0.349938		sucrose	0.717248	0.664496		taurine	0.422867	1.10158
3-hydroxyhexanoate	0.697694	0.614133		carnitine	0.717018	0.41381		1-linoleoyl-GPG (18:2)*	0.418656	0.783675
retinal	0.69707	0.592422		1-stearoyl-2-oleoyl-GPE (18:0/18:1)	0.716089	0.301815		2-stearoyl-GPE (18:0)*	0.41545	1.57437
urate	0.695136	0.757573		ophthalmate	0.715621	1.01808		1-stearoyl-2-oleoyl-GPI (18:0/18:1)*	0.414188	1.72186
gamma-glutamylglycine	0.692947	0.765446		1-oleoyl-GPI (18:1)*	0.714945	0.277526		N-acetylphenylalanine	0.408676	1.38435
7-alpha-hydroxy-3-oxo-4-cholestenoate (7-Hoca)	0.691534	0.915041		lysine	0.712923	0.403888		arachidonate (20:4n6)	0.408112	0.886693
N6-carboxymethyllysine	0.688948	0.80359		taurolithocholate	0.708866	1.08349		3-dehydrocholate	0.407762	0.995734
N-glycolylneuraminate	0.688432	0.399002		glycerophosphoinositol*	0.70778	0.606419		biliverdin	0.405669	1.44991
pimeloylcarnitine/3-methyladipoylcarnitine	0.686031	0.340825		N-stearoyltaurine	0.707324	0.967592		gamma-glutamyltryptophan	0.405456	0.489072
asparagine	0.682269	0.410029		1-oleoyl-GPG (18:1)*	0.70552	0.146209		9-HETE	0.402413	0.859341
alpha-hydroxyisovalerate	0.680964	0.520096		palmitoleoyl-oleoyl-glycerol (16:1/18:1) [1]*	0.704361	1.23508		S-lactoylglutathione	0.398893	2.11137
hypotaurine	0.679863	1.06424		2-hydroxy-3-methylvalerate	0.703274	0.835405		imidazole lactate	0.396216	0.902965
1-oleoyl-GPS (18:1)	0.679773	0.322688		acetylphosphate	0.702837	0.461246		N-acetylthreonine	0.395835	1.43335
N1-Methyl-2-pyridone-5-carboxamide	0.678742	0.36372		gamma-glutamylthreonine	0.702819	0.688124		equol sulfate	0.395547	1.4806
1-lignoceroyl-GPC (24:0)	0.677233	1.24764		AICA ribonucleotide	0.702753	0.974891		3-methylglutarate/2-methylglutarate	0.394301	1.29004
N-acetylneuraminate	0.673215	0.54759		1,2-dilinoleoyl-GPC (18:2/18:2)	0.702667	0.14176		adenosine 3',5'-diphosphate	0.394192	1.50924
1-(1-enyl-palmitoyl)-GPE (P-16:0)*	0.673182	0.461899		N6-methyladenosine	0.701944	0.474325		myo-inositol	0.390861	1.11847
nicotinamide adenine dinucleotide (NAD+)	0.668971	0.778356		N-acetylneuraminate	0.701035	1.12596		adenosine 2'-monophosphate (2'-AMP)	0.386872	1.31025
1-stearoyl-2-linoleoyl-GPC (18:0/18:2)*	0.668576	1.03689		suberate (octanedioate)	0.700225	1.18974		malonate	0.382165	1.01566
pseudouridine	0.666767	0.305722		tryptophylglycine	0.699097	0.37115		ribitol	0.379021	1.338
N6-methyladenosine	0.664859	0.588671		linoleoyl-linolenoyl-glycerol (18:2/18:3) [1]*	0.698315	0.566565		gamma-glutamylglutamine	0.37435	0.474236
imidazole lactate	0.6643	0.389475		N-acetylarginine	0.697964	0.555865		flavin mononucleotide (FMN)	0.371902	0.721678
2-docosahexaenoylglycerol (22:6)*	0.663376	0.37855		guanidinosuccinate	0.696908	0.352248		4-hydroxycinnamate sulfate	0.371508	0.785884
thymine	0.662731	0.643431		S-(3-hydroxypropyl)mercapturic acid (HPMA)	0.696719	0.222143		S-carboxymethyl-L-cysteine	0.370489	1.12355
3-ureidopropionate	0.660866	0.666813		stearoyl sphingomyelin (d18:1/18:0)	0.695866	0.217355		cholate	0.369929	0.969884
nicotinamide	0.656423	0.335939		4-hydroxy-nonenal-glutathione	0.694763	0.24186		glutamine	0.369328	1.20076
5-(galactosylhydroxy)-L-lysine	0.652464	1.05133		N-acetylmethionine	0.694037	0.209782		1-stearoyl-2-arachidonoyl-GPE (18:0/20:4)	0.36906	1.47953
taurolithocholate	0.651289	1.51298		carboxyethyl-GABA	0.691992	1.2054		1-methylhistamine	0.368094	2.05452
phenol sulfate	0.650609	0.363786		1-linoleoyl-2-arachidonoyl-GPC (18:2/20:4n6)*	0.690549	0.538854		equol	0.366536	1.77634
UDP-galactose	0.6504	0.29091		linoleoyl-docosahexaenoyl-glycerol (18:2/22:6) [1]*	0.690076	0.759312		thymine	0.362599	1.16778
N-acetylaspartate (NAA)	0.649507	0.73264		lactosyl-N-palmitoyl-sphingosine	0.687874	1.12043		5-methyltetrahydrofolate (5MeTHF)	0.361723	1.40084
4-hydroxyhippurate	0.649	0.340804		sphingomyelin (d18:2/24:1, d18:1/24:2)*	0.687836	0.513285		1-stearoyl-2-linoleoyl-GPA (18:0/18:2)*	0.360076	1.49416
behenoyl sphingomyelin (d18:1/22:0)*	0.647808	0.351183		N6,N6,N6-trimethyllysine	0.685982	0.375506		N-acetylputrescine	0.350375	1.12575
2-aminobutyrate	0.64572	0.625769		1,2-dioleoyl-GPE (18:1/18:1)	0.682312	0.968162		1-linoleoyl-GPI (18:2)*	0.347996	1.12358
indole-3-carboxylic acid	0.643647	0.423064		2-ketogulonate	0.680938	0.48344		2-arachidonoylglycerol (20:4)	0.347531	0.690559
gamma-glutamylglutamate	0.64297	1.2206		cytidine-5'-diphosphoethanolamine	0.680554	1.15028		4-hydroxyhippurate	0.341236	1.05401
1-palmitoleoyl-2-linoleoyl-GPC (16:1/18:2)*	0.642466	0.832097		cytidine diphosphate	0.678803	0.375079		1-palmitoyl-GPC (16:0)	0.339518	1.21379
sphinganine	0.63889	0.744419		palmitoyl sphingomyelin (d18:1/16:0)	0.675274	0.242466		3-hydroxybutyrylcarnitine (2)	0.338592	1.20071
N-delta-acetylornithine	0.637822	0.280657		12,13-DiHOME	0.673305	0.476861		adrenate (22:4n6)	0.336392	1.2836
4-guanidinobutanoate	0.63182	0.769811		N1-Methyl-2-pyridone-5-carboxamide	0.66508	0.379381		tauro-beta-muricholate	0.335782	0.904355
adenosine 3',5'-diphosphate	0.625269	0.769942		1-lignoceroyl-GPC (24:0)	0.663848	0.843701		4-hydroxyphenylpyruvate	0.335307	1.66722
1-(1-enyl-stearoyl)-2-arachidonoyl-GPE (P-18:0/20:4)*	0.624885	0.698094		7,8-dihydrofolate	0.663469	0.267374		formiminoglutamate	0.335199	0.670664
N6-carbamoylthreonyladenosine	0.620816	0.269343		1-palmitoyl-2-oleoyl-GPI (16:0/18:1)*	0.659417	0.593297		N6,N6,N6-trimethyllysine	0.334666	1.49068
1-stearoyl-GPG (18:0)	0.616363	0.636562		4-hydroxyhippurate	0.658318	0.571552		N6-methyladenosine	0.331759	2.08946
palmitoyl dihydrosphingomyelin (d18:0/16:0)*	0.614581	0.891901		N6-carbamoylthreonyladenosine	0.657494	0.412461		tricarballylate	0.326409	1.23951
1-stearoyl-2-linoleoyl-GPA (18:0/18:2)*	0.614368	0.639991		carnosine	0.656705	0.384251		1-palmitoyl-2-linoleoyl-GPC (16:0/18:2)	0.320742	1.00926
cytidine diphosphate	0.611962	0.790244		cytidine	0.656629	0.320932		8-hydroxyoctanoate	0.319254	1.45394
N-stearoyl-sphingosine (d18:1/18:0)*	0.611714	0.53742		dimethyl sulfone	0.651381	0.814182		arachidonoylcholine	0.313142	0.992467
1-methylhistidine	0.60439	1.03723		gamma-glutamylglycine	0.650396	0.67052		2-hydroxystearate	0.310288	2.2942
flavin mononucleotide (FMN)	0.603751	0.52107		1-linoleoyl-GPG (18:2)*	0.647888	0.19312		1-stearoyl-2-arachidonoyl-GPI (18:0/20:4)	0.309255	2.15202
myo-inositol	0.603366	0.797463		lignoceroyl sphingomyelin (d18:1/24:0)	0.647223	0.584959		alpha-muricholate	0.304637	1.24985
1-stearoyl-GPI (18:0)	0.603129	0.226171		1-(1-enyl-stearoyl)-2-oleoyl-GPE (P-18:0/18:1)	0.64328	0.347194		lactosyl-N-palmitoyl-sphingosine	0.29884	1.88598
1-palmitoyl-2-linoleoyl-GPI (16:0/18:2)	0.590474	0.541357		1-palmitoyl-2-linoleoyl-GPI (16:0/18:2)	0.638142	0.517824		retinol (Vitamin A)	0.296455	1.27716
3-methylglutarate/2-methylglutarate	0.57517	0.567305		dihydrobiopterin	0.637535	0.359883		argininosuccinate	0.275352	0.987941
S-carboxymethyl-L-cysteine	0.573004	0.537255		1,2-dilinoleoyl-GPI (18:2/18:2)*	0.637027	0.57058		suberate (octanedioate)	0.269579	1.22991
5-hydroxyindoleacetate	0.572531	0.529069		nicotinamide riboside	0.637026	0.581875		14-HDoHE/17-HDoHE	0.258874	0.737344
gamma-glutamylleucine	0.564177	0.960053		3-dehydrocholate	0.635815	0.574682		alpha-ketoglutarate	0.257747	1.06394
orotidine	0.557688	0.480292		1-stearoyl-2-oleoyl-GPS (18:0/18:1)	0.635577	0.531516		8,9-DiHETrE	0.25338	1.49691
N-methylpipecolate	0.555666	0.54293		5-(galactosylhydroxy)-L-lysine	0.628778	0.233614		1-oleoyl-GPI (18:1)*	0.248596	1.34796
1,2-dilinoleoyl-GPE (18:2/18:2)*	0.540821	0.792076		3-methylglutarate/2-methylglutarate	0.625925	0.353524		1-oleoyl-GPS (18:1)	0.245955	0.84794
thiamin diphosphate	0.538738	0.940967		prolylglycine	0.623587	0.549467		1-stearoyl-GPE (18:0)	0.245713	0.902474
5-methyltetrahydrofolate (5MeTHF)	0.53367	0.623262		3-methylcytidine	0.622336	0.476236		beta-muricholate	0.229032	1.10025
glycerol 3-phosphate	0.532055	0.460669		N-acetylglucosamine 6-phosphate	0.61887	0.601625		hexadecanedioate	0.216779	0.631374
leucylalanine	0.529319	0.561578		1-methylhistidine	0.616831	0.632471		N-acetylaspartate (NAA)	0.209814	1.39263
1-stearoyl-2-arachidonoyl-GPS (18:0/20:4)	0.529163	0.472867		N-alpha-acetylornithine	0.609764	0.784898		isocitrate	0.198491	1.2263
1-linoleoyl-2-arachidonoyl-GPE (18:2/20:4)*	0.525267	1.2299		N-acetylputrescine	0.608418	0.307784		Isobar: fructose 1,6-diphosphate, glucose 1,6-diphosphate, myo-inositol 1,4 or 1,3-diphosphate	0.193713	0.852841
1-linoleoyl-GPE (18:2)*	0.524904	1.03666		2-methylmalonyl carnitine	0.597217	0.446206		erythronate*	0.1821	0.978352
stearoylcarnitine	0.524173	0.906865		3'-dephosphocoenzyme A	0.596521	0.427786		taurohyodeoxycholic acid	0.18006	0.753117
glycerophosphoethanolamine	0.518925	0.58741		glutarate (pentanedioate)	0.582002	0.749143		3-hydroxybutyrylcarnitine (1)	0.168419	1.18295
gamma-glutamylisoleucine*	0.511257	0.728171		N-acetylasparagine	0.572696	0.605504		pyridoxate	0.166375	1.1489
taurochenodeoxycholate sulfate	0.511129	0.524584		glutarylcarnitine (C5)	0.565062	0.372307		nicotinate	0.159287	1.01045
lactosyl-N-palmitoyl-sphingosine	0.506276	0.395471		alpha-ketobutyrate	0.564838	0.553355		1-(1-enyl-stearoyl)-GPE (P-18:0)*	0.136002	2.00924
tiglylcarnitine	0.502293	0.624393		pyridoxal phosphate	0.561152	0.694649		N-oleoyltaurine	0.0970453	1.81232
1-palmitoyl-2-oleoyl-GPI (16:0/18:1)*	0.496582	0.791034		hypotaurine	0.541264	1.01404		5-methylcytidine	0.0959958	0.467524
1-stearoyl-2-oleoyl-GPI (18:0/18:1)*	0.481636	0.393329		1-stearoyl-2-arachidonoyl-GPI (18:0/20:4)	0.532394	0.439447		3-hydroxybutyrate (BHBA)	0.07442	0.870945
3-hydroxydecanoate	0.463502	1.17074		propionylcarnitine	0.51375	1.49338		phenylacetylglycine	0.0231231	1.00212
campesterol	0.461081	0.831881		N-acetylglutamine	0.486173	0.733645		4-ethylphenol glucuronide	0	0
1-oleoyl-2-linoleoyl-GPE (18:1/18:2)*	0.43874	0.646925		N-acetyl-1-methylhistidine*	0.467758	0.804655		4-ethylphenylsulfate	0	0
2-ketogulonate	0.336848	0.445394		1-stearoyl-GPI (18:0)	0.428321	1.08073		p-cresol-glucuronide*	0	0

## Sheet: Pancreas Matabolon L2 List
PP MM Pancrease					PP PM Pancrease					PM MM Pancrease
PP MM Var ID (Primary)	M3.VIP[1+5+0]	2.44693 * M3.VIP[1]cvSE			PP PM Var ID (Primary)	M5.VIP[1+1+0]	2.44693 * M5.VIP[1]cvSE			PM MM Var ID (Primary)	M4.VIP[1+1+0]	2.44693 * M4.VIP[1]cvSE
carnitine	1.93817	0.480467			carnitine	2.22954	1.051			methyl glucopyranoside (alpha + beta)	2.11801	1.78499
sphingomyelin (d18:1/20:1, d18:2/20:0)*	1.79528	0.783883			palmitoyl sphingomyelin (d18:1/16:0)	2.17674	1.49494			prolylglycine	2.01882	1.37385
glycerophosphorylcholine (GPC)	1.78369	0.738439			N-acetylphenylalanine	2.06499	1.00703			N6-succinyladenosine	1.80551	0.996196
2-methylcitrate/homocitrate	1.77822	0.603343			sphingomyelin (d18:2/16:0, d18:1/16:1)*	2.02866	1.46572			1-(3-aminopropyl)-2-pyrrolidone	1.78081	0.952615
sphingomyelin (d18:2/16:0, d18:1/16:1)*	1.7472	0.626323			1-methylimidazoleacetate	2.01728	0.881418			N-palmitoylglycine	1.78052	1.21056
1-palmitoyl-2-gamma-linolenoyl-GPC (16:0/18:3n6)*	1.74683	0.89038			methylmalonate (MMA)	1.97696	1.16498			isoleucine	1.75039	1.31152
N6-succinyladenosine	1.73426	0.346634			isoleucine	1.91606	0.772452			5-hydroxylysine	1.73599	1.17348
alanine	1.71114	0.543722			sphingomyelin (d18:1/20:1, d18:2/20:0)*	1.90458	1.34776			1-(1-enyl-palmitoyl)-2-palmitoleoyl-GPC (P-16:0/16:1)*	1.72597	1.05281
methylmalonate (MMA)	1.70907	0.554495			stearoylcarnitine	1.89571	1.66125			allantoin	1.71456	1.08788
N6,N6,N6-trimethyllysine	1.69187	0.518341			dihydrobiopterin	1.87378	1.19381			adenosine 3',5'-diphosphate	1.70258	1.75022
propionylcarnitine	1.69164	0.762862			1-palmitoyl-2-arachidonoyl-GPE (16:0/20:4)*	1.83787	1.17293			5-methyltetrahydrofolate (5MeTHF)	1.66285	2.11907
adenosine 3',5'-diphosphate	1.67651	1.16469			acetylphosphate	1.83616	0.99917			orotate	1.65077	2.32587
3-hydroxyisobutyrate	1.67059	0.425229			1-(1-enyl-palmitoyl)-2-linoleoyl-GPC (P-16:0/18:2)*	1.83557	1.51121			arachidonoylcholine	1.63733	1.67174
sedoheptulose-7-phosphate	1.66514	0.775173			citrate	1.82796	1.35881			N-acetylglucosamine 6-phosphate	1.62739	1.23459
N-acetylarginine	1.6529	1.51268			gamma-glutamylglutamate	1.82249	0.66791			choline	1.61747	1.34969
isovalerylcarnitine	1.65016	0.745267			1-(1-enyl-palmitoyl)-2-arachidonoyl-GPE (P-16:0/20:4)*	1.81627	1.96035			serine	1.61614	1.33192
palmitoyl sphingomyelin (d18:1/16:0)	1.63738	0.780493			propionylcarnitine	1.80482	1.17947			1-oleoyl-2-linoleoyl-GPE (18:1/18:2)*	1.61207	1.42648
2-hydroxyglutarate	1.62891	1.07214			aconitate [cis or trans]	1.80301	1.27914			palmitoyl ethanolamide	1.5934	2.16842
N-acetylphenylalanine	1.62145	0.5779			glycerophosphorylcholine (GPC)	1.78233	1.04082			1-arachidonoyl-GPI (20:4)*	1.58122	2.29664
dihydrobiopterin	1.62107	0.808215			hexanoylcarnitine	1.78006	1.53754			carnitine	1.57923	1.60759
proline	1.61986	0.531528			sedoheptulose-7-phosphate	1.76726	1.41383			N-acetyl-glucosamine 1-phosphate	1.57836	1.40442
stearoylcarnitine	1.60538	0.911134			proline	1.76115	1.70738			gamma-glutamylvaline	1.57065	1.71865
2-methylbutyrylcarnitine (C5)	1.60311	0.949375			sphingomyelin (d18:1/18:1, d18:2/18:0)	1.75145	2.3179			palmitoylcholine	1.5637	1.39623
3-hydroxyindolin-2-one	1.60169	1.17712			oleoylcarnitine	1.74439	1.67643			biopterin	1.55197	2.02329
sphingomyelin (d18:1/22:1, d18:2/22:0, d16:1/24:1)*	1.58277	0.69761			1-(1-enyl-palmitoyl)-2-linoleoyl-GPE (P-16:0/18:2)*	1.74105	1.48542			adenosine-5'-diphosphoglucose	1.55074	1.62057
N-acetylisoleucine	1.57786	1.18732			1,2-dilinoleoyl-GPE (18:2/18:2)*	1.73446	1.82296			kynurenine	1.54508	1.15075
1-palmitoyl-2-arachidonoyl-GPE (16:0/20:4)*	1.57759	1.30846			campesterol	1.7239	1.4827			2-hydroxypalmitate	1.5325	1.62971
1-(1-enyl-palmitoyl)-2-linoleoyl-GPC (P-16:0/18:2)*	1.57586	0.729312			glycosyl-N-palmitoyl-sphingosine	1.71599	1.41547			valine	1.52796	1.64254
N-acetylglucosamine 6-phosphate	1.56011	0.663794			1-stearoyl-2-arachidonoyl-GPC (18:0/20:4)	1.7073	2.0042			N6-carbamoylthreonyladenosine	1.52125	0.480288
gamma-glutamylglutamate	1.55544	0.82651			uridine 5'-monophosphate (UMP)	1.69732	0.975294			ornithine	1.51891	0.692732
choline	1.53798	0.587044			pseudouridine	1.69234	1.61655			N-formylmethionine	1.50357	2.2936
N-acetyltryptophan	1.5283	1.15226			tryptophan	1.68427	1.36699			acetylphosphate	1.50097	1.27292
palmitoylcholine	1.52287	0.566266			isocitrate	1.68355	1.52321			xanthine	1.49601	1.55336
ribose 1-phosphate	1.52107	1.31953			1-oleoyl-GPE (18:1)	1.68041	1.47423			pyroglutamine*	1.48624	2.49022
glucosamine-6-phosphate	1.51831	0.556699			trans-4-hydroxyproline	1.65935	1.25223			phenylacetylglycine	1.4845	2.21826
aspartate	1.51413	0.697287			glutarylcarnitine (C5)	1.64559	1.44481			oleoyl ethanolamide	1.47551	1.94763
sphingomyelin (d18:2/14:0, d18:1/14:1)*	1.51125	1.16554			N-palmitoyl-sphinganine (d18:0/16:0)	1.62923	1.61823			palmitoloelycholine	1.4729	2.02146
glutarylcarnitine (C5)	1.49692	1.32529			sebacate (decanedioate)	1.61084	1.35197			imidazole propionate	1.47218	1.77542
1-(1-enyl-palmitoyl)-2-linoleoyl-GPE (P-16:0/18:2)*	1.49181	0.951599			ribose 1-phosphate	1.60755	1.64513			docosapentaenoate (n3 DPA; 22:5n3)	1.46927	2.64348
beta-hydroxyisovalerate	1.48267	1.06993			citrulline	1.60158	2.14688			oleoylcholine	1.45715	1.91266
thymine	1.46282	1.62529			taurine	1.60031	2.32766			1-(1-enyl-stearoyl)-2-linoleoyl-GPE (P-18:0/18:2)*	1.45681	1.33345
1-oleoyl-GPE (18:1)	1.45507	0.972048			1-stearoyl-2-oleoyl-GPC (18:0/18:1)	1.58769	2.65595			1-stearoyl-GPI (18:0)	1.45375	2.15399
1-(1-enyl-stearoyl)-2-linoleoyl-GPE (P-18:0/18:2)*	1.45112	0.783392			glucosamine-6-phosphate	1.57964	1.48931			methionine sulfoxide	1.45165	1.37388
1-palmitoyl-2-linoleoyl-GPI (16:0/18:2)	1.45065	1.20024			pyroglutamine*	1.5748	1.17802			methylsuccinate	1.44722	2.15577
1-methylimidazoleacetate	1.45039	0.880917			lactosyl-N-palmitoyl-sphingosine	1.57	1.38105			campesterol	1.43935	1.8394
uridine	1.44125	1.24386			sphingomyelin (d18:1/22:1, d18:2/22:0, d16:1/24:1)*	1.55961	1.97666			1-palmitoyl-2-stearoyl-GPC (16:0/18:0)	1.43763	0.999373
histamine	1.43838	0.850743			linoleoylcarnitine*	1.55795	1.73411			hypotaurine	1.43573	1.57472
1-stearoyl-GPI (18:0)	1.43404	0.884527			1-stearoyl-2-arachidonoyl-GPE (18:0/20:4)	1.55643	1.31808			1-pentadecanoylglycerol (15:0)	1.43277	1.97772
cytidine 5'-diphosphocholine	1.43063	1.20607			octanoylcarnitine	1.55632	1.77978			5-methylthioadenosine (MTA)	1.41392	1.37373
adenosine-5'-diphosphoglucose	1.42609	0.89378			1-palmitoyl-2-gamma-linolenoyl-GPC (16:0/18:3n6)*	1.55303	2.64992			1-methylimidazoleacetate	1.41013	1.85682
isobutyrylcarnitine	1.41897	0.732493			sphingosine	1.55244	1.558			N-acetylarginine	1.40784	2.53165
mannose-6-phosphate	1.41717	0.668176			myristoylcarnitine	1.55157	2.11726			daidzein	1.39234	1.67918
3-(4-hydroxyphenyl)lactate	1.41233	0.894762			1-palmitoyl-2-oleoyl-GPC (16:0/18:1)	1.54037	1.95201			3-indoxyl sulfate	1.3863	2.21798
nicotinamide ribonucleotide (NMN)	1.40708	1.44315			adenine	1.53511	2.04126			isovalerylglycine	1.38464	2.33049
methyl glucopyranoside (alpha + beta)	1.40571	0.995697			ribose 5-phosphate	1.51976	0.773588			3-ureidopropionate	1.38424	1.61395
hexanoylcarnitine	1.40394	1.26914			gamma-glutamylmethionine	1.51903	0.920208			7-hydroxycholesterol (alpha or beta)	1.3833	1.64483
tryptophan	1.40356	1.25223			prolylglycine	1.51814	0.85385			5-aminovalerate	1.38327	1.82025
pyridoxamine phosphate	1.39552	0.804817			valine	1.51568	0.928932			15-HETE	1.37533	1.70346
5-oxoproline	1.39417	0.557467			gluconate	1.51437	1.25642			adenine	1.37396	1.53768
1-stearoyl-2-linoleoyl-GPS (18:0/18:2)	1.39193	1.38753			aspartate	1.50912	1.72562			N-acetyltryptophan	1.37374	2.54968
oleoylcarnitine	1.38746	1.25843			S-methylcysteine	1.50696	1.94017			catechol sulfate	1.36081	2.46669
1-stearoyl-2-linoleoyl-GPI (18:0/18:2)	1.38408	0.637154			1-palmitoyl-2-linoleoyl-GPI (16:0/18:2)	1.50437	1.45815			malate	1.35857	1.18505
1-palmitoyl-2-linoleoyl-GPC (16:0/18:2)	1.38357	1.14824			thymine	1.50345	1.44894			1-palmitoyl-2-linoleoyl-GPE (16:0/18:2)	1.35852	1.52207
corticosterone	1.37134	1.35224			leucine	1.5021	1.57503			5-HETE	1.35139	1.51319
1-palmitoyl-2-oleoyl-GPI (16:0/18:1)*	1.36606	1.124			3-hydroxyindolin-2-one	1.502	0.972815			5-oxoproline	1.34681	1.16878
1-(1-enyl-palmitoyl)-2-arachidonoyl-GPE (P-16:0/20:4)*	1.36391	1.01943			xanthine	1.49954	1.92046			alanine	1.34576	1.12793
fumarate	1.36184	0.668333			N-acetylisoleucine	1.49716	1.14731			10-heptadecenoate (17:1n7)	1.34449	1.77988
1-(1-enyl-palmitoyl)-2-palmitoleoyl-GPC (P-16:0/16:1)*	1.35972	1.37572			3-hydroxyisobutyrate	1.49069	1.87052			4-hydroxy-2-nonenal	1.34431	2.29465
nicotinamide	1.35381	1.35114			N-acetyltryptophan	1.48453	1.23595			alpha-tocopherol	1.33333	1.4562
beta-sitosterol	1.35307	1.15015			gamma-glutamylglycine	1.47784	1.5503			galactonate	1.33303	1.67526
myristoylcarnitine	1.3386	1.21692			arabitol/xylitol	1.47529	1.32394			N-acetylphenylalanine	1.33163	1.17327
3-hydroxydecanoate	1.32957	1.20029			1-(1-enyl-palmitoyl)-2-palmitoyl-GPC (P-16:0/16:0)*	1.45303	1.57573			isobutyrylcarnitine	1.32273	1.61056
uridine 5'-monophosphate (UMP)	1.328	0.953029			phenylacetylglycine	1.44198	1.42814			sphingomyelin (d18:1/22:1, d18:2/22:0, d16:1/24:1)*	1.3214	1.13904
aconitate [cis or trans]	1.32712	1.40495			3-phenylpropionate (hydrocinnamate)	1.43187	1.38512			13-HODE + 9-HODE	1.31702	2.19696
citrate	1.32635	1.27504			1-(1-enyl-palmitoyl)-2-oleoyl-GPE (P-16:0/18:1)*	1.42808	1.86326			gulonate*	1.30488	2.00182
inositol 1-phosphate (I1P)	1.31947	0.993523			laurylcarnitine	1.4207	2.11074			palmitoyl-linoleoyl-glycerol (16:0/18:2) [1]*	1.30303	1.50903
saccharopine	1.3152	1.63611			beta-hydroxyisovalerate	1.41998	1.3901			fumarate	1.29268	1.13856
N1-methyladenosine	1.31457	1.32399			inositol 1-phosphate (I1P)	1.41951	1.58886			glutarate (pentanedioate)	1.28634	1.72853
N-acetyl-glucosamine 1-phosphate	1.31372	0.85985			1-methylhistamine	1.41694	1.937			N6-methyladenosine	1.28457	1.72954
sphingomyelin (d18:1/18:1, d18:2/18:0)	1.31239	0.910465			1-methylguanidine	1.41342	1.9976			argininosuccinate	1.28239	1.35749
isocitrate	1.31226	1.23384			urate	1.41269	1.83625			1-(1-enyl-stearoyl)-2-arachidonoyl-GPE (P-18:0/20:4)*	1.27584	1.29016
1-methylhistamine	1.30609	0.803216			2-methylcitrate/homocitrate	1.40761	1.56345			adenosine	1.27216	1.47412
malate	1.30025	0.750076			myristoleoylcarnitine*	1.40376	2.12147			suberate (octanedioate)	1.27182	1.36331
4-hydroxybutyrate (GHB)	1.2964	1.48167			sphinganine	1.39898	1.33737			N6,N6,N6-trimethyllysine	1.27015	1.29555
xanthosine	1.29609	1.54884			palmitoylcarnitine	1.39159	2.1264			leucine	1.26847	2.02393
stachydrine	1.29316	1.01098			N6-succinyladenosine	1.3904	1.28837			glycosyl-N-palmitoyl-sphingosine	1.26739	1.49677
homoarginine	1.28901	1.70175			1,2-dipalmitoyl-GPC (16:0/16:0)	1.38949	2.11828			O-sulfo-L-tyrosine	1.26697	1.13506
1-stearoyl-2-linoleoyl-GPC (18:0/18:2)*	1.27954	0.712948			orotate	1.38344	2.51272			glycylvaline	1.26483	1.08965
urate	1.27707	0.978288			choline phosphate	1.37506	1.34145			trigonelline (N'-methylnicotinate)	1.26371	1.57661
stearoyl sphingomyelin (d18:1/18:0)	1.27527	1.16525			nicotinamide	1.36995	1.5385			N6-acetyllysine	1.26155	1.11346
xanthosine 5'-monophosphate (xmp)	1.2706	1.24493			mannose-6-phosphate	1.36903	1.44842			palmitoleate (16:1n7)	1.26121	1.49056
gamma-glutamylmethionine	1.26727	0.951045			N6-acetyllysine	1.34614	1.87177			cinnamoylglycine	1.26104	2.84748
3-hydroxybutyrate (BHBA)	1.26172	1.42661			1-oleoyl-GPC (18:1)	1.34164	1.85872			cytidine 5'-monophosphate (5'-CMP)	1.26051	1.05147
lactate	1.25992	1.16081			1-palmitoyl-2-linoleoyl-GPC (16:0/18:2)	1.34012	1.12869			cysteine s-sulfate	1.2577	2.06005
octanoylcarnitine	1.25829	1.36447			ethylmalonate	1.33946	1.46217			sulfate*	1.25744	1.33952
2'-deoxyuridine	1.24972	1.29914			palmitoleoylcarnitine*	1.32893	2.22551			uridine 3'-monophosphate (3'-UMP)	1.25623	1.66092
argininosuccinate	1.24925	0.822701			1-(1-enyl-palmitoyl)-2-arachidonoyl-GPC (P-16:0/20:4)*	1.3278	1.84115			isovalerylcarnitine	1.25607	1.381
daidzein	1.2451	1.33543			pantothenate	1.32342	1.59503			taurohyodeoxycholic acid	1.25567	2.20044
linoleoylcarnitine*	1.24238	1.44818			phytosphingosine	1.31919	1.19127			S-adenosylmethionine (SAM)	1.25313	2.42886
5-hydroxylysine	1.24113	0.916441			gamma-glutamylglutamine	1.30791	1.75227			hippurate	1.24988	2.68132
palmitoylcarnitine	1.24112	1.09565			methylphosphate	1.28615	1.67222			docosahexaenoate (DHA; 22:6n3)	1.24901	2.25844
laurylcarnitine	1.23627	1.16931			N-formylphenylalanine	1.28604	1.19388			proline	1.24853	1.26708
betaine aldehyde	1.23594	1.1921			1-palmitoyl-2-arachidonoyl-GPC (16:0/20:4)	1.2817	1.96021			N-formylphenylalanine	1.24365	1.55592
N-formylphenylalanine	1.23299	1.40795			1-stearoyl-GPE (18:0)	1.27837	1.43153			carboxyethyl-GABA	1.24319	1.60763
gamma-glutamylthreonine	1.22766	1.15996			3-methoxytyrosine	1.2679	1.09782			urate	1.24074	2.13424
N6-methyladenosine	1.22727	1.14886			imidazole lactate	1.25407	1.32881			erythritol	1.23912	0.998225
1-palmitoyl-2-palmitoleoyl-GPC (16:0/16:1)*	1.22676	1.39978			1-palmitoleoyl-GPC (16:1)*	1.25353	1.70652			glucose	1.23794	2.41698
palmitoloelycholine	1.22554	1.11725			adenosine 2'-monophosphate (2'-AMP)	1.25289	1.73942			linoleoyl ethanolamide	1.23746	1.44195
deoxycholate	1.2245	1.34075			palmitoyl dihydrosphingomyelin (d18:0/16:0)*	1.24817	1.66473			biliverdin	1.23511	2.0825
glycosyl-N-palmitoyl-sphingosine	1.22194	1.2535			1-linoleoyl-2-linolenoyl-GPC (18:2/18:3)*	1.24556	1.36736			urea	1.23295	2.62072
S-1-pyrroline-5-carboxylate	1.22183	1.12091			cholate	1.24516	1.90566			15-methylpalmitate	1.23294	2.08
16-hydroxypalmitate	1.22173	1.13067			sphingomyelin (d18:1/17:0, d17:1/18:0, d19:1/16:0)	1.24353	1.78925			pipecolate	1.22989	1.3822
ribitol	1.2217	1.04222			pterin	1.24232	1.89501			2-hydroxystearate	1.22511	1.53894
N-acetylasparagine	1.2211	1.25068			saccharopine	1.23454	1.37472			2-methylbutyrylcarnitine (C5)	1.2181	2.34157
gamma-glutamylglycine	1.22093	1.39895			deoxycholate	1.23387	1.38858			N-glycolylneuraminate	1.21599	1.59808
4-imidazoleacetate	1.21842	0.868039			gamma-glutamylvaline	1.22163	1.19608			uridine 2'-monophosphate (2'-UMP)*	1.21385	1.00986
1-(1-enyl-palmitoyl)-2-palmitoyl-GPC (P-16:0/16:0)*	1.21186	0.777051			beta-muricholate	1.2211	1.44724			phosphate	1.20976	0.934
N-palmitoyl-sphinganine (d18:0/16:0)	1.20274	0.829993			gamma-glutamylisoleucine*	1.22108	1.58697			N-acetylglutamate	1.20876	1.90172
threonate	1.20053	1.16119			palmitoylcholine	1.22002	1.99642			uridine	1.20531	1.237
myristoleoylcarnitine*	1.19678	1.51277			corticosterone	1.21849	1.13194			creatine phosphate	1.19965	2.00259
2-palmitoyl-GPC (16:0)*	1.18674	0.933421			uracil	1.21433	1.61705			ascorbate (Vitamin C)	1.1995	1.58613
valylglutamine	1.18581	1.04199			stachydrine	1.20626	1.20578			gamma-glutamylthreonine	1.19934	1.23295
gamma-glutamylglutamine	1.18242	1.00394			pro-hydroxy-pro	1.20565	1.4143			ribose 5-phosphate	1.198	1.24537
serine	1.18187	0.628438			1-palmitoyl-2-oleoyl-GPI (16:0/18:1)*	1.20408	1.2066			sphingosine	1.19727	2.00688
N1-methylinosine	1.17859	1.37144			S-1-pyrroline-5-carboxylate	1.20253	2.44697			hexanoylglycine	1.19641	2.20353
1-(1-enyl-palmitoyl)-2-arachidonoyl-GPC (P-16:0/20:4)*	1.17353	0.787822			adenosine	1.20225	2.21435			tiglylcarnitine	1.19568	2.25349
N6-carbamoylthreonyladenosine	1.1685	0.882507			biliverdin	1.20065	1.54547			prostaglandin E2	1.19553	1.88117
leucylglutamine*	1.16123	1.22275			1-stearoyl-2-linoleoyl-GPS (18:0/18:2)	1.19533	2.7978			N2,N5-diacetylornithine	1.19036	1.49828
2-palmitoleoylglycerol (16:1)*	1.16024	1.03315			N1-Methyl-2-pyridone-5-carboxamide	1.18838	1.78278			N6-carboxymethyllysine	1.18507	1.51157
allo-threonine	1.1599	1.26424			beta-sitosterol	1.1876	1.50138			N-monomethylarginine	1.182	1.06659
myristoleate (14:1n5)	1.15201	1.106			1-stearoyl-GPG (18:0)	1.18547	0.865096			1-palmitoyl-GPS (16:0)*	1.1744	1.39412
thymidine	1.14937	1.28556			methionine	1.18226	1.55642			trans-4-hydroxyproline	1.17338	1.00428
choline phosphate	1.14337	1.05151			2-methylbutyrylcarnitine (C5)	1.18172	1.53184			2-methylcitrate/homocitrate	1.17234	1.13687
methionine sulfone	1.14151	0.974067			choline	1.17892	1.87519			2-hydroxyadipate	1.17126	1.76178
1-oleoyl-GPC (18:1)	1.13626	0.788086			3-hydroxybutyrate (BHBA)	1.17466	1.14859			cysteine sulfinic acid	1.17063	1.48376
catechol sulfate	1.13598	1.46837			4-imidazoleacetate	1.17193	1.54324			saccharopine	1.16952	1.89075
3-methylglutaconate	1.13568	0.926067			palmitoyl-linoleoyl-glycerol (16:0/18:2) [2]*	1.16459	2.2029			tauroursodeoxycholate	1.16855	2.17308
palmitoleate (16:1n7)	1.13158	1.07192			arachidonoylcholine	1.16381	1.19839			glucuronate	1.16722	1.647
N2,N2-dimethylguanosine	1.12758	1.48506			7-ketodeoxycholate	1.16092	1.32952			citrulline	1.16507	2.32036
palmitoyl dihydrosphingomyelin (d18:0/16:0)*	1.1271	1.18869			serine	1.16058	1.66334			phytosphingosine	1.16496	2.16136
glucose	1.12536	1.64329			docosapentaenoate (n6 DPA; 22:5n6)	1.15842	2.12956			N-delta-acetylornithine	1.16423	1.0686
N-acetyltyrosine	1.12197	1.2348			guanosine 2'-monophosphate (2'-GMP)*	1.15675	1.63176			1-(1-enyl-palmitoyl)-2-arachidonoyl-GPC (P-16:0/20:4)*	1.16087	1.59345
palmitoyl-linoleoyl-glycerol (16:0/18:2) [1]*	1.12129	0.852881			1-oleoyl-GPG (18:1)*	1.15308	0.989752			stachydrine	1.15829	1.73597
1-(1-enyl-palmitoyl)-2-oleoyl-GPE (P-16:0/18:1)*	1.11849	1.07583			ascorbate (Vitamin C)	1.15296	1.14867			eicosapentaenoate (EPA; 20:5n3)	1.15349	2.50197
erythritol	1.11614	1.06196			1-linoleoyl-GPI (18:2)*	1.15146	2.32909			guanosine 5'-diphospho-fucose	1.15278	1.13011
behenoyl sphingomyelin (d18:1/22:0)*	1.10373	1.07612			glycerophosphoethanolamine	1.14677	0.724303			2-aminoadipate	1.14956	1.33339
putrescine	1.09926	0.968382			equol sulfate	1.14479	2.14576			tauro-beta-muricholate	1.14892	2.24818
isovalerylglycine	1.09687	1.61022			palmitoyl-oleoyl-glycerol (16:0/18:1) [2]*	1.14273	2.2658			adenosine 3'-monophosphate (3'-AMP)	1.14082	0.865622
phosphate	1.09677	0.969067			glycerophosphoinositol*	1.13748	1.38678			glycine	1.13928	1.46141
glutamate, gamma-methyl ester	1.09505	1.01576			C-glycosyltryptophan	1.13666	1.91373			cytidine 5'-diphosphocholine	1.13667	1.01335
1-myristoleoylglycerol (14:1)	1.08513	0.958169			1-(1-enyl-palmitoyl)-GPC (P-16:0)*	1.13304	1.2827			phosphoethanolamine	1.13288	1.42728
oleoyl ethanolamide	1.08385	1.35781			2-hydroxyglutarate	1.13026	1.56917			N-acetylglutamine	1.13073	1.34002
12,13-DiHOME	1.0812	0.786532			palmitoyl-palmitoyl-glycerol (16:0/16:0) [1]*	1.12732	2.29547			glycerate	1.13054	1.42355
inosine	1.08116	1.15379			thymidine	1.12423	1.77221			2-aminoheptanoate	1.12971	1.76572
lactosyl-N-palmitoyl-sphingosine	1.07941	1.36728			palmitoyl-linoleoyl-glycerol (16:0/18:2) [1]*	1.12097	1.35339			aspartate	1.12915	1.79667
3-phenylpropionate (hydrocinnamate)	1.07595	0.93934			diacylglycerol (14:0/18:1, 16:0/16:1) [2]*	1.11995	2.32834			sphingomyelin (d18:2/14:0, d18:1/14:1)*	1.12589	2.45805
glycosyl-N-stearoyl-sphingosine	1.0683	1.63952			palmitoyl-arachidonoyl-glycerol (16:0/20:4) [2]*	1.11582	2.26649			carnosine	1.12233	1.57677
1-(3-aminopropyl)-2-pyrrolidone	1.06571	0.988576			N-acetylvaline	1.11521	1.56437			palmitoyl-linoleoyl-glycerol (16:0/18:2) [2]*	1.12193	2.41112
1-stearoyl-2-arachidonoyl-GPE (18:0/20:4)	1.06248	1.53905			1-(1-enyl-oleoyl)-GPE (P-18:1)*	1.1103	2.05339			1-stearoyl-2-linoleoyl-GPS (18:0/18:2)	1.1197	1.62987
ribose 5-phosphate	1.05842	1.06259			13-HODE + 9-HODE	1.10809	1.4467			stearoyl sphingomyelin (d18:1/18:0)	1.11589	1.6808
guanosine 3'-monophosphate (3'-GMP)	1.05737	0.942886			oleoyl-linoleoyl-glycerol (18:1/18:2) [2]	1.10791	2.36617			glycerophosphoglycerol	1.11584	1.28504
9,10-DiHOME	1.05381	1.29975			1-stearoyl-2-oleoyl-GPE (18:0/18:1)	1.10774	1.5736			S-1-pyrroline-5-carboxylate	1.11099	1.6097
arachidonoylcholine	1.05315	1.2861			1-stearoyl-2-arachidonoyl-GPS (18:0/20:4)	1.10767	1.57952			adenylosuccinate	1.11035	1.59909
2-palmitoylglycerol (16:0)	1.05207	0.936771			betaine aldehyde	1.10735	1.31765			adrenate (22:4n6)	1.10898	2.14654
6-phosphogluconate	1.0439	1.53164			1-methylhistidine	1.10469	1.0582			pyridoxamine	1.10429	1.26615
sulfate*	1.04271	0.834044			UDP-N-acetylglucosamine	1.10094	1.22115			cytidine diphosphate	1.103	0.971014
pseudouridine	1.04203	1.09324			nicotinamide ribonucleotide (NMN)	1.10027	1.51985			pentadecanoate (15:0)	1.10216	1.5976
sebacate (decanedioate)	1.04159	0.788613			dimethylmalonic acid	1.09413	1.47834			UDP-galactose	1.10142	0.9077
1-(1-enyl-oleoyl)-2-oleoyl-GPE (P-18:1/18:1)*	1.0415	1.5742			oleoyl-oleoyl-glycerol (18:1/18:1) [2]*	1.09336	2.39218			1-palmitoleoyl-2-linoleoyl-GPC (16:1/18:2)*	1.10127	2.31964
1-palmitoleoylglycerol (16:1)*	1.0413	0.871653			palmitoleoyl-oleoyl-glycerol (16:1/18:1) [2]*	1.09327	2.41179			3-hydroxyisobutyrate	1.09874	1.17919
guanosine	1.03933	1.13024			N-acetylarginine	1.09193	1.56054			UDP-glucuronate	1.0979	0.661517
UDP-glucose	1.03856	1.36649			hypotaurine	1.09173	1.92998			1,2-dilinoleoyl-GPC (18:2/18:2)	1.09774	1.88225
sphingomyelin (d18:1/17:0, d17:1/18:0, d19:1/16:0)	1.03848	1.20839			palmitoyl-palmitoyl-glycerol (16:0/16:0) [2]*	1.09125	2.07558			guanosine 2'-monophosphate (2'-GMP)*	1.09471	2.40461
N-formylmethionine	1.03836	1.60522			linoleoyl-linoleoyl-glycerol (18:2/18:2) [1]*	1.09118	2.39192			1-palmitoyl-2-oleoyl-GPE (16:0/18:1)	1.09298	1.99292
diacylglycerol (14:0/18:1, 16:0/16:1) [2]*	1.03567	1.4477			glycosyl-N-stearoyl-sphingosine	1.09068	1.9008			3-hydroxymyristate	1.09166	2.4341
sphingomyelin (d18:1/14:0, d16:1/16:0)*	1.03468	0.636044			diacylglycerol (12:0/18:1, 14:0/16:1, 16:0/14:1) [2]*	1.08991	2.41253			palmitate (16:0)	1.08992	1.24785
palmitoyl ethanolamide	1.03418	1.49469			5-methyltetrahydrofolate (5MeTHF)	1.08922	2.07117			N-palmitoyl-sphingosine (d18:1/16:0)	1.08603	1.46532
cyano-alanine	1.03329	1.40206			8-hydroxyoctanoate	1.08904	1.9925			linoleoyl-arachidonoyl-glycerol (18:2/20:4) [2]*	1.08206	2.17332
3-ureidopropionate	1.03176	1.62835			1-(1-enyl-stearoyl)-2-arachidonoyl-GPE (P-18:0/20:4)*	1.08901	1.58546			pyridoxamine phosphate	1.08199	1.61645
ribulose/xylulose 5-phosphate	1.03152	1.36471			2-palmitoyl-GPC (16:0)*	1.08826	1.62814			4-cholesten-3-one	1.0819	0.91647
1-linolenoyl-GPC (18:3)*	1.03149	0.87277			stearoyl-linoleoyl-glycerol (18:0/18:2) [1]*	1.08666	2.39714			creatine	1.08121	1.49108
palmitoleoylcarnitine*	1.02829	1.44045			diacylglycerol (14:0/18:1, 16:0/16:1) [1]*	1.08633	2.4304			flavin adenine dinucleotide (FAD)	1.08009	0.481344
azelate (nonanedioate)	1.02802	1.23976			linoleoyl-linolenoyl-glycerol (18:2/18:3) [2]*	1.08314	2.43752			1-palmitoyl-GPC (16:0)	1.07612	1.23291
biliverdin	1.02674	1.37987			sphingomyelin (d18:1/14:0, d16:1/16:0)*	1.08244	2.6374			N2-acetyllysine	1.07503	1.83077
S-methylcysteine	1.02615	1.12012			N-acetylleucine	1.08238	1.69267			threonine	1.07216	1.29178
docosahexaenoate (DHA; 22:6n3)	1.02455	1.2807			maleate	1.08108	1.09939			7-methylguanine	1.07193	1.0825
2-myristoylglycerol (14:0)	1.02431	0.977373			diacylglycerol (16:1/18:2 [2], 16:0/18:3 [1])*	1.07963	2.43711			3-hydroxy-3-methylglutarate	1.07148	1.3637
cysteine sulfinic acid	1.02053	1.0779			palmitoleoyl-linoleoyl-glycerol (16:1/18:2) [1]*	1.07682	2.44593			myristate (14:0)	1.06968	1.20028
glutarate (pentanedioate)	1.02038	1.33452			palmitoyl-oleoyl-glycerol (16:0/18:1) [1]*	1.07534	2.39361			thioproline	1.06766	2.08971
palmitoleoyl-oleoyl-glycerol (16:1/18:1) [1]*	1.01648	1.79095			glutamate	1.07172	1.65575			1-stearoyl-2-oleoyl-GPG (18:0/18:1)	1.06725	0.875305
sphinganine	1.01622	1.50409			linoleoyl-linolenoyl-glycerol (18:2/18:3) [1]*	1.07074	2.45179			oleoyl-linoleoyl-glycerol (18:1/18:2) [2]	1.06602	2.50024
N-stearoyl-sphingosine (d18:1/18:0)*	1.01613	1.07057			3-hydroxydecanoate	1.06917	1.72831			palmitoyl-oleoyl-glycerol (16:0/18:1) [2]*	1.06437	2.42559
imidazole lactate	1.01454	1.27173			1-(1-enyl-palmitoyl)-GPE (P-16:0)*	1.06864	2.02082			leucylalanine	1.06366	2.40136
urea	1.01404	1.37923			oleoyl-oleoyl-glycerol (18:1/18:1) [1]*	1.06663	2.38974			1-(1-enyl-palmitoyl)-GPC (P-16:0)*	1.0629	1.75425
methionine sulfoxide	1.01357	1.56898			oleoyl-linoleoyl-glycerol (18:1/18:2) [1]	1.0663	2.41217			palmitoyl-palmitoyl-glycerol (16:0/16:0) [1]*	1.06269	2.45388
eicosapentaenoate (EPA; 20:5n3)	1.01138	1.31674			palmitoleoyl-oleoyl-glycerol (16:1/18:1) [1]*	1.06534	2.48517			phenylalanine	1.06131	1.65987
flavin mononucleotide (FMN)	1.00941	0.877705			glycerol 3-phosphate	1.06495	1.41745			1-stearoylglycerol (18:0)	1.06046	1.9507
gamma-glutamylvaline	1.00114	0.769758			1-(1-enyl-stearoyl)-GPE (P-18:0)*	1.06433	0.719854			1,2-dipalmitoyl-GPC (16:0/16:0)	1.06005	1.11102
methylsuccinate	1.00086	1.06774			tiglylcarnitine	1.06419	1.97869			N-alpha-acetylornithine	1.05852	1.65455
diacylglycerol (12:0/18:1, 14:0/16:1, 16:0/14:1) [2]*	0.999625	1.467			glucuronate	1.06059	1.74181			arginine	1.05568	1.12114
pterin	0.997885	1.09467			ribulose/xylulose 5-phosphate	1.05994	1.72571			inosine 5'-monophosphate (IMP)	1.05394	1.30572
docosapentaenoate (n3 DPA; 22:5n3)	0.996403	1.52045			linoleoyl-docosahexaenoyl-glycerol (18:2/22:6) [1]*	1.05882	2.40268			palmitoyl-arachidonoyl-glycerol (16:0/20:4) [2]*	1.05114	2.43338
ribulose/xylulose	0.993405	1.49728			N6,N6,N6-trimethyllysine	1.05706	2.08966			linoleoyl-arachidonoyl-glycerol (18:2/20:4) [1]*	1.04969	2.40831
glycerol	0.990687	0.848038			1-palmitoyl-2-oleoyl-GPE (16:0/18:1)	1.05579	1.18463			linoleoyl-docosahexaenoyl-glycerol (18:2/22:6) [2]*	1.04837	2.4495
1-palmitoyl-2-oleoyl-GPC (16:0/18:1)	0.989851	1.36397			1-linolenoyl-GPC (18:3)*	1.05496	1.27408			linoleoyl-linoleoyl-glycerol (18:2/18:2) [1]*	1.04803	2.49052
diacylglycerol (16:1/18:2 [2], 16:0/18:3 [1])*	0.989134	1.30112			1-palmitoyl-2-palmitoleoyl-GPC (16:0/16:1)*	1.05487	1.59337			6-phosphogluconate	1.04705	0.659827
trigonelline (N'-methylnicotinate)	0.984935	1.31839			12,13-DiHOME	1.05303	1.1399			Isobar: fructose 1,6-diphosphate, glucose 1,6-diphosphate, myo-inositol 1,4 or 1,3-diphosphate	1.04666	1.97242
1-arachidonoyl-GPC (20:4n6)*	0.983732	0.772143			leucylglutamine*	1.0516	2.32675			oleoyl-oleoyl-glycerol (18:1/18:1) [2]*	1.04538	2.47828
N-acetylglutamate	0.98341	1.58815			taurodeoxycholate	1.05074	2.21665			oleoyl-linoleoyl-glycerol (18:1/18:2) [1]	1.04532	2.4929
glycerophosphoethanolamine	0.982732	1.16376			trans-urocanate	1.04982	1.98784			nicotinamide adenine dinucleotide (NAD+)	1.04329	0.943692
trans-urocanate	0.97967	1.70371			1-(1-enyl-palmitoyl)-2-oleoyl-GPC (P-16:0/18:1)*	1.04879	2.10494			pseudouridine	1.04119	1.4568
threonine	0.979268	1.00764			behenate (22:0)*	1.04801	2.40382			palmitoyl-oleoyl-glycerol (16:0/18:1) [1]*	1.04093	2.49907
acetylcarnitine	0.978768	0.425189			tauro-beta-muricholate	1.04719	2.23769			1-stearoyl-2-arachidonoyl-GPI (18:0/20:4)	1.04027	1.96572
hippurate	0.978567	1.86831			taurohyodeoxycholic acid	1.04663	2.20613			N1-methylinosine	1.03929	2.23625
N-palmitoyl-sphingosine (d18:1/16:0)	0.978438	0.910535			linoleoyl-docosahexaenoyl-glycerol (18:2/22:6) [2]*	1.04657	2.35265			oleate/vaccenate (18:1)	1.0392	0.944998
N1-methylguanosine	0.97837	1.04724			tauroursodeoxycholate	1.04435	2.22664			oleoyl-oleoyl-glycerol (18:1/18:1) [1]*	1.03918	2.471
palmitoleoyl-linoleoyl-glycerol (16:1/18:2) [1]*	0.976037	1.33556			N2-acetyllysine	1.04404	1.4533			linoleoyl-linolenoyl-glycerol (18:2/18:3) [2]*	1.03883	2.51082
diacylglycerol (14:0/18:1, 16:0/16:1) [1]*	0.976004	1.7071			sphingomyelin (d18:2/24:1, d18:1/24:2)*	1.04218	1.69055			acetylcarnitine	1.03866	1.60813
1-linoleoyl-GPG (18:2)*	0.974038	1.26201			spermidine	1.03596	2.08691			diacylglycerol (14:0/18:1, 16:0/16:1) [1]*	1.03831	2.33547
1-oleoyl-GPS (18:1)	0.973785	1.26474			pimelate (heptanedioate)	1.0358	1.66329			stearoyl-linoleoyl-glycerol (18:0/18:2) [1]*	1.03816	2.49168
2-docosahexaenoylglycerol (22:6)*	0.972457	0.917031			6-phosphogluconate	1.03508	1.24128			riboflavin (Vitamin B2)	1.03759	1.5448
chiro-inositol	0.969576	1.39442			taurochenodeoxycholate	1.03436	2.23659			oleoyl-arachidonoyl-glycerol (18:1/20:4) [2]*	1.03718	2.21655
1,2-dilinoleoyl-GPC (18:2/18:2)	0.968969	0.89077			erucate (22:1n9)	1.02928	1.93852			1-methylhistidine	1.03691	1.38606
glycine	0.967247	0.604619			sphingomyelin (d18:1/24:1, d18:2/24:0)*	1.02859	1.0887			1-stearoyl-2-linoleoyl-GPE (18:0/18:2)*	1.03683	0.677313
allantoin	0.964855	0.790534			isovalerylcarnitine	1.02803	1.4555			palmitoleoyl-oleoyl-glycerol (16:1/18:1) [2]*	1.03604	2.46023
kynurenine	0.961903	0.489275			taurocholate	1.02738	2.2142			leucylglutamine*	1.03494	1.43928
1-stearoyl-GPE (18:0)	0.960801	1.28915			1-palmitoyl-2-arachidonoyl-GPI (16:0/20:4)*	1.02663	1.54939			1-stearoyl-GPC (18:0)	1.03235	2.06882
1-palmitoyl-GPI (16:0)*	0.959574	1.31378			2'-deoxycytidine	1.02656	1.1041			myristoleate (14:1n5)	1.03205	0.9825
1-palmitoleoyl-GPC (16:1)*	0.956935	0.600832			thioproline	1.02586	1.00625			nicotinamide	1.03203	1.68411
N-monomethylarginine	0.955767	0.991864			methionine sulfone	1.02566	2.09394			1-palmitoyl-GPI (16:0)*	1.03019	1.50454
carnosine	0.95493	0.895348			stearoyl sphingomyelin (d18:1/18:0)	1.02564	1.99046			sphingomyelin (d18:1/24:1, d18:2/24:0)*	1.03008	1.52937
phosphoenolpyruvate (PEP)	0.95157	0.742495			cinnamoylglycine	1.02029	1.64812			S-adenosylhomocysteine (SAH)	1.02882	2.27649
3-methylcytidine	0.949881	0.950154			N-acetyltyrosine	1.01937	1.75318			16-hydroxypalmitate	1.02734	0.852614
stearidonate (18:4n3)	0.948869	1.05968			pipecolate	1.01908	1.65768			dihomo-linoleate (20:2n6)	1.02733	1.82863
cysteine	0.946291	0.828771			kynurenine	1.01832	1.36017			2-aminooctanoate	1.02699	1.25555
cytidine-5'-diphosphoethanolamine	0.946106	0.781754			histamine	1.01722	2.1227			linoleoyl-docosahexaenoyl-glycerol (18:2/22:6) [1]*	1.02693	2.45897
10-heptadecenoate (17:1n7)	0.944369	1.0514			1-arachidonoyl-GPC (20:4n6)*	1.01617	1.22608			valylglycine	1.02678	2.04746
tiglylcarnitine	0.942467	0.916081			1-linoleoyl-GPC (18:2)	1.0154	1.23455			prostaglandin F2alpha	1.02669	0.986717
phosphoethanolamine	0.942459	0.841585			isobutyrylcarnitine	1.01499	1.15052			1-palmitoylglycerol (16:0)	1.02628	0.776795
3-methoxytyrosine	0.941185	0.625893			fructose	1.0116	1.40507			linoleoyl-linolenoyl-glycerol (18:2/18:3) [1]*	1.02609	2.49375
1-dihomo-linoleoylglycerol (20:2)	0.939969	1.10127			1-oleoyl-GPI (18:1)*	1.00869	1.67638			2-stearoylglycerol (18:0)	1.0254	1.72544
N2-methylguanosine	0.938503	1.21319			lactate	1.0071	2.0375			erythronate*	1.0244	1.62926
3-hydroxybutyrylcarnitine (2)	0.938228	0.805126			ribitol	1.00507	1.10223			docosadienoate (22:2n6)	1.02411	1.89729
phenol sulfate	0.937315	1.26945			cysteine	1.00401	1.08122			glucose 6-phosphate	1.02333	1.61692
prolylglycine	0.935207	1.44275			alanine	0.998866	1.66671			palmitoleoyl-linoleoyl-glycerol (16:1/18:2) [1]*	1.02191	2.45324
carboxyethyl-GABA	0.9329	1.21981			cholesterol	0.998318	2.06828			diacylglycerol (16:1/18:2 [2], 16:0/18:3 [1])*	1.01954	2.43406
1-palmitoyl-GPS (16:0)*	0.932079	0.940899			1-lignoceroyl-GPC (24:0)	0.998051	1.47886			1-palmitoyl-2-arachidonoyl-GPC (16:0/20:4)	1.01882	1.59998
palmitoyl-palmitoyl-glycerol (16:0/16:0) [2]*	0.931847	1.24759			cytosine	0.995974	1.41306			1-stearoyl-2-linoleoyl-GPC (18:0/18:2)*	1.01865	1.38455
N-acetylleucine	0.930934	0.808664			glutamate, gamma-methyl ester	0.995784	2.56268			N1-Methyl-2-pyridone-5-carboxamide	1.0184	1.76278
guanosine 2'-monophosphate (2'-GMP)*	0.930842	0.870645			1-palmitoyl-GPE (16:0)	0.994456	0.785227			diacylglycerol (14:0/18:1, 16:0/16:1) [2]*	1.0176	2.21629
UDP-N-acetylgalactosamine	0.930404	1.30616			1-arachidonoyl-GPE (20:4n6)*	0.989812	1.03825			mannose	1.01732	1.93098
2-palmitoleoyl-GPC (16:1)*	0.930207	0.620613			9,10-DiHOME	0.989495	1.85404			N-acetylneuraminate	1.01696	1.55546
linoleoyl ethanolamide	0.929118	1.12996			asparagine	0.982701	1.84271			UDP-N-acetylgalactosamine	1.01546	0.934211
arabitol/xylitol	0.928921	1.16707			prostaglandin E2	0.977008	1.36352			phosphopantetheine	1.01465	1.07597
3-indoxyl sulfate	0.928862	1.61029			glutarate (pentanedioate)	0.974785	1.13539			azelate (nonanedioate)	1.01438	2.27594
1-stearoyl-2-linoleoyl-GPE (18:0/18:2)*	0.928761	0.696108			4-hydroxy-2-nonenal	0.974728	1.80633			taurochenodeoxycholate	1.01337	1.93858
cytidine 5'-monophospho-N-acetylneuraminic acid	0.928419	1.04549			suberate (octanedioate)	0.973976	1.34767			phosphoenolpyruvate (PEP)	1.01264	0.637739
palmitoleoyl-oleoyl-glycerol (16:1/18:1) [2]*	0.927762	1.38598			pyridoxamine	0.972908	2.48352			palmitoleoyl-oleoyl-glycerol (16:1/18:1) [1]*	1.01251	2.35133
2-stearoylglycerol (18:0)	0.926299	0.617211			deoxycarnitine	0.9722	1.72106			maltose	1.00987	1.86127
1-arachidonoyl-GPE (20:4n6)*	0.926282	0.649913			1-stearoyl-2-oleoyl-GPS (18:0/18:1)	0.970795	1.15482			behenoyl sphingomyelin (d18:1/22:0)*	1.00936	2.69283
uracil	0.923805	1.18427			inosine	0.965034	1.2826			1-palmitoyl-2-oleoyl-GPI (16:0/18:1)*	1.00894	1.57899
1-margaroylglycerol (17:0)	0.922697	1.11104			linoleoyl-arachidonoyl-glycerol (18:2/20:4) [1]*	0.964561	2.18666			arachidonoyl ethanolamide	1.00846	0.781921
hypoxanthine	0.922248	0.955194			serotonin	0.964469	1.37734			diacylglycerol (12:0/18:1, 14:0/16:1, 16:0/14:1) [2]*	1.00728	2.19785
15-methylpalmitate	0.919934	1.37473			dihomo-linolenate (20:3n3 or n6)	0.958078	1.56023			serotonin	1.00635	1.30157
acetylphosphate	0.919451	1.40261			2-docosahexaenoylglycerol (22:6)*	0.957816	2.1518			pyridoxal phosphate	1.00515	0.807041
7-ketodeoxycholate	0.919228	0.980811			uridine-2',3'-cyclic monophosphate	0.957511	1.35741			1-palmitoyl-GPE (16:0)	1.00226	0.964564
5-(galactosylhydroxy)-L-lysine	0.918608	1.53601			1-palmitoyl-GPC (16:0)	0.956219	0.78352			UDP-N-acetylglucosamine	1.00164	1.56681
2-aminobutyrate	0.918604	0.879564			1-palmitoyl-GPS (16:0)*	0.954843	0.751585			guanosine 3'-monophosphate (3'-GMP)	1.00087	0.60745
12-HETE	0.917728	0.843437			1,2-dioleoyl-GPC (18:1/18:1)*	0.954112	1.22533			N-acetylserine	0.999403	2.29456
retinol (Vitamin A)	0.915586	1.7919			2-aminobutyrate	0.953634	1.38036			3-methylglutaconate	0.996852	1.9066
pyridoxamine	0.914301	0.798603			1-palmitoyl-2-stearoyl-GPC (16:0/18:0)	0.952752	1.17392			1-stearoyl-2-arachidonoyl-GPE (18:0/20:4)	0.996156	1.19363
5-dodecenoate (12:1n7)	0.91395	0.728196			1-myristoleoylglycerol (14:1)	0.952275	2.22338			gamma-glutamylisoleucine*	0.993313	2.23878
2-eicosapentaenoylglycerol (20:5)*	0.91283	1.05134			cysteine sulfinic acid	0.951558	1.35328			2-phosphoglycerate	0.992656	1.16746
3-hydroxymyristate	0.912426	1.37395			1-linoleoyl-GPE (18:2)*	0.947638	1.13612			1-palmitoyl-2-arachidonoyl-GPI (16:0/20:4)*	0.991936	1.21393
1-linoleoyl-GPC (18:2)	0.91186	0.65733			cytidine 5'-diphosphocholine	0.947632	1.59713			succinate	0.9919	0.990038
1-methylguanidine	0.911788	1.12098			adenosine-2',3'-cyclic monophosphate	0.946382	1.53191			phenol sulfate	0.991324	1.07341
inosine 5'-monophosphate (IMP)	0.911693	1.00916			1,2-dioleoyl-GPE (18:1/18:1)	0.946292	1.10564			hypoxanthine	0.98764	1.70662
N6-carboxymethyllysine	0.911464	1.07393			1-palmitoyl-2-linoleoyl-GPE (16:0/18:2)	0.945675	1.49202			1-dihomo-linoleoylglycerol (20:2)	0.987507	1.48914
pentadecanoate (15:0)	0.90968	1.1182			docosahexaenoate (DHA; 22:6n3)	0.945096	1.4701			palmitoyl-palmitoyl-glycerol (16:0/16:0) [2]*	0.987333	1.71083
palmitoyl-oleoyl-glycerol (16:0/18:1) [2]*	0.909415	1.35203			2-hydroxystearate	0.938975	1.13954			galactose 1-phosphate	0.98429	0.914647
ascorbate (Vitamin C)	0.90676	0.865187			oleoyl-arachidonoyl-glycerol (18:1/20:4) [2]*	0.938866	2.04479			N-acetylhistidine	0.983342	1.74551
histidine	0.903914	0.996503			gamma-tocopherol/beta-tocopherol	0.938702	1.48775			N-methylproline	0.982669	1.04735
1-stearoyl-2-oleoyl-GPC (18:0/18:1)	0.9023	1.13643			1-arachidonoyl-GPI (20:4)*	0.934332	1.37593			guanosine	0.982153	1.00073
maltose	0.902055	1.78069			3-methylglutaconate	0.931957	1.15651			N-acetylthreonine	0.981298	1.18457
ornithine	0.901878	1.04434			2-aminoheptanoate	0.931871	1.51608			caprate (10:0)	0.980876	0.893076
trimethylamine N-oxide	0.901545	0.89041			cysteine s-sulfate	0.930433	1.60668			2-aminobutyrate	0.978963	1.5753
phenylalanylalanine	0.901019	1.06589			N-delta-acetylornithine	0.928892	1.57884			2'-deoxyuridine	0.978846	1.16734
1-palmitoyl-2-stearoyl-GPC (16:0/18:0)	0.900869	0.60211			arachidate (20:0)	0.927752	1.87328			1-palmitoyl-2-oleoyl-GPG (16:0/18:1)	0.978638	0.662337
pantothenate	0.898938	0.861416			2-palmitoleoylglycerol (16:1)*	0.926435	2.12232			2-palmitoylglycerol (16:0)	0.977956	1.04592
myristate (14:0)	0.897663	0.833222			glutamine	0.925853	1.65879			hexadecanedioate	0.977253	1.97812
1-(1-enyl-palmitoyl)-GPC (P-16:0)*	0.896857	0.662084			trimethylamine N-oxide	0.923735	1.60957			N2-methylguanosine	0.976307	0.503504
1-linoleoyl-GPE (18:2)*	0.895815	0.577141			glucose	0.919935	1.8028			beta-muricholate	0.975297	1.62432
S-adenosylmethionine (SAM)	0.895385	1.14866			eicosapentaenoate (EPA; 20:5n3)	0.917143	2.00402			1-oleoylglycerol (18:1)	0.970321	0.421321
5-methyl-2'-deoxycytidine	0.894404	1.05335			5-oxoproline	0.916942	1.45924			valylleucine	0.968281	1.07388
docosadienoate (22:2n6)	0.893216	1.338			hexanoylglycine	0.916219	1.53292			laurate (12:0)	0.965364	0.293698
7-methylguanine	0.891077	0.729294			creatinine	0.913184	2.1913			cytidine-5'-diphosphoethanolamine	0.965044	1.43561
2-oleoylglycerol (18:1)	0.890251	0.6924			alpha-tocopherol	0.912827	1.1957			1-myristoylglycerol (14:0)	0.963734	0.525933
1-pentadecanoylglycerol (15:0)	0.890062	1.11664			3-methylcytidine	0.91274	1.80004			palmitoleoylcarnitine*	0.961301	1.99044
glycerophosphoglycerol	0.889646	1.12136			N-acetylasparagine	0.912405	1.21157			2-palmitoyl-GPC (16:0)*	0.960452	1.83296
taurohyodeoxycholic acid	0.889351	1.53062			3-phosphoglycerate	0.908622	1.1871			glycerol	0.959937	0.540882
O-sulfo-L-tyrosine	0.889294	1.28544			UDP-glucose	0.908076	0.917097			2-oleoylglycerol (18:1)	0.957496	0.351092
4-hydroxy-2-nonenal	0.887001	1.50494			2-hydroxybutyrate/2-hydroxyisobutyrate	0.907453	1.36438			1-palmitoyl-2-arachidonoyl-GPE (16:0/20:4)*	0.956966	2.36878
taurine	0.885098	0.562192			glucose 6-phosphate	0.906681	1.8904			N1-methyladenosine	0.955833	2.30307
sphingomyelin (d18:2/23:0, d18:1/23:1, d17:1/24:1)*	0.884141	0.656719			N-alpha-acetylornithine	0.905844	1.02955			cytidine 5'-monophospho-N-acetylneuraminic acid	0.954274	1.03086
N-palmitoylglycine	0.883954	1.17791			5-aminovalerate	0.902294	1.33459			2-palmitoleoyl-GPC (16:1)*	0.951877	0.997598
sedoheptulose	0.883716	1.32961			ribonate	0.900899	0.981077			stearoyl ethanolamide	0.950846	0.785693
1-palmitoyl-GPC (16:0)	0.882552	1.1518			7-hydroxycholesterol (alpha or beta)	0.90016	1.18363			1-oleoyl-GPG (18:1)*	0.950746	2.17836
equol sulfate	0.882087	1.42518			1-stearoyl-GPS (18:0)*	0.899933	0.901666			arabitol/xylitol	0.946104	1.00721
1-myristoylglycerol (14:0)	0.881299	0.665734			N-acetylmethionine	0.899518	1.16853			1-(1-enyl-palmitoyl)-2-linoleoyl-GPC (P-16:0/18:2)*	0.94568	1.47272
1-oleoyl-GPG (18:1)*	0.880979	1.01916			2-eicosapentaenoylglycerol (20:5)*	0.899383	1.93159			linoleoylcarnitine*	0.945042	0.97697
1-palmitoyl-GPE (16:0)	0.879482	0.925986			gamma-glutamylleucine	0.895162	1.10773			beta-hydroxyisovalerate	0.944661	1.0212
spermidine	0.877258	0.714852			creatine phosphate	0.890269	1.40499			glycylleucine	0.943857	0.460874
linoleoyl-linolenoyl-glycerol (18:2/18:3) [2]*	0.876806	1.29919			adenosine 5'-monophosphate (AMP)	0.889804	1.0667			cysteine	0.943018	1.24382
1-stearoyl-GPC (18:0)	0.876146	0.812195			2-phosphoglycerate	0.886882	0.913074			3-phosphoglycerate	0.942513	0.529166
glucose 6-phosphate	0.874977	0.987473			15-HETE	0.883588	1.159			lysine	0.939355	1.12028
indolepropionate	0.871051	1.30535			1-linolenoylglycerol (18:3)	0.883489	1.94471			creatinine	0.939341	2.1865
palmitoyl-arachidonoyl-glycerol (16:0/20:4) [2]*	0.870832	1.04252			5-HETE	0.882406	1.09985			1-(1-enyl-palmitoyl)-GPE (P-16:0)*	0.93849	2.11607
palmitate (16:0)	0.867408	0.760647			carboxyethyl-GABA	0.882046	1.51399			1-linolenoylglycerol (18:3)	0.937117	1.74024
nervonate (24:1n9)*	0.866754	1.0371			N-acetyltaurine	0.880518	1.99491			1-linoleoyl-GPC (18:2)	0.936296	1.28958
dihomo-linoleate (20:2n6)	0.866393	1.12513			sucrose	0.877571	1.48			succinylcarnitine	0.934243	2.47503
mannitol/sorbitol	0.865889	1.09052			2'-deoxyuridine	0.87517	2.18528			UDP-glucose	0.932501	0.730908
oleoyl-oleoyl-glycerol (18:1/18:1) [2]*	0.86399	1.26636			succinimide	0.873029	1.26734			phenylalanylglycine	0.932364	0.455284
1,2-dioleoyl-GPC (18:1/18:1)*	0.863552	1.03877			nicotinamide adenine dinucleotide (NAD+)	0.8702	1.36709			3-phenylpropionate (hydrocinnamate)	0.930741	1.6635
biopterin	0.862211	1.25943			leucylalanine	0.868644	2.0703			isoleucylglycine	0.93063	1.61078
gamma-glutamyl-epsilon-lysine	0.860974	0.707965			3-hydroxybutyrylcarnitine (2)	0.866594	1.40745			dehydroascorbate	0.930475	1.05891
taurodeoxycholate	0.860405	1.45836			N-acetylserine	0.865486	1.64754			2-arachidonoylglycerol (20:4)	0.930095	1.55194
fructose	0.85839	0.800382			N-methylproline	0.864302	1.59909			linoleate (18:2n6)	0.928592	0.682957
3-phosphoglycerate	0.856845	0.569409			1-linoleoyl-GPS (18:2)*	0.862317	1.24206			arabonate/xylonate	0.928304	0.855899
1-linoleoyl-2-arachidonoyl-GPE (18:2/20:4)*	0.85546	1.27231			mannitol/sorbitol	0.859294	2.09305			3-hydroxybutyrylcarnitine (1)	0.927114	1.14157
glycerophosphoinositol*	0.854456	0.798875			dehydroascorbate	0.853959	1.05809			adenosine 5'-diphosphate (ADP)	0.925618	1.08072
1-stearoylglycerol (18:0)	0.853518	0.427621			myo-inositol	0.85356	1.11551			5-dodecenoate (12:1n7)	0.920369	0.477052
1-dihomo-linolenylglycerol (20:3)	0.852436	0.571291			cytidine 2',3'-cyclic monophosphate	0.851004	1.93269			linolenate [alpha or gamma; (18:3n3 or 6)]	0.919394	0.568839
palmitoyl-palmitoyl-glycerol (16:0/16:0) [1]*	0.852232	1.07421			gamma-glutamylhistidine	0.848171	1.36277			gamma-glutamylhistidine	0.91746	1.48973
arachidate (20:0)	0.852146	0.723833			phosphoenolpyruvate (PEP)	0.843936	1.28052			1-stearoyl-2-linoleoyl-GPI (18:0/18:2)	0.917082	0.770329
glycylvaline	0.851049	0.698699			guanine	0.840247	1.02451			ribose	0.916991	0.586471
1-stearoyl-GPG (18:0)	0.850888	0.849805			1-stearoyl-2-linoleoyl-GPI (18:0/18:2)	0.832572	1.22002			1,5-anhydroglucitol (1,5-AG)	0.914165	1.2916
alpha-hydroxyisovalerate	0.849463	0.773745			imidazole propionate	0.832374	2.44962			ribitol	0.913237	0.994412
glucuronate	0.84792	0.777343			UDP-N-acetylgalactosamine	0.828492	1.05803			1-oleoyl-GPE (18:1)	0.911025	2.08496
tyrosine	0.847633	1.06661			catechol sulfate	0.827635	1.28153			sebacate (decanedioate)	0.908695	1.01914
1-linoleoyl-GPS (18:2)*	0.847181	0.791018			methyl glucopyranoside (alpha + beta)	0.825283	1.83091			1-palmitoleoylglycerol (16:1)*	0.907848	0.559795
glutamate	0.846806	1.06282			glycine	0.824034	1.33255			N-acetylglucosamine/N-acetylgalactosamine	0.9033	0.812338
1-eicosapentaenoylglycerol (20:5)*	0.846288	0.651865			uridine 3'-monophosphate (3'-UMP)	0.82358	1.1924			1-dihomo-linolenylglycerol (20:3)	0.900189	0.762031
10-nonadecenoate (19:1n9)	0.844457	0.891637			4-hydroxybutyrate (GHB)	0.823542	1.85026			1-arachidonylglycerol (20:4)	0.899902	1.69716
methylphosphate	0.844007	0.948725			2-myristoylglycerol (14:0)	0.82124	1.83478			taurocholate	0.898572	1.98172
cysteine s-sulfate	0.844002	0.785434			prostaglandin F2alpha	0.819886	1.21606			1-margaroylglycerol (17:0)	0.89827	1.08667
1,2-dilinoleoyl-GPE (18:2/18:2)*	0.842003	1.27872			stearidonate (18:4n3)	0.819826	1.68281			N2,N2-dimethylguanosine	0.898103	1.30447
N-glycolylneuraminate	0.841844	1.21707			sphingomyelin (d18:1/15:0, d16:1/17:0)*	0.819771	1.64743			stearoylcarnitine	0.897999	1.61772
1-oleoyl-2-linoleoyl-GPE (18:1/18:2)*	0.840112	1.10064			5-methyluridine (ribothymidine)	0.818639	1.62043			ergothioneine	0.897395	1.12035
taurochenodeoxycholate	0.839854	1.40817			5-(galactosylhydroxy)-L-lysine	0.817689	1.14119			cystathionine	0.8969	1.6705
oleoyl-linoleoyl-glycerol (18:1/18:2) [2]	0.839828	1.03661			nonadecanoate (19:0)	0.817164	1.38634			oleoylcarnitine	0.89479	1.05124
1-(1-enyl-oleoyl)-GPE (P-18:1)*	0.839092	0.914998			linoleoyl-arachidonoyl-glycerol (18:2/20:4) [2]*	0.817153	1.78098			alanylleucine	0.892169	1.12373
arabonate/xylonate	0.83749	0.751121			sedoheptulose	0.815128	1.47983			sphinganine	0.891331	1.82182
valylglycine	0.837349	0.53943			1-stearoyl-2-linoleoyl-GPC (18:0/18:2)*	0.813451	1.38844			10-nonadecenoate (19:1n9)	0.891233	1.23179
1-stearoyl-2-arachidonoyl-GPC (18:0/20:4)	0.837007	1.2053			ribulose/xylulose	0.811207	0.818962			2-hydroxybutyrate/2-hydroxyisobutyrate	0.890053	0.871399
adrenate (22:4n6)	0.837004	1.18258			adenylosuccinate	0.808123	1.63043			homocitrulline	0.889046	1.69543
cytidine 5'-monophosphate (5'-CMP)	0.836699	1.0038			N-acetylthreonine	0.807492	1.60064			1-linoleoylglycerol (18:2)	0.888733	0.72039
caprate (10:0)	0.836046	0.422355			arginine	0.80573	1.23808			dihydroxyacetone phosphate (DHAP)	0.888177	1.4239
pyridoxal phosphate	0.835534	0.553518			1-oleoyl-arachidonoyl-GPI (18:1/20:4)*	0.804496	1.38316			choline phosphate	0.887984	1.03586
sarcosine	0.835452	1.17999			1-linoleoyl-GPG (18:2)*	0.801548	1.36457			sphingomyelin (d18:1/15:0, d16:1/17:0)*	0.885367	1.4548
tauroursodeoxycholate	0.835265	1.3993			1-(1-enyl-oleoyl)-2-linoleoyl-GPE (P-18:1/18:2)*	0.801246	1.67849			guanosine 5'- monophosphate (5'-GMP)	0.885107	0.966917
N-delta-acetylornithine	0.832671	0.495955			glycerate	0.800071	1.38017			sphingomyelin (d18:1/14:0, d16:1/16:0)*	0.885044	1.20639
succinylcarnitine	0.832348	1.06476			adenosine 3',5'-diphosphate	0.798466	1.62959			adenosine-2',3'-cyclic monophosphate	0.884375	0.93046
ribonate	0.831603	0.913379			12-HETE	0.797926	1.11473			uracil	0.883913	0.972274
N-alpha-acetylornithine	0.831299	1.21228			adenosine 5'-diphosphate (ADP)	0.796488	1.157			glycerophosphorylcholine (GPC)	0.883152	1.5041
N-acetylalanine	0.831265	1.46365			eicosenoate (20:1)	0.79343	1.55928			1,2-dilinoleoyl-GPE (18:2/18:2)*	0.881253	1.37101
isoleucine	0.830558	1.21899			arachidonate (20:4n6)	0.792256	0.706487			betaine aldehyde	0.88117	0.243939
creatine	0.830386	1.6692			1-eicosapentaenoylglycerol (20:5)*	0.779567	1.70728			3-hydroxydecanoate	0.8798	2.07705
hypotaurine	0.830048	1.61329			methionine sulfoxide	0.777026	0.745022			pro-hydroxy-pro	0.878925	1.65218
galactose 1-phosphate	0.829579	0.852834			17-methylstearate	0.776174	1.72173			homoarginine	0.878477	2.4055
cytidine diphosphate	0.829071	1.02742			azelate (nonanedioate)	0.772026	1.45513			1-methylnicotinamide	0.877595	1.13431
1-palmitoyl-2-oleoyl-GPE (16:0/18:1)	0.828435	1.31989			oleoylcholine	0.768917	1.17742			leucylglycine	0.876597	1.6411
nicotinamide adenine dinucleotide (NAD+)	0.828326	0.675579			3-hydroxy-3-methylglutarate	0.768558	1.40297			guanine	0.876087	0.843809
2-hydroxystearate	0.826259	0.346764			1-stearoyl-2-linoleoyl-GPE (18:0/18:2)*	0.767082	1.25925			cytidine 2',3'-cyclic monophosphate	0.872097	1.91522
linoleoyl-arachidonoyl-glycerol (18:2/20:4) [1]*	0.825579	0.555989			retinol (Vitamin A)	0.76543	1.73862			adenosine 5'-monophosphate (AMP)	0.867199	0.993048
valylleucine	0.825336	1.01825			thiamin monophosphate	0.761919	1.44941			xanthosine	0.866542	1.17005
maleate	0.825227	0.826377			4-cholesten-3-one	0.761109	1.31896			1-(1-enyl-oleoyl)-2-oleoyl-GPE (P-18:1/18:1)*	0.866177	2.73821
1-lignoceroyl-GPC (24:0)	0.824753	0.806417			galactonate	0.756838	1.24029			1-linoleoyl-GPE (18:2)*	0.864691	1.26915
docosapentaenoate (n6 DPA; 22:5n6)	0.822306	0.59442			allo-threonine	0.756799	2.10772			gluconate	0.862447	1.58278
anserine	0.821743	0.819031			fumarate	0.755947	1.37233			glutamate, gamma-methyl ester	0.860447	1.65329
1-arachidonoyl-GPI (20:4)*	0.81865	0.936357			1-stearoyl-GPI (18:0)	0.751636	1.2566			pyridoxal	0.859157	0.380752
1-palmitoyl-GPG (16:0)*	0.818517	0.920151			quinolinate	0.751076	1.27938			equol sulfate	0.858082	1.51739
palmitoyl-linoleoyl-glycerol (16:0/18:2) [2]*	0.818365	0.989778			phosphate	0.750034	1.50209			anserine	0.8567	1.39557
sphingomyelin (d18:1/20:0, d16:1/22:0)*	0.81685	0.709382			phenylalanine	0.749153	1.95944			dimethylglycine	0.856351	1.73528
flavin adenine dinucleotide (FAD)	0.815423	0.504236			stearoyl ethanolamide	0.749124	1.49288			1-stearoyl-GPG (18:0)	0.856143	0.387921
adenosine-2',3'-cyclic monophosphate	0.815295	0.938479			1-arachidonylglycerol (20:4)	0.747865	1.4336			N1-methylguanosine	0.855021	1.66546
1-oleoyl-GPI (18:1)*	0.814726	0.745786			1,2-dilinoleoyl-GPC (18:2/18:2)	0.739145	1.67661			undecanoate (11:0)	0.854666	0.689341
linoleoyl-arachidonoyl-glycerol (18:2/20:4) [2]*	0.81462	0.490958			arachidonoyl ethanolamide	0.735723	1.50777			thiamin monophosphate	0.854413	1.49485
pyroglutamine*	0.814081	0.79836			2-hydroxyadipate	0.73402	1.98367			2-linoleoylglycerol (18:2)	0.853806	0.858663
2-linoleoylglycerol (18:2)	0.814001	0.35374			1-palmitoleoylglycerol (16:1)*	0.73343	1.67174			flavin mononucleotide (FMN)	0.853612	1.37499
thioproline	0.813996	1.38181			benzoate	0.732999	1.45689			N-acetylasparagine	0.852591	1.79649
phosphopantetheine	0.813725	0.546715			1-oleoyl-2-linoleoyl-GPC (18:1/18:2)*	0.732877	1.26169			laurylcarnitine	0.849036	1.81601
adenylosuccinate	0.813437	0.349154			1-palmitoleoyl-2-linoleoyl-GPC (16:1/18:2)*	0.725069	1.71534			thymine	0.84772	0.846025
pyridoxal	0.81321	0.360157			biopterin	0.724689	1.53195			N-stearoyl-sphingosine (d18:1/18:0)*	0.846814	0.984785
1-oleoylglycerol (18:1)	0.812929	0.460913			sphingomyelin (d18:2/23:0, d18:1/23:1, d17:1/24:1)*	0.724061	2.0625			cytidine 3'-monophosphate (3'-CMP)	0.84518	0.504938
N-acetylglucosamine/N-acetylgalactosamine	0.812403	1.00356			N-glycolylneuraminate	0.722105	0.95085			methionine sulfone	0.843951	1.86142
prostaglandin E2	0.8119	0.857573			2-hydroxypalmitate	0.712763	1.23894			inosine	0.843106	1.07411
2-aminoadipate	0.811545	0.797081			N-acetylglucosamine 6-phosphate	0.709084	2.05106			fructose	0.843014	1.37705
oleate/vaccenate (18:1)	0.811316	0.634976			betaine	0.708989	0.403554			gamma-glutamyl-epsilon-lysine	0.84261	1.03062
1,2-dipalmitoyl-GPC (16:0/16:0)	0.809994	0.695791			leucylglycine	0.708124	1.74197			1-stearoyl-GPE (18:0)	0.840383	1.02163
erythronate*	0.809619	0.506735			orotidine	0.706612	1.1659			1-myristoleoylglycerol (14:1)	0.839174	1.14472
suberate (octanedioate)	0.80948	0.73546			stearate (18:0)	0.705476	1.2341			alpha-ketoglutarate	0.839118	1.38277
N6-acetyllysine	0.80932	0.876612			homoarginine	0.703408	1.86575			methylphosphate	0.837471	2.17635
N1-Methyl-2-pyridone-5-carboxamide	0.808592	0.823468			maltose	0.703334	1.66316			2'-deoxycytidine	0.836779	1.10275
sphingosine	0.808037	0.605319			nervonate (24:1n9)*	0.702571	1.73668			N-acetylmethionine	0.836189	1.44809
1-linolenoylglycerol (18:3)	0.807715	0.465482			allantoin	0.701303	1.53094			1-stearoyl-2-oleoyl-GPE (18:0/18:1)	0.835505	1.34646
guanosine 5'-diphospho-fucose	0.807364	0.629786			2-palmitoylglycerol (16:0)	0.70113	1.54619			1-arachidonoyl-GPE (20:4n6)*	0.832769	1.07374
taurocholate	0.807021	1.33341			galactose 1-phosphate	0.698501	1.73574			1-(1-enyl-stearoyl)-GPE (P-18:0)*	0.830715	1.03593
1-palmitoylglycerol (16:0)	0.80675	0.515616			pyridoxate	0.697813	1.54008			docosapentaenoate (n6 DPA; 22:5n6)	0.829554	0.858582
N2,N5-diacetylornithine	0.806306	1.4045			cytidine 3'-monophosphate (3'-CMP)	0.696249	1.46904			S-methylmethionine	0.828948	1.0901
phenylalanylglycine	0.806269	0.549827			myristoleate (14:1n5)	0.695567	1.61603			1-stearoyl-2-arachidonoyl-GPC (18:0/20:4)	0.825144	1.33205
5-aminovalerate	0.803615	0.608531			mannose	0.693146	1.52004			quinate	0.818006	1.76327
S-adenosylhomocysteine (SAH)	0.802773	1.41827			1-linoleoyl-2-arachidonoyl-GPE (18:2/20:4)*	0.691281	1.38111			N-acetylleucine	0.817506	1.29229
1,5-anhydroglucitol (1,5-AG)	0.802075	0.475404			2-linoleoylglycerol (18:2)	0.690705	1.55904			xanthosine 5'-monophosphate (xmp)	0.814771	0.943316
8-hydroxyoctanoate	0.800373	0.683358			phenylalanylalanine	0.686073	1.85033			5-methylcytidine	0.814372	1.73515
gamma-glutamylleucine	0.798568	0.796545			pyridoxal	0.67934	1.21098			3-hydroxybutyrylcarnitine (2)	0.813809	1.6968
xanthine	0.796327	0.793687			1-docosahexaenoylglycerol (22:6)	0.678918	1.5913			2-palmitoleoylglycerol (16:1)*	0.811219	0.623292
ribose	0.796143	0.625477			hexadecanedioate	0.677957	1.6759			1-oleoyl-GPS (18:1)	0.810495	1.36382
serotonin	0.796043	0.873807			cytidine diphosphate	0.676836	1.54115			glycerophosphoethanolamine	0.80779	1.06141
guanosine 5'- monophosphate (5'-GMP)	0.795875	0.919214			docosadienoate (22:2n6)	0.676701	0.527997			benzoate	0.807764	1.54862
1,2-dioleoyl-GPE (18:1/18:1)	0.79543	0.875148			glycerol	0.674638	1.27917			1-arachidonoyl-GPC (20:4n6)*	0.806738	0.849822
glycerate	0.795372	0.309068			3-(4-hydroxyphenyl)lactate	0.672665	1.63406			tryptophan	0.80508	0.968484
C-glycosyltryptophan	0.795129	1.07121			N-acetylalanine	0.671552	1.46239			1-(1-enyl-oleoyl)-GPE (P-18:1)*	0.803267	2.1532
succinate	0.794582	0.683571			6-oxopiperidine-2-carboxylate	0.670124	1.53418			pimelate (heptanedioate)	0.801309	1.81956
5-methylcytidine	0.793973	0.713438			2-aminoadipate	0.669449	1.66742			margarate (17:0)	0.801221	1.01284
stearoyl-linoleoyl-glycerol (18:0/18:2) [1]*	0.793482	0.697619			adenosine 3'-monophosphate (3'-AMP)	0.666691	1.22321			N-acetylglycine	0.795796	0.756826
1-palmitoleoyl-2-linoleoyl-GPC (16:1/18:2)*	0.793169	0.265892			threonate	0.665462	1.19873			2-myristoylglycerol (14:0)	0.79283	0.767834
phenylalanine	0.792921	0.526735			cytidine 5'-monophosphate (5'-CMP)	0.662937	0.743511			lactate	0.791928	1.19727
pimelate (heptanedioate)	0.792271	0.454931			Isobar: fructose 1,6-diphosphate, glucose 1,6-diphosphate, myo-inositol 1,4 or 1,3-diphosphate	0.661861	1.43963			stearidonate (18:4n3)	0.790631	0.952333
isoleucylglycine	0.792091	0.546489			ribose	0.661749	1.292			1-palmitoleoyl-GPC (16:1)*	0.786016	0.84466
oleoyl-linoleoyl-glycerol (18:1/18:2) [1]	0.792031	0.869688			chiro-inositol	0.661364	1.72061			dimethylarginine (SDMA + ADMA)	0.78547	0.827671
5-methylthioadenosine (MTA)	0.791238	0.783043			N-acetylglucosamine/N-acetylgalactosamine	0.657141	1.43119			1-docosahexaenoylglycerol (22:6)	0.780411	1.01277
1-docosahexaenoylglycerol (22:6)	0.789712	0.360192			daidzein	0.654579	1.40808			trans-urocanate	0.777308	2.12395
uridine 2'-monophosphate (2'-UMP)*	0.787211	0.565842			3-indoxyl sulfate	0.653415	1.38969			arachidonate (20:4n6)	0.776517	1.1031
gamma-glutamylphenylalanine	0.786361	0.683762			2-palmitoleoyl-GPC (16:1)*	0.651834	1.50848			glucosamine-6-phosphate	0.775741	0.350491
5-HETE	0.785974	0.787206			flavin mononucleotide (FMN)	0.650767	1.966			palmitoylcarnitine	0.775705	1.43337
linoleate (18:2n6)	0.78455	0.454742			erythritol	0.650502	1.79887			nervonate (24:1n9)*	0.775322	0.593732
stearate (18:0)	0.782228	0.537196			phosphoethanolamine	0.649559	1.50302			sphingomyelin (d18:1/18:1, d18:2/18:0)	0.774171	1.30451
leucylalanine	0.781839	0.6319			dimethylarginine (SDMA + ADMA)	0.647695	1.25777			1-linoleoyl-GPG (18:2)*	0.77243	0.873816
2-arachidonoylglycerol (20:4)	0.78133	0.240405			palmitoloelycholine	0.647191	1.59163			sphingomyelin (d18:1/17:0, d17:1/18:0, d19:1/16:0)	0.769811	1.94885
behenate (22:0)*	0.779802	0.532645			hippurate	0.641429	1.43868			1-stearoyl-GPS (18:0)*	0.768954	1.0491
1-linoleoyl-GPI (18:2)*	0.77828	0.305926			UDP-glucuronate	0.639336	1.49016			S-methylcysteine	0.767509	1.86725
2-hydroxybutyrate/2-hydroxyisobutyrate	0.777858	0.705665			valylleucine	0.638037	1.5209			putrescine	0.766272	0.932151
dihomo-linolenate (20:3n3 or n6)	0.777772	0.417144			gamma-aminobutyrate (GABA)	0.635726	1.36652			succinimide	0.765203	0.603217
nicotinamide riboside	0.777366	0.475065			3-methylhistidine	0.635037	0.846426			2-docosahexaenoylglycerol (22:6)*	0.764967	1.28722
15-HETE	0.777232	0.619086			uridine 2'-monophosphate (2'-UMP)*	0.634964	1.58808			12,13-DiHOME	0.76493	0.599635
gamma-glutamylhistidine	0.776962	0.415753			putrescine	0.63141	1.12969			1-linolenoyl-GPC (18:3)*	0.763316	0.912866
adenosine 5'-diphosphate (ADP)	0.77606	0.627909			gulonate*	0.624863	1.33215			12-HETE	0.763262	0.980477
linoleoyl-docosahexaenoyl-glycerol (18:2/22:6) [2]*	0.775989	0.29304			indolepropionate	0.622797	0.967253			ribonate	0.762689	1.1348
adenosine 2'-monophosphate (2'-AMP)	0.77553	0.528589			malate	0.622659	1.63294			3-(4-hydroxyphenyl)lactate	0.761504	1.02771
eicosenoate (20:1)	0.774612	0.18567			valylglycine	0.621489	1.5521			1-oleoyl-GPC (18:1)	0.761417	0.983954
1-(1-enyl-palmitoyl)-GPE (P-16:0)*	0.774508	0.362714			N2-methylguanosine	0.620281	1.21937			alpha-hydroxyisovalerate	0.760001	2.08614
homocitrulline	0.77444	0.25944			N-acetylglutamate	0.619354	1.09813			1-palmitoyl-2-linoleoyl-GPC (16:0/18:2)	0.755036	0.457396
laurate (12:0)	0.774258	0.474355			1-stearoylglycerol (18:0)	0.619075	1.57506			myo-inositol	0.754859	2.02624
3-methylhistidine	0.774213	0.695989			3-hydroxybutyrylcarnitine (1)	0.616836	1.44881			methionine	0.754566	1.71826
dehydroascorbate	0.773833	0.137952			lysine	0.615006	1.58457			sucrose	0.753849	1.89798
13-HODE + 9-HODE	0.773739	0.340765			UDP-galactose	0.614421	1.48218			valylglutamine	0.751532	1.25009
2-aminooctanoate	0.77269	0.77831			urea	0.608568	1.10847			1-(1-enyl-palmitoyl)-2-palmitoyl-GPC (P-16:0/16:0)*	0.746436	1.5897
linolenate [alpha or gamma; (18:3n3 or 6)]	0.772331	0.269341			pyridoxamine phosphate	0.600285	1.21018			1-lignoceroyl-GPC (24:0)	0.746141	1.22877
hexadecanedioate	0.772189	0.576096			1-(1-enyl-stearoyl)-2-linoleoyl-GPE (P-18:0/18:2)*	0.595368	1.31022			dimethylmalonic acid	0.745934	1.68565
linoleoyl-linoleoyl-glycerol (18:2/18:2) [1]*	0.77137	0.458025			behenoyl sphingomyelin (d18:1/22:0)*	0.593098	1.27813			gamma-aminobutyrate (GABA)	0.742673	0.638434
gamma-glutamyl-alpha-lysine	0.771198	0.600008			2-arachidonoylglycerol (20:4)	0.592731	1.6323			gamma-glutamylglutamine	0.742486	1.80067
1-palmitoyl-2-oleoyl-GPG (16:0/18:1)	0.770818	0.596531			1-margaroylglycerol (17:0)	0.592729	1.44234			phenylalanylalanine	0.740631	0.902574
alpha-tocopherol	0.770745	0.324791			N-acetyl-3-methylhistidine*	0.587373	0.791466			1-eicosapentaenoylglycerol (20:5)*	0.739558	1.12678
oleoyl-arachidonoyl-glycerol (18:1/20:4) [2]*	0.76931	0.457458			methylsuccinate	0.581513	1.32615			N-acetylaspartate (NAA)	0.739383	1.87441
UDP-N-acetylglucosamine	0.769168	0.672354			N-formylmethionine	0.580296	1.47513			stearate (18:0)	0.738513	1.06337
1-arachidonylglycerol (20:4)	0.769083	0.106541			N2,N5-diacetylornithine	0.578948	0.844221			1-(1-enyl-palmitoyl)-2-linoleoyl-GPE (P-16:0/18:2)*	0.738282	1.48284
2-phosphoglycerate	0.768725	0.423245			1-linoleoylglycerol (18:2)	0.574166	1.70425			cytosine	0.737852	1.05241
1-methylhistidine	0.766393	0.464619			sphingomyelin (d18:1/20:0, d16:1/22:0)*	0.572443	0.947969			1-palmitoyl-2-gamma-linolenoyl-GPC (16:0/18:3n6)*	0.737446	1.75277
1-linoleoylglycerol (18:2)	0.766305	0.18463			phosphopantetheine	0.572371	1.11381			sphingomyelin (d18:1/21:0, d17:1/22:0, d16:1/23:0)*	0.736656	0.459187
1-stearoyl-2-arachidonoyl-GPI (18:0/20:4)	0.765932	1.15519			argininosuccinate	0.572137	1.65982			threonate	0.734645	0.733608
dimethylglycine	0.765756	0.429085			N-palmitoylglycine	0.5675	1.38702			mannitol/sorbitol	0.734004	0.810902
17-methylstearate	0.76553	0.211319			isovalerylglycine	0.566638	1.65106			4-hydroxybutyrate (GHB)	0.733269	1.17588
phenylacetylglycine	0.765153	1.01284			cytidine 5'-monophospho-N-acetylneuraminic acid	0.566073	1.30001			ethylmalonate	0.731256	1.93492
2-aminoheptanoate	0.764515	0.338923			guanidinoacetate	0.565525	1.5289			1-linoleoyl-2-linolenoyl-GPC (18:2/18:3)*	0.729369	2.47006
sphingomyelin (d18:1/24:1, d18:2/24:0)*	0.764172	0.833215			N-palmitoyl-sphingosine (d18:1/16:0)	0.56101	1.64658			taurodeoxycholate	0.727645	1.71778
valine	0.76404	0.927327			2-oleoylglycerol (18:1)	0.56016	1.63966			asparagine	0.724575	1.21182
nonadecanoate (19:0)	0.763571	0.254993			guanosine 5'- monophosphate (5'-GMP)	0.559927	1.29725			uridine 5'-monophosphate (UMP)	0.723979	1.09163
margarate (17:0)	0.763165	0.128719			isoleucylglycine	0.559775	1.42867			lactosyl-N-palmitoyl-sphingosine	0.722224	2.40355
linoleoyl-linolenoyl-glycerol (18:2/18:3) [1]*	0.762493	0.589937			1-palmitoyl-GPG (16:0)*	0.557487	1.09056			9,10-DiHOME	0.721557	1.42559
7-hydroxycholesterol (alpha or beta)	0.762218	0.290818			galactitol (dulcitol)	0.555505	1.03662			methylmalonate (MMA)	0.713871	0.756044
UDP-glucuronate	0.761503	0.360475			dimethylglycine	0.552316	1.38678			glycerol 3-phosphate	0.711735	1.91121
tauro-beta-muricholate	0.761352	1.21674			N-acetylkynurenine (2)	0.548451	0.538296			1-(1-enyl-oleoyl)-2-linoleoyl-GPE (P-18:1/18:2)*	0.706633	0.879882
cystine	0.76065	0.759278			16-hydroxypalmitate	0.547689	1.32758			tyrosine	0.703924	0.964651
glutamine	0.760221	0.785683			histidine	0.540931	1.08005			4-imidazoleacetate	0.699786	1.69828
N-acetylhistidine	0.760199	0.627245			10-nonadecenoate (19:1n9)	0.53979	1.66528			1,2-dioleoyl-GPE (18:1/18:1)	0.69908	1.28288
orotate	0.759278	0.59592			creatine	0.539502	1.38903			ribose 1-phosphate	0.696162	0.949376
N-acetylmethionine	0.758568	0.459379			riboflavin (Vitamin B2)	0.53324	1.31811			N-acetyltyrosine	0.696086	0.537263
adenosine 3'-monophosphate (3'-AMP)	0.758533	0.754368			1-palmitoyl-2-oleoyl-GPG (16:0/18:1)	0.526784	2.02572			3-methoxytyrosine	0.696022	0.813876
palmitoyl-oleoyl-glycerol (16:0/18:1) [1]*	0.758306	0.282252			1-dihomo-linoleoylglycerol (20:2)	0.52645	1.46425			deoxycarnitine	0.693548	1.01788
adenine	0.755806	1.2374			linolenate [alpha or gamma; (18:3n3 or 6)]	0.526433	1.8449			2-stearoyl-GPE (18:0)*	0.693316	0.864644
1-(1-enyl-palmitoyl)-2-oleoyl-GPC (P-16:0/18:1)*	0.755731	0.672842			N-acetylhistidine	0.5261	0.901482			2-eicosapentaenoylglycerol (20:5)*	0.691394	1.18515
pro-hydroxy-pro	0.755288	0.564428			guanosine	0.524518	1.39299			pyridoxate	0.688973	1.21331
3-hydroxybutyrylcarnitine (1)	0.755228	0.529973			4-guanidinobutanoate	0.524418	0.838116			1-palmitoyl-GPG (16:0)*	0.688614	1.09094
benzoate	0.755113	0.551559			1-stearoyl-2-oleoyl-GPG (18:0/18:1)	0.523359	1.77933			thiamin (Vitamin B1)	0.688182	0.602166
phytosphingosine	0.75496	1.29869			docosapentaenoate (n3 DPA; 22:5n3)	0.521884	1.66474			spermidine	0.686663	1.27981
cinnamoylglycine	0.754737	1.14991			cystathionine	0.521399	1.07319			17-methylstearate	0.683622	1.70786
arachidonate (20:4n6)	0.753077	0.265656			linoleate (18:2n6)	0.520952	1.85784			N-acetylcitrulline	0.683311	2.40959
2-hydroxypalmitate	0.752729	0.37776			oleoyl ethanolamide	0.520576	1.06248			pantothenate	0.682776	1.88604
succinimide	0.752631	1.23015			7-methylguanine	0.520271	1.63897			sphingomyelin (d18:2/23:0, d18:1/23:1, d17:1/24:1)*	0.678339	0.29252
linoleoyl-docosahexaenoyl-glycerol (18:2/22:6) [1]*	0.752091	0.310945			trigonelline (N'-methylnicotinate)	0.519589	1.18751			N-acetylkynurenine (2)	0.675918	0.902354
prostaglandin F2alpha	0.751755	0.264364			flavin adenine dinucleotide (FAD)	0.519114	1.64826			N-acetylvaline	0.667851	1.64755
undecanoate (11:0)	0.75142	0.0897737			N-acetyl-1-methylhistidine*	0.519108	1.23685			cystine	0.664214	1.53883
N-acetylglutamine	0.751282	0.503158			1-pentadecanoylglycerol (15:0)	0.516965	1.53235			gamma-glutamylleucine	0.663121	1.30297
trans-4-hydroxyproline	0.75094	0.832518			1-palmitoylglycerol (16:0)	0.516079	1.87263			4-guanidinobutanoate	0.660564	1.27152
sphingomyelin (d18:1/21:0, d17:1/22:0, d16:1/23:0)*	0.750682	0.789296			1-dihomo-linolenylglycerol (20:3)	0.515532	1.57641			histidine	0.657408	2.10185
betaine	0.750376	0.262872			pyridoxal phosphate	0.514866	1.67487			1-oleoyl-2-linoleoyl-GPC (18:1/18:2)*	0.647053	0.793262
2-stearoyl-GPE (18:0)*	0.749485	0.264283			N1-methylguanosine	0.514167	2.14005			1-linoleoyl-GPS (18:2)*	0.647	0.565349
oleoylcholine	0.748752	0.516113			ergothioneine	0.506253	1.31644			1-stearoyl-2-arachidonoyl-GPS (18:0/20:4)	0.646143	1.72493
1-(1-enyl-oleoyl)-2-linoleoyl-GPE (P-18:1/18:2)*	0.748602	0.423479			S-adenosylhomocysteine (SAH)	0.50458	1.03034			glutamate	0.640933	0.853994
UDP-galactose	0.748342	0.321334			margarate (17:0)	0.503257	1.82151			palmitoyl sphingomyelin (d18:1/16:0)	0.638377	2.18414
4-guanidinobutanoate	0.748054	0.234568			5-dodecenoate (12:1n7)	0.499704	1.54561			gamma-glutamyl-alpha-lysine	0.637296	1.3676
arginine	0.746444	0.996737			N6-carbamoylthreonyladenosine	0.494478	1.50098			cytidine	0.629954	0.8143
ergothioneine	0.746338	0.718729			sphingomyelin (d18:2/14:0, d18:1/14:1)*	0.493106	0.711672			adenosine 2'-monophosphate (2'-AMP)	0.62418	1.4715
gamma-tocopherol/beta-tocopherol	0.746273	0.677173			2-aminooctanoate	0.492392	1.61602			palmitoyl dihydrosphingomyelin (d18:0/16:0)*	0.619492	1.32218
N-acetylneuraminate	0.746134	0.184223			glycerophosphoglycerol	0.491908	0.759144			retinol (Vitamin A)	0.616742	2.1429
glycerol 2-phosphate	0.74544	0.329784			guanosine 3'-monophosphate (3'-GMP)	0.488688	1.69269			hexanoylcarnitine	0.614898	1.64465
4-cholesten-3-one	0.745144	0.393779			1-myristoylglycerol (14:0)	0.488428	1.52159			propionylcarnitine	0.613205	0.803188
N-acetylglycine	0.745068	0.893427			arabonate/xylonate	0.487367	1.07414			pterin	0.612526	2.17604
5-methyluridine (ribothymidine)	0.744662	1.33541			1-stearoyl-2-arachidonoyl-GPI (18:0/20:4)	0.487006	1.46219			uridine-2',3'-cyclic monophosphate	0.610764	0.660681
cytidine 2',3'-cyclic monophosphate	0.742674	0.77161			xanthosine	0.484574	1.34691			mannose-6-phosphate	0.610167	0.48133
mannose	0.742089	0.520309			2-stearoylglycerol (18:0)	0.484355	1.8013			histamine	0.598657	1.09259
leucine	0.741876	0.365153			succinylcarnitine	0.481491	0.715938			1-methylhistamine	0.5953	1.71241
N-acetylthreonine	0.739137	0.201099			erythronate*	0.473296	1.13321			N-palmitoyl-sphinganine (d18:0/16:0)	0.595238	1.1
oleoyl-oleoyl-glycerol (18:1/18:1) [1]*	0.738799	0.407183			sarcosine	0.470932	0.784023			2-hydroxyglutarate	0.59463	0.958013
erucate (22:1n9)	0.736486	0.22265			N-acetylneuraminate	0.4699	1.91577			betaine	0.593339	1.03795
gluconate	0.736255	0.891521			1-(1-enyl-oleoyl)-2-oleoyl-GPE (P-18:1/18:1)*	0.463987	1.4532			guanidinoacetate	0.589102	0.701374
1-(1-enyl-stearoyl)-GPE (P-18:0)*	0.735222	0.242287			5-methylthioadenosine (MTA)	0.463933	2.15267			1-palmitoyl-2-oleoyl-GPC (16:0/18:1)	0.587911	1.73065
dimethylmalonic acid	0.734901	0.595277			pentadecanoate (15:0)	0.459048	1.85693			aconitate [cis or trans]	0.580621	1.12063
cholesterol	0.733353	0.5936			5-methylcytidine	0.455576	1.49732			eicosenoate (20:1)	0.580149	1.64236
sucrose	0.732784	1.14251			cyano-alanine	0.455008	1.67861			nonadecanoate (19:0)	0.578507	1.7999
N-acetylkynurenine (2)	0.732388	0.277561			nicotinamide riboside	0.453192	1.673			sedoheptulose	0.576824	0.842632
uridine 3'-monophosphate (3'-UMP)	0.732224	0.309798			1-stearoyl-GPC (18:0)	0.450123	1.37832			thymidine	0.574002	0.801738
riboflavin (Vitamin B2)	0.73136	0.177449			1-oleoylglycerol (18:1)	0.449773	1.96186			octanoylcarnitine	0.573845	1.04493
leucylglycine	0.729424	0.363974			cytidine	0.441646	1.26334			trimethylamine N-oxide	0.572438	0.726461
1-palmitoyl-2-arachidonoyl-GPI (16:0/20:4)*	0.728961	0.65359			undecanoate (11:0)	0.439534	1.73347			gamma-glutamylglutamate	0.5667	0.907997
campesterol	0.727278	0.368845			palmitoleate (16:1n7)	0.439409	1.56299			5-methyl-2'-deoxycytidine	0.562496	0.707667
N-acetylvaline	0.724155	0.601255			gamma-glutamyl-epsilon-lysine	0.438355	1.21886			nicotinamide ribonucleotide (NMN)	0.560605	0.806855
N-acetylserine	0.72355	0.316343			5-methyl-2'-deoxycytidine	0.435554	1.01586			quinolinate	0.558557	1.85498
1-stearoyl-GPS (18:0)*	0.721751	0.270745			1,5-anhydroglucitol (1,5-AG)	0.43481	1.17181			gamma-glutamylglycine	0.544934	0.685803
alpha-ketoglutarate	0.721271	0.426207			1-(3-aminopropyl)-2-pyrrolidone	0.433218	1.95017			1-(1-enyl-palmitoyl)-2-arachidonoyl-GPE (P-16:0/20:4)*	0.542974	0.471385
gamma-glutamylisoleucine*	0.719955	0.311203			N-acetylcitrulline	0.427652	1.33587			ribulose/xylulose	0.536525	0.92538
creatine phosphate	0.719479	0.505013			cytidine-5'-diphosphoethanolamine	0.421002	1.75779			dihomo-linolenate (20:3n3 or n6)	0.536302	1.48416
Isobar: fructose 1,6-diphosphate, glucose 1,6-diphosphate, myo-inositol 1,4 or 1,3-diphosphate	0.719376	0.749744			glycylleucine	0.414245	2.17021			1-linoleoyl-2-arachidonoyl-GPE (18:2/20:4)*	0.527712	1.66864
dihydroxyacetone phosphate (DHAP)	0.718586	0.812579			S-adenosylmethionine (SAM)	0.413623	1.67347			1-palmitoyl-2-linoleoyl-GPI (16:0/18:2)	0.526145	0.882767
glycylleucine	0.717959	0.202536			uridine	0.409194	1.61002			glutamine	0.521647	0.59857
myo-inositol	0.716771	0.280425			5-hydroxylysine	0.406495	1.25094			sarcosine	0.521404	0.689764
citrulline	0.713914	0.932744			guanosine 5'-diphospho-fucose	0.403462	1.96277			N-acetylalanine	0.521144	0.566568
arachidonoyl ethanolamide	0.711019	0.329866			N-acetylaspartate (NAA)	0.399323	1.49991			glycerophosphoinositol*	0.514327	1.7304
sphingomyelin (d18:1/15:0, d16:1/17:0)*	0.710669	0.568468			1-oleoyl-2-linoleoyl-GPE (18:1/18:2)*	0.395707	1.13848			sphingomyelin (d18:1/20:0, d16:1/22:0)*	0.512532	1.96194
pyridoxate	0.709266	0.790125			N2,N2-dimethylguanosine	0.392735	1.22154			cholate	0.512498	1.7288
galactonate	0.707635	0.747841			2-stearoyl-GPE (18:0)*	0.38387	1.36625			sedoheptulose-7-phosphate	0.511262	1.05573
cytosine	0.70547	1.19864			alpha-ketoglutarate	0.382623	1.41683			citrate	0.50228	1.34227
alanylleucine	0.703481	0.357729			palmitoyl ethanolamide	0.378057	1.41278			gamma-glutamylphenylalanine	0.501514	1.91346
quinate	0.70204	1.15237			3-ureidopropionate	0.372119	1.26138			1-palmitoyl-2-palmitoleoyl-GPC (16:0/16:1)*	0.497646	1.7312
quinolinate	0.701965	0.780003			N1-methylinosine	0.371535	1.35121			N-acetyl-3-methylhistidine*	0.487121	1.7155
dimethylarginine (SDMA + ADMA)	0.701255	0.573372			myristate (14:0)	0.366826	1.78972			5-(galactosylhydroxy)-L-lysine	0.485337	0.909687
1-(1-enyl-stearoyl)-2-arachidonoyl-GPE (P-18:0/20:4)*	0.698639	0.426038			3-hydroxymyristate	0.364833	1.00666			1-linoleoyl-GPI (18:2)*	0.480361	2.5035
3-hydroxy-3-methylglutarate	0.695718	1.16565			phenol sulfate	0.363749	1.36389			glutarylcarnitine (C5)	0.477786	2.0048
1-stearoyl-2-oleoyl-GPG (18:0/18:1)	0.695568	0.306868			anserine	0.362959	2.01502			cyano-alanine	0.475699	1.27745
asparagine	0.695342	0.392831			N-acetylglutamine	0.357613	1.51535			1-methylguanidine	0.470637	0.348967
cystathionine	0.691516	0.518317			alanylleucine	0.357195	1.79901			1-stearoyl-2-oleoyl-GPC (18:0/18:1)	0.461321	3.12774
pipecolate	0.689116	0.193004			adenosine-5'-diphosphoglucose	0.357143	1.49249			butyrylcarnitine	0.459506	0.924173
guanidinoacetate	0.685851	0.417993			succinate	0.355339	1.5685			C-glycosyltryptophan	0.458369	1.38951
1-stearoyl-2-oleoyl-GPS (18:0/18:1)	0.685793	1.04344			1-oleoyl-GPS (18:1)	0.346759	1.2179			arachidate (20:0)	0.454488	1.68561
imidazole propionate	0.685478	0.381119			15-methylpalmitate	0.34339	1.80121			gamma-glutamylmethionine	0.453884	1.17099
cytidine 3'-monophosphate (3'-CMP)	0.683876	0.466628			oleate/vaccenate (18:1)	0.341427	1.97586			6-oxopiperidine-2-carboxylate	0.452905	1.50757
1-linoleoyl-2-linolenoyl-GPC (18:2/18:3)*	0.681439	0.748096			palmitate (16:0)	0.340448	1.97853			1-oleoyl-GPI (18:1)*	0.441864	2.05508
6-oxopiperidine-2-carboxylate	0.680911	0.454954			glycylvaline	0.338946	2.02198			myristoylcarnitine	0.439712	0.773299
N-acetyltaurine	0.68006	0.903486			acetylcarnitine	0.338483	1.51841			5-methyluridine (ribothymidine)	0.435797	2.16429
guanine	0.677729	0.576846			carnosine	0.335302	1.72814			3-methylhistidine	0.426674	0.817136
adenosine 5'-monophosphate (AMP)	0.671919	0.311318			dihomo-linoleate (20:2n6)	0.329538	1.56617			allo-threonine	0.416904	1.8031
beta-muricholate	0.668035	1.10821			tyrosine	0.328557	1.51171			taurine	0.411408	1.76844
1-methylnicotinamide	0.663135	0.689515			N6-methyladenosine	0.319828	1.67464			inositol 1-phosphate (I1P)	0.390767	1.83985
thiamin (Vitamin B1)	0.661508	0.755936			adrenate (22:4n6)	0.314412	1.02611			indolepropionate	0.389842	2.60284
uridine-2',3'-cyclic monophosphate	0.661407	0.535615			N-stearoyl-sphingosine (d18:1/18:0)*	0.313105	1.93196			imidazole lactate	0.386739	0.771502
N-methylproline	0.660604	0.393379			hypoxanthine	0.313063	1.35921			ribulose/xylulose 5-phosphate	0.377354	1.59598
gulonate*	0.660429	0.561388			quinate	0.30951	1.15442			sphingomyelin (d18:2/24:1, d18:1/24:2)*	0.369613	1.47709
1-palmitoyl-2-arachidonoyl-GPC (16:0/20:4)	0.657056	0.754943			homocitrulline	0.308972	1.26018			3-methylcytidine	0.362631	0.969064
1-stearoyl-2-arachidonoyl-GPS (18:0/20:4)	0.654987	0.868926			dihydroxyacetone phosphate (DHAP)	0.308814	1.84147			glycerol 2-phosphate	0.354565	0.972609
hexanoylglycine	0.651682	0.279492			threonine	0.3023	1.90341			gamma-tocopherol/beta-tocopherol	0.349504	2.26448
methionine	0.650353	1.55289			1-methylnicotinamide	0.299509	1.1872			1-stearoyl-2-oleoyl-GPS (18:0/18:1)	0.347534	1.40518
sphingomyelin (d18:2/24:1, d18:1/24:2)*	0.647053	0.848136			sulfate*	0.29347	1.98076			cholesterol	0.336466	2.33876
glycerol 3-phosphate	0.63959	0.588237			10-heptadecenoate (17:1n7)	0.279318	1.93885			chiro-inositol	0.336415	2.17146
2-hydroxyadipate	0.637469	0.450702			N-acetyl-glucosamine 1-phosphate	0.279044	1.70305			1-oleoyl-arachidonoyl-GPI (18:1/20:4)*	0.324952	1.65581
gamma-aminobutyrate (GABA)	0.636951	0.586443			gamma-glutamyl-alpha-lysine	0.277477	1.84483			N-acetyltaurine	0.318048	0.56847
butyrylcarnitine	0.635823	0.536748			1-palmitoyl-GPI (16:0)*	0.269641	1.21783			8-hydroxyoctanoate	0.313417	1.75112
1-palmitoyl-2-linoleoyl-GPE (16:0/18:2)	0.633061	0.224994			S-methylmethionine	0.261418	0.68124			dihydrobiopterin	0.310284	1.04997
galactitol (dulcitol)	0.630773	0.895782			inosine 5'-monophosphate (IMP)	0.261034	1.84355			erucate (22:1n9)	0.309702	2.27814
1-oleoyl-arachidonoyl-GPI (18:1/20:4)*	0.626968	1.21262			alpha-hydroxyisovalerate	0.260741	1.52968			myristoleoylcarnitine*	0.30405	1.04162
2'-deoxycytidine	0.618669	0.522541			gamma-glutamylthreonine	0.258451	1.47484			behenate (22:0)*	0.28697	2.41724
stearoyl ethanolamide	0.614699	0.688426			linoleoyl ethanolamide	0.25821	1.45521			nicotinamide riboside	0.284871	1.24314
N2-acetyllysine	0.612582	0.630041			laurate (12:0)	0.229448	1.45685			galactitol (dulcitol)	0.282376	0.570069
thiamin monophosphate	0.612176	0.589323			glycerol 2-phosphate	0.224087	1.21649			sphingomyelin (d18:2/16:0, d18:1/16:1)*	0.28072	0.913505
orotidine	0.611882	1.00092			xanthosine 5'-monophosphate (xmp)	0.223218	1.44291			3-hydroxyindolin-2-one	0.274232	1.88704
lysine	0.601345	0.23967			thiamin (Vitamin B1)	0.219397	1.38687			1-(1-enyl-palmitoyl)-2-oleoyl-GPE (P-16:0/18:1)*	0.266256	1.34896
1-stearoyl-2-oleoyl-GPE (18:0/18:1)	0.599148	0.586897			O-sulfo-L-tyrosine	0.203164	1.04478			sphingomyelin (d18:1/20:1, d18:2/20:0)*	0.250913	1.17382
N-acetylaspartate (NAA)	0.598481	0.503021			valylglutamine	0.198059	1.7907			maleate	0.229563	1.95925
5-methyltetrahydrofolate (5MeTHF)	0.589347	1.11269			caprate (10:0)	0.190589	1.73164			7-ketodeoxycholate	0.217272	1.29838
S-methylmethionine	0.583659	0.693171			cystine	0.189146	1.48599			1-(1-enyl-palmitoyl)-2-oleoyl-GPC (P-16:0/18:1)*	0.210072	1.70644
creatinine	0.56634	1.03104			gamma-glutamylphenylalanine	0.181117	1.75828			isocitrate	0.205037	0.789954
N-acetylcitrulline	0.547293	1.29686			phenylalanylglycine	0.171584	2.01902			3-hydroxybutyrate (BHBA)	0.197462	0.966295
adenosine	0.544686	1.22382			butyrylcarnitine	0.158338	1.52758			beta-sitosterol	0.189032	1.78542
N-acetyl-1-methylhistidine*	0.533655	0.529358			N6-carboxymethyllysine	0.150637	1.81501			glycosyl-N-stearoyl-sphingosine	0.183854	1.7798
1-oleoyl-2-linoleoyl-GPC (18:1/18:2)*	0.533072	0.883278			N1-methyladenosine	0.138432	1.54504			N-acetylisoleucine	0.171673	3.10245
cholate	0.512544	0.663808			ornithine	0.125858	0.746433			N-acetyl-1-methylhistidine*	0.159833	1.02095
ethylmalonate	0.503267	0.416685			sphingomyelin (d18:1/21:0, d17:1/22:0, d16:1/23:0)*	0.120472	1.04136			deoxycholate	0.146627	2.74986
cytidine	0.492833	0.9861			1-(1-enyl-palmitoyl)-2-palmitoleoyl-GPC (P-16:0/16:1)*	0.101581	1.31816			1,2-dioleoyl-GPC (18:1/18:1)*	0.14239	1.51196
deoxycarnitine	0.489632	0.519432			N-monomethylarginine	0.0986312	1.49833			orotidine	0.0738389	0.886714
N-acetyl-3-methylhistidine*	0.363264	0.942896			N-acetylglycine	0.0857694	0.971973			corticosterone	0.0665498	2.70676
