# Supplementary material for: Aldh1l2 knockout mouse metabolomics links the loss of the mitochondrial folate enzyme to deregulation of a lipid metabolism observed in rare human disorder
Source: Hum Genomics. 2020 Nov 9;14:41. doi: 10.1186/s40246-020-00291-3 (PMC7654619; doi:10.1186/s40246-020-00291-3)
Supplement: Supplementary file 4 — Additional file 4. [file 40246_2020_291_MOESM4_ESM.xlsx]

## Sheet: Explanation
	OrigScale		Values are normalized in terms of raw area counts.
	ScaledImpData		Each biochemical in OrigScale is rescaled to set the median equal to 1.
			Then, missing values are imputed with the minimum.
	Pathway Heat Map		This is the heat map associated with the statistical analysis of the data.
			Indicates ratios, p- and q-values for each comparison.
			0.55	Green: indicates significant difference (p≤0.05) between the groups shown, metabolite ratio of < 1.00
			0.76	Light Green: narrowly missed statistical cutoff for significance 0.05<p<0.10, metabolite ratio of < 1.00
			1.71	Red: indicates significant difference (p≤0.05) between the groups shown; metabolite ratio of ≥ 1.00
			1.32	Light Red: narrowly missed statistical cutoff for significance 0.05<p<0.10, metabolite ratio of ≥ 1.00
			1.2	Non-colored text and cell: mean values are not significantly different for that comparison
				Blue: indicates significant (p≤0.05) ANOVA effect.
				Light Blue: indicates 0.05<p<0.10 ANOVA effect
			“biochemical name*” Indicates a compound that has not been confirmed based on a standard, but we are confident in its identity.
			“biochemical name**” Indicates a compound for which a standard is not available, but we are reasonably confident in its identity or the information provided.
			“biochemical name (#) or biochemical name [#]” indicates a compound that is a structural isomer of another compound in the Metabolon spectral library; for example, a steroid that may be sulfated at one of several positions that are indistinguishable by the mass spectrometry data or a diacylglycerol for which more than one stereospecific molecule exists.

## Sheet: Plasma PathwayHeatMap
	University of North Carolina at Chapel Hill UNCH-0503-18VWBL Plasma
	Heat map of statistically significant biochemicals profiled in this study.
											Fold of Change			Statistical Values
											ANOVA Main Effects - No Outlier			ANOVA Main Effects - No Outlier
			Blue shaded cells indicate significant (p≤0.05) ANOVA effect.; light blue shaded cells indicate 0.05<p<0.10								Genotype Effect			Genotype Effect		KO/WT		MALE		WT	KO					Super Pathway	Sub Pathway	Chemical ID	CAS	RI	Mass
												MALE				MALE		WT	KO				MALE
	Pathway Sort Order	Super Pathway	Sub Pathway	Biochemical Name	Platform	Comp ID	KEGG	HMDB	PUBCHEM	X			X	p-value	q-value	p-value	q-value					X	WT	KO	X
	1	Amino Acid	Glycine, Serine and Threonine Metabolism	glycine	LC/MS pos early	58	C00037	HMDB00123	750			0.69		0.0063	0.1309	0.1529	0.1644	1.1916	0.8247	1.2196	0.7157		100	100		Amino Acid	Glycine, Serine and Threonine Metabolism	340	56-40-6	1375	76.0393
	2			N-acetylglycine	LC/MS polar	27710		HMDB00532	10972			0.9		0.0592	0.2519	0.8407	0.4592	1.2048	1.0879	1.0413	0.5168		100	100		Amino Acid	Glycine, Serine and Threonine Metabolism	100001006	543-24-8	1780	116.035
	4			sarcosine	LC/MS pos early	1516	C00213	HMDB00271	1088			0.02		2.7111e-05	0.0042	0.0002	0.0066	29.11	0.6064	14.1246	0.5395		100	100		Amino Acid	Glycine, Serine and Threonine Metabolism	1023	107-97-1	1280	90.055
	5			dimethylglycine	LC/MS pos early	5086	C01026	HMDB00092	673			2.24		0.114	0.3157	0.0004	0.008	0.6101	1.3661	0.8783	1.0793		100	100		Amino Acid	Glycine, Serine and Threonine Metabolism	806	1118-68-9	1104	104.071
	6			betaine	LC/MS pos early	3141	C00719	HMDB00043	247			1.34		0.3785	0.4683	0.0297	0.067	0.7107	0.954	0.9023	0.974		100	100		Amino Acid	Glycine, Serine and Threonine Metabolism	799	107-43-7	1064	118.086
	9			serine	LC/MS pos early	1648	C00065	HMDB00187	5951			0.95		0.4219	0.4909	0.8437	0.4592	0.9108	0.8635	1.0448	0.8984		100	100		Amino Acid	Glycine, Serine and Threonine Metabolism	503	56-45-1	1239	106.05
	10			N-acetylserine	LC/MS polar	37076		HMDB02931	65249			1.41		0.7314	0.6055	0.0448	0.0851	0.8661	1.2252	1.0309	0.9924		100	100		Amino Acid	Glycine, Serine and Threonine Metabolism	100001851	97-14-3	2000	146.046
	15			2-methylserine	LC/MS pos early	53229	C02115		94309			0.26		1.6306e-05	0.0038	0.0011	0.0103	2.0722	0.5409	1.9307	0.4642		100	100		Amino Acid	Glycine, Serine and Threonine Metabolism	100009246		1652	120.066
	16			threonine	LC/MS pos early	1284	C00188	HMDB00167	6288			0.74		0.4931	0.5076	0.0969	0.119	0.9096	0.6731	1.039	0.9571		100	100		Amino Acid	Glycine, Serine and Threonine Metabolism	564	72-19-5	1514	120.066
	17			N-acetylthreonine	LC/MS polar	33939		HMDB62557	152204			1.69		0.1461	0.3426	0.0018	0.0138	0.7716	1.3076	0.9047	1.0478		100	100		Amino Acid	Glycine, Serine and Threonine Metabolism	100001274	17093-74-2	1700	160.062
	28		Alanine and Aspartate Metabolism	alanine	LC/MS pos early	1126	C00041	HMDB00161	5950			0.84		0.2701	0.4102	0.2283	0.2067	1.0363	0.8718	1.1064	0.9928		100	100		Amino Acid	Alanine and Aspartate Metabolism	811	56-41-7	1700	90.055
	30			N-acetylalanine	LC/MS neg	1585	C02847	HMDB00766	88064			1.38		0.2561	0.4027	0.0061	0.0274	0.8271	1.1421	0.9683	1.051		100	100		Amino Acid	Alanine and Aspartate Metabolism	1110	97-69-8	861.2	130.051
	32			N,N-dimethylalanine	LC/MS pos early	63151			5488191			5.4		0.7579	0.6179	0.0415	0.0806	0.4419	2.3865	0.9151	0.7773		100	80		Amino Acid	Alanine and Aspartate Metabolism	100020371	2812-31-9	1370	118.086
	35			aspartate	LC/MS pos early	443	C00049	HMDB00191	5960			1.13		0.6209	0.5751	0.6673	0.3994	0.8781	0.9915	0.9969	0.9056		100	100		Amino Acid	Alanine and Aspartate Metabolism	234	56-84-8	1165	134.045
	36			N-acetylaspartate (NAA)	LC/MS polar	22185	C01042	HMDB00812	65065			0.02		8.8573e-06	0.0038	6.4438e-05	0.0042	43.9282	0.6983	21.373	0.7001		100	100		Amino Acid	Alanine and Aspartate Metabolism	100000787	997-55-7;997-55-7	3143	174.041
	39			asparagine	LC/MS pos early	512	C00152	HMDB00168	6267			1.08		0.8144	0.6412	0.748	0.4312	0.8964	0.9651	1.0262	0.9889		100	100		Amino Acid	Alanine and Aspartate Metabolism	917	70-47-3	1225	133.061
	40			N-acetylasparagine	LC/MS polar	33942		HMDB06028	99715			1.37		0.3713	0.4655	0.285	0.2313	1.025	1.4027	1.0877	0.9092		100	100		Amino Acid	Alanine and Aspartate Metabolism	100001257	4033-40-3	2250	173.057
	41			hydroxyasparagine**	LC/MS pos early	62060	C03124	HMDB32332	97663			2.02		0.6388	0.5808	0.0812	0.111	0.6048	1.2245	0.8408	0.952		80	100		Amino Acid	Alanine and Aspartate Metabolism	100020205		1149	149.056
	42		Glutamate Metabolism	glutamate	LC/MS pos early	57	C00025	HMDB00148	611			1.34		0.3205	0.4396	0.2154	0.1997	0.7519	1.0057	0.9215	1.08		100	100		Amino Acid	Glutamate Metabolism	561	56-86-0	1500	148.06
	43			glutamine	LC/MS pos early	53	C00064	HMDB00641	5961			0.99		0.889	0.6565	0.9633	0.4926	0.9814	0.9754	1.0084	0.9957		100	100		Amino Acid	Glutamate Metabolism	563	56-85-9	1291	147.076
	44			alpha-ketoglutaramate*	LC/MS polar	62101						2.04		0.262	0.4037	0.0035	0.0199	0.7327	1.4947	1.1367	0.9636		100	100		Amino Acid	Glutamate Metabolism	100002397	18465-19-5	1916	144.03
	45			N-acetylglutamate	LC/MS polar	15720	C00624	HMDB01138	70914			1.65		0.5729	0.5536	0.0738	0.1058	0.7608	1.254	0.9387	0.8469		100	100		Amino Acid	Glutamate Metabolism	100000282	5817-08-03	3106	188.056
	46			N-acetylglutamine	LC/MS polar	33943	C02716	HMDB06029	182230			2.26		0.4888	0.5076	0.051	0.0893	1.0168	2.3016	0.9622	1.1611		100	100		Amino Acid	Glutamate Metabolism	100001253	2490-97-3	2140	187.072
	52			pyroglutamine*	LC/MS pos early	46225			134508			1.66		0.869	0.6512	0.0471	0.0854	0.7475	1.2399	0.9615	0.9359		100	100		Amino Acid	Glutamate Metabolism	100001540	2353-44-8	1900	129.066
	56			carboxyethyl-GABA	LC/MS pos early	40007		HMDB02201	2572			1.51		0.8937	0.6572	0.08	0.1106	0.7308	1.103	0.9452	0.926		60	80		Amino Acid	Glutamate Metabolism	100003260	4386-03-02	2085	176.092
	57			N-methyl-GABA	LC/MS pos early	39577	C15987		70703			16.03		0.5044	0.5129	0.0006	0.0084	0.1111	1.7812	0.4128	0.5573		20	100		Amino Acid	Glutamate Metabolism	100003152	1119-48-8	2109	118.086
	60			S-1-pyrroline-5-carboxylate	LC/MS pos early	42370	C04322	HMDB01301	1196			2.68		0.9187	0.6593	0.0184	0.0544	0.5312	1.4236	0.9262	0.9511		80	100		Amino Acid	Glutamate Metabolism	35	2906-39-0	1528	114.055
	66		Histidine Metabolism	histidine	LC/MS neg	59	C00135	HMDB00177	6274			1.16		0.0289	0.213	0.2155	0.1997	0.8505	0.9883	0.9212	1.1171		100	100		Amino Acid	Histidine Metabolism	355	5934-29-2	755.9	154.062
	67			1-methylhistidine	LC/MS pos early	30460	C01152	HMDB00001	92105			2.19		0.6115	0.5709	0.0085	0.0348	0.9997	2.1914	0.9963	1.0928		100	100		Amino Acid	Histidine Metabolism	100001051	332-80-9	2755	170.092
	68			3-methylhistidine	LC/MS neg	15677	C01152	HMDB00479	64969			2.01		0.6712	0.5923	0.0741	0.1058	0.7973	1.6026	1.0298	1.1475		100	100		Amino Acid	Histidine Metabolism	100000042	368-16-1	906.3	168.078
	69			N-acetylhistidine	LC/MS neg	33946	C02997	HMDB32055	75619			1.88		0.408	0.4861	0.0258	0.0633	0.7736	1.4573	0.9688	1.1252		100	100		Amino Acid	Histidine Metabolism	100001293	39145-52-3	900	196.073
	70			N-acetyl-3-methylhistidine*	LC/MS neg	43256			193270			2.44		0.9585	0.6735	0.0756	0.1071	0.9932	2.4239	1.1521	1.1327		80	100		Amino Acid	Histidine Metabolism	100002204	37841-04-6	1360	210.088
	71			N-acetyl-1-methylhistidine*	LC/MS pos early	43255			193270			1.68		0.9531	0.6728	0.2373	0.2092	1.1086	1.8615	0.8945	0.8792		100	100		Amino Acid	Histidine Metabolism	100004299		2100	212.103
	75			imidazole propionate	LC/MS pos early	40730		HMDB02271	70630			1.08		0.6075	0.5683	0.8831	0.4723	0.9563	1.0336	1.0377	1.2516		100	100		Amino Acid	Histidine Metabolism	100003434	1074-59-5	2263	141.066
	76			formiminoglutamate	LC/MS pos early	43493	C00439	HMDB00854	439233			3.49		0.0367	0.213	0.005	0.0248	0.3766	1.316	0.699	1.273		100	100		Amino Acid	Histidine Metabolism	100002500	816-90-0	1880	175.071
	77			imidazole lactate	LC/MS neg	15716	C05568	HMDB02320	440129			0.76		0.1407	0.341	0.4512	0.3099	1.8114	1.3692	0.7145	1.0519		100	100		Amino Acid	Histidine Metabolism	100000263	14403-45-3	739.4	155.046
	78			carnosine	LC/MS pos early	1768	C00386	HMDB00033	439224			1		0.8717	0.6512	0.9976	0.5024	0.978	0.9774	1.0742	1.0491		100	100		Amino Acid	Histidine Metabolism	249	305-84-0	2942	227.114
	80			N-acetylcarnosine	LC/MS neg	43488		HMDB12881	9903482			0.89		0.2366	0.397	0.6788	0.4048	1.1793	1.0515	0.5256	0.6615		80	100		Amino Acid	Histidine Metabolism	100004046	56353-15-2	1235	267.11
	81			anserine	LC/MS pos early	15747	C01262	HMDB00194	112072			1.07		0.4695	0.5076	0.8481	0.4592	1.3129	1.406	0.9232	1.1044		100	100		Amino Acid	Histidine Metabolism	100000044	10030-52-1	2924	241.13
	82			histamine	LC/MS pos early	1574	C00388	HMDB00870	774			0.66		0.6948	0.5982	0.4166	0.2975	1.0159	0.674	1.2378	1.0815		100	100		Amino Acid	Histidine Metabolism	354	51-45-6	3035	112.087
	84			1-methylhistamine	LC/MS pos early	43831	C05127	HMDB00898	3614			1.28		0.6738	0.5935	0.5522	0.3519	0.8426	1.078	1.0398	1.1718		100	100		Amino Acid	Histidine Metabolism	100001204	501-75-7	3040	126.103
	85			1-methyl-4-imidazoleacetate	LC/MS pos early	32350	C05828	HMDB02820	75810			2.13		0.3011	0.432	0.1345	0.1532	0.6321	1.3486	0.9203	1.3092		100	100		Amino Acid	Histidine Metabolism	100001208	2625-49-2	2064	141.066
	86			1-methyl-5-imidazoleacetate	LC/MS pos early	62946		HMDB04988	6451814			1.66		0.5925	0.5626	0.246	0.2132	1.1185	1.8545	1.1479	0.9808		100	80		Amino Acid	Histidine Metabolism	100002910	4200-48-0	1989	141.066
	88			1-ribosyl-imidazoleacetate*	LC/MS pos early	61868	C05131	HMDB02331	5117448			0.73		0.9983	0.6817	0.419	0.2976	1.7778	1.3041	1.0785	1.079		100	100		Amino Acid	Histidine Metabolism	100001668	29605-99-0	2006	259.092
	89			4-imidazoleacetate	LC/MS pos early	32349	C02835	HMDB02024	96215			0.88		0.987	0.6799	0.6038	0.3757	1.2863	1.137	1.0632	1.0661		100	100		Amino Acid	Histidine Metabolism	100001207	645-65-8	2055	127.05
	97		Lysine Metabolism	lysine	LC/MS pos early	1301	C00047	HMDB00182	5962			0.89		0.9605	0.6735	0.5635	0.3558	0.9734	0.8652	1.0934	1.101		100	100		Amino Acid	Lysine Metabolism	407	56-87-1	2850	147.113
	99			N6-acetyllysine	LC/MS neg	36752	C02727	HMDB00206	92832			1.24		0.4266	0.4915	0.2565	0.219	0.8118	1.0061	0.9672	1.0713		100	100		Amino Acid	Lysine Metabolism	100001734	692-04-6	1059	187.109
	106			N6-methyllysine	LC/MS pos early	62860	C02728	HMDB02038	164795			2.42		0.4096	0.4862	0.0011	0.0103	0.4847	1.1713	0.8829	1.003		100	100		Amino Acid	Lysine Metabolism	100003415	1188-07-4	2831	161.128
	107			N6,N6-dimethyllysine	LC/MS pos early	62862	C05545	HMDB13287	193344			1.55		0.2696	0.4102	0.0269	0.0648	0.7333	1.1391	0.9248	1.0654		100	100		Amino Acid	Lysine Metabolism	100020417	2259-86-1	2831	175.144
	108			N6,N6,N6-trimethyllysine	LC/MS pos early	1498	C03793	HMDB01325	440120			1.09		0.5991	0.565	0.7445	0.4299	0.8461	0.9197	0.9536	1.0462		100	100		Amino Acid	Lysine Metabolism	189	23284-33-5	2825	189.16
	109			hydroxy-N6,N6,N6-trimethyllysine*	LC/MS pos early	62959						1.67		0.477	0.5076	0.0569	0.0926	0.8367	1.3952	0.8556	0.9687		100	100		Amino Acid	Lysine Metabolism	100021123		2759	205.155
	110			5-hydroxylysine	LC/MS pos early	15685	C16741	HMDB00450	1029			3.46		0.6703	0.5923	0.0077	0.032	0.3911	1.3521	0.8415	0.9492		80	100		Amino Acid	Lysine Metabolism	100000054	13204-98-3	2790	163.108
	111			5-(galactosylhydroxy)-L-lysine	LC/MS pos early	43582						1.62		0.3614	0.4644	0.1398	0.1573	0.9121	1.4732	0.8823	1.0765		100	80		Amino Acid	Lysine Metabolism	100002462	32448-36-5	2755	325.161
	112			fructosyllysine	LC/MS pos early	46227			123708			3.73		0.6663	0.5923	0.0243	0.062	0.5931	2.2102	1.2054	1.0284		100	100		Amino Acid	Lysine Metabolism	100005373	21291-40-7	2784	309.166
	114			2-aminoadipate	LC/MS polar	6146	C00956	HMDB00510	469			1.07		0.5342	0.5339	0.8078	0.4535	0.8393	0.8995	0.9778	0.8653		100	100		Amino Acid	Lysine Metabolism	381	542-32-5;1118-90-7	3500	160.062
	116			2-oxoadipate	LC/MS polar	38347	C00322	HMDB00225	71			0.94		0.3399	0.4492	0.8041	0.4521	0.9963	0.939	1.145	0.9769		100	100		Amino Acid	Lysine Metabolism	92	3184-35-8	2635	159.03
	118			glutarylcarnitine (C5-DC)	LC/MS pos early	44664		HMDB13130	71464488			3.74		0.1208	0.3157	0.0042	0.0226	0.4026	1.5064	0.597	0.9292		60	100		Amino Acid	Lysine Metabolism	100001593	102636-82-8	2393	276.144
	122			pipecolate	LC/MS pos early	1444	C00408	HMDB00070	849			1.66		0.1779	0.3585	0.093	0.1172	1.0627	1.7589	0.916	1.2032		100	100		Amino Acid	Lysine Metabolism	1025	4043-87-2	2200	130.086
	123			6-oxopiperidine-2-carboxylate	LC/MS neg	43231		HMDB61705	3014237			1		0.2504	0.4027	0.9794	0.4986	1.0503	1.0553	1.1106	0.9583		100	100		Amino Acid	Lysine Metabolism	100004499	34622-39-4	965	142.051
	128			N,N,N-trimethyl-5-aminovalerate	LC/MS pos early	57687						4.11		0.2551	0.4027	0.0033	0.0191	0.3309	1.3609	0.7557	1.0503		100	100		Amino Acid	Lysine Metabolism	100015962		2186	160.133
	129		Phenylalanine Metabolism	phenylalanine	LC/MS pos early	64	C00079	HMDB00159	6140			1.24		0.0137	0.1603	0.0105	0.0381	0.8242	1.0192	0.8831	1.0151		100	100		Amino Acid	Phenylalanine Metabolism	460	63-91-2	2878	166.086
	130			N-acetylphenylalanine	LC/MS neg	33950	C03519	HMDB00512	74839			1.99		0.549	0.5377	0.0097	0.037	0.4981	0.9899	0.7706	0.8496		100	100		Amino Acid	Phenylalanine Metabolism	100001256	2018-61-3	2597	206.082
	134			1-carboxyethylphenylalanine	LC/MS neg	62566						2.97		0.0236	0.1955	0.0007	0.0092	0.3977	1.1825	0.7205	1.1267		100	100		Amino Acid	Phenylalanine Metabolism	100020419		2844	236.093
	137			phenylpyruvate	LC/MS polar	566	C00166	HMDB00205	997			0.66		0.096	0.291	0.1754	0.1786	0.9765	0.6483	1.0848	0.7632		100	100		Amino Acid	Phenylalanine Metabolism	241	156-06-9	845	163.04
	138			phenyllactate (PLA)	LC/MS neg	22130	C05607	HMDB00779	3848			1.54		0.313	0.4379	0.0471	0.0854	0.6784	1.047	0.9114	1.0525		100	100		Amino Acid	Phenylalanine Metabolism	100000774	828-01-3	2208	165.056
	143			2-hydroxyphenylacetate	LC/MS polar	1432	C05852	HMDB00669	11970			1.69		0.4674	0.5076	0.0571	0.0926	0.7096	1.2	1.0325	0.9061		80	100		Amino Acid	Phenylalanine Metabolism	235	614-75-5	858.6	151.04
	146			4-hydroxyphenylacetate	LC/MS neg	541	C00642	HMDB00020	127			1.24		0.1723	0.353	0.0676	0.1014	0.6879	0.8507	0.6879	0.765		0	60		Amino Acid	Phenylalanine Metabolism	144	156-38-7	1361	151.04
	149		Tyrosine Metabolism	tyrosine	LC/MS pos early	1299	C00082	HMDB00158	6057			1.51		0.118	0.3157	0.0405	0.0801	0.7325	1.1074	0.9193	1.1342		100	100		Amino Acid	Tyrosine Metabolism	815	60-18-4	2430	182.081
	150			N-acetyltyrosine	LC/MS neg	32390		HMDB00866	68310			2.33		0.1358	0.3396	0.0297	0.067	0.4127	0.9609	0.7685	1.125		100	100		Amino Acid	Tyrosine Metabolism	100001104	537-55-3	1680	222.077
	151			1-carboxyethyltyrosine	LC/MS neg	62564						1.57		0.9548	0.6728	0.1461	0.1609	0.608	0.9541	0.9233	0.9126		40	100		Amino Acid	Tyrosine Metabolism	100020421		1846	252.088
	160			4-hydroxyphenylpyruvate	LC/MS neg	1669	C01179	HMDB00707	979			1.37		0.0953	0.291	0.4678	0.3181	0.8571	1.1729	0.7681	1.2858		100	100		Amino Acid	Tyrosine Metabolism	1141	156-39-8	1690	179.035
	165			3-(4-hydroxyphenyl)lactate	LC/MS neg	32197	C03672	HMDB00755	9378			2.02		0.0083	0.138	0.0011	0.0103	0.6069	1.2262	0.8002	1.1522		100	100		Amino Acid	Tyrosine Metabolism	240	6482-98-0	1379	181.051
	169			phenol sulfate	LC/MS neg	32553	C02180	HMDB60015	74426			1.88		0.0242	0.1955	0.0469	0.0854	0.7851	1.4777	0.7576	1.2527		100	100		Amino Acid	Tyrosine Metabolism	100001510	937-34-8	2156	172.991
	170			phenol glucuronide	LC/MS neg	52747		HMDB60014	87235			4.2		0.0067	0.1309	0.0105	0.0381	0.4367	1.8334	0.4617	1.3329		100	100		Amino Acid	Tyrosine Metabolism	100006679	17685-05-1	1800	269.067
	183			3-methoxytyrosine	LC/MS pos early	12017		HMDB01434	1670			1.68		0.9188	0.6593	0.0535	0.0914	0.5038	0.845	0.7409	0.754		40	80		Amino Acid	Tyrosine Metabolism	1342	300-48-1	2555	212.092
	198			gentisate	LC/MS neg	18280	C00628	HMDB00152	3469			1		0.039	0.213	1	0.5024	0.344	0.344	0.5046	0.344		20	20		Amino Acid	Tyrosine Metabolism	100000447	490-79-9	1459.8	153.019
	200			homovanillate sulfate	LC/MS neg	38349		HMDB11719	29981063			2.46		0.1791	0.3585	0.0852	0.1135	0.6019	1.4803	0.8888	1.4263		100	100		Amino Acid	Tyrosine Metabolism	100002250	38339-06-9	1047	261.007
	204			p-cresol glucuronide*	LC/MS neg	48841		HMDB11686	154035			0.68		0.2105	0.3795	0.6729	0.402	1.1291	0.769	0.3993	0.8905		100	100		Amino Acid	Tyrosine Metabolism	100006191	17680-99-8	2420	283.082
	206			N-formylphenylalanine	LC/MS neg	48433			759256			2.08		0.85	0.647	0.2713	0.2249	1.0914	2.2652	1.4213	1.306		100	100		Amino Acid	Tyrosine Metabolism	100006056	13200-85-6	2360	192.067
	209			4-hydroxycinnamate sulfate	LC/MS neg	48410			6070438			13.19		0.6056	0.5683	0.0199	0.0556	0.2231	2.9431	0.6096	0.8727		60	80		Amino Acid	Tyrosine Metabolism	100006095	376374-66-2	1000	242.997
	221			thyroxine	LC/MS neg	2761	C01829	HMDB01918	5819			0.91		0.254	0.4027	0.6283	0.3828	0.8754	0.7927	1.0088	0.8565		100	100		Amino Acid	Tyrosine Metabolism	1094	51-48-9	4808	775.679
	226		Tryptophan Metabolism	tryptophan	LC/MS pos early	54	C00078	HMDB00929	6305			1.03		0.4215	0.4909	0.8245	0.4577	0.8899	0.913	1.0463	0.981		100	100		Amino Acid	Tryptophan Metabolism	565	73-22-3	2986	205.097
	227			N-acetyltryptophan	LC/MS neg	33959	C03137	HMDB13713	700653			1.3		0.7888	0.6296	0.1167	0.1366	0.86	1.1189	1.0021	0.9728		100	100		Amino Acid	Tryptophan Metabolism	100001254	1218-34-4	2630	245.093
	233			C-glycosyltryptophan	LC/MS neg	48782			10981970			1.38		0.3303	0.444	0.2613	0.2198	1.1363	1.5697	0.986	1.1939		100	100		Amino Acid	Tryptophan Metabolism	100006379	180509-18-6	1777	365.135
	237			kynurenine	LC/MS pos early	15140	C00328	HMDB00684	161166			1.03		0.2754	0.4154	0.9051	0.4792	0.972	0.9988	1.1989	1.0071		100	100		Amino Acid	Tryptophan Metabolism	100000265	2922-83-0	2739	209.092
	239			N-acetylkynurenine (2)	LC/MS neg	48757						1.97		0.8703	0.6512	0.0376	0.077	0.585	1.1522	0.8745	0.9046		100	100		Amino Acid	Tryptophan Metabolism	100006378		2378	249.088
	241			kynurenate	LC/MS neg	1417	C01717	HMDB00715	3845			1.36		0.6566	0.5872	0.3242	0.2507	0.9127	1.2408	0.9752	1.0712		100	100		Amino Acid	Tryptophan Metabolism	98	492-27-3	2224	188.035
	243			N-formylanthranilic acid	LC/MS neg	43549	C05653	HMDB04089	101399			2.12		0.0489	0.2377	0.0104	0.0381	0.4145	0.8788	0.6605	0.9641		100	100		Amino Acid	Tryptophan Metabolism	100004561	3342-77-6	2150	164.035
	244			anthranilate	LC/MS pos early	4970	C00108	HMDB01123	227			1.44		0.1793	0.3585	0.0472	0.0854	0.6973	1.003	0.7672	0.9029		40	100		Amino Acid	Tryptophan Metabolism	1258	118-92-3	2606	138.055
	247			xanthurenate	LC/MS pos early	15679	C02470	HMDB00881	5699			0.97		0.8864	0.656	0.9318	0.4864	0.9462	0.9157	0.8712	0.8391		100	100		Amino Acid	Tryptophan Metabolism	100000015	59-007	2236	206.045
	251			picolinate	LC/MS pos early	1512	C10164	HMDB02243	1018			1.13		0.4263	0.4915	0.6881	0.4076	0.6534	0.7405	1.0282	0.866		100	100		Amino Acid	Tryptophan Metabolism	1022	98-98-6	910	124.039
	256			serotonin	LC/MS pos early	2342	C00780	HMDB00259	5202			1.26		0.7732	0.6254	0.6667	0.3994	0.7365	0.9315	0.9918	1.1047		100	100		Amino Acid	Tryptophan Metabolism	504	153-98-0	2550	177.102
	259			5-hydroxyindoleacetate	LC/MS neg	437	C05635	HMDB00763	1826			2.55		0.4949	0.5076	0.0679	0.1014	0.3379	0.8612	0.8369	1.0519		100	100		Amino Acid	Tryptophan Metabolism	71	54-16-0	1510.2	190.051
	263			indolelactate	LC/MS neg	18349	C02043	HMDB00671	92904			1.86		0.3958	0.4771	0.0187	0.0544	0.5876	1.092	0.9114	1.0496		100	100		Amino Acid	Tryptophan Metabolism	100000463	832-97-3	2286	204.067
	264			indoleacetate	LC/MS pos early	27513	C00954	HMDB00197	802			1.64		0.1431	0.3418	0.0748	0.1064	0.4345	0.7147	0.7238	0.9538		100	100		Amino Acid	Tryptophan Metabolism	100001034	6505-45-9	2850	176.071
	266			indoleacrylate	LC/MS neg	22114		HMDB00734	15030923			2.6		0.6073	0.5683	0.0707	0.1044	0.3837	0.9992	0.8656	0.7249		60	100		Amino Acid	Tryptophan Metabolism	100000800	1204-06-4	2511	186.056
	267			indolepropionate	LC/MS pos early	32405		HMDB02302	3744			2.78		0.6427	0.582	0.0966	0.119	0.4524	1.2598	1.2138	1.0057		100	100		Amino Acid	Tryptophan Metabolism	100001083	830-96-6	3205	190.086
	272			indole-3-carboxylate	LC/MS neg	38116	C19837	HMDB03320	69867			1.35		0.2026	0.3776	0.2904	0.2352	0.4843	0.6557	0.7609	0.9801		100	100		Amino Acid	Tryptophan Metabolism	100002185	771-50-6	1710	160.04
	274			indoleacetylglycine	LC/MS neg	54730			446640			2		0.5518	0.5378	0.0818	0.111	0.653	1.3075	0.9002	1.0519		100	100		Amino Acid	Tryptophan Metabolism	100006730		2610	231.078
	278			3-indoxyl sulfate	LC/MS neg	27672		HMDB00682	10258			2.02		0.2436	0.4026	0.0275	0.0657	0.4218	0.8522	0.7405	0.9417		100	100		Amino Acid	Tryptophan Metabolism	100000467	2642-37-7	2222.2	212.002
	286		Leucine, Isoleucine and Valine Metabolism	leucine	LC/MS pos early	60	C00123	HMDB00687	6106			1.19		0.3632	0.4649	0.2377	0.2092	0.8783	1.0428	0.9625	1.0531		100	100		Amino Acid	Leucine, Isoleucine and Valine Metabolism	397	61-90-5	2864	132.102
	287			N-acetylleucine	LC/MS neg	1587	C02710	HMDB11756	70912			2.48		0.4971	0.5076	0.0213	0.0581	0.6332	1.5687	0.8952	1.0597		100	100		Amino Acid	Leucine, Isoleucine and Valine Metabolism	1082	1188-21-2	2400	172.098
	291			1-carboxyethylleucine	LC/MS neg	62559						3.81		0.0075	0.1357	0.0006	0.0084	0.3658	1.3937	0.6495	1.2446		100	100		Amino Acid	Leucine, Isoleucine and Valine Metabolism	100020425		2663	202.108
	293			4-methyl-2-oxopentanoate	LC/MS neg	22116	C00233	HMDB00695	70			0.47		0.0746	0.2669	0.1629	0.171	1.2373	0.5839	0.9903	0.5048		100	100		Amino Acid	Leucine, Isoleucine and Valine Metabolism	100000551	816-66-0	2170	129.056
	297			alpha-hydroxyisocaproate	LC/MS neg	22132	C03264	HMDB00746	83697			1.07		0.5092	0.5157	0.8212	0.457	1.2324	1.3219	0.8534	0.9834		100	100		Amino Acid	Leucine, Isoleucine and Valine Metabolism	100000706	10303-64-7	1840	131.071
	302			isovalerylglycine	LC/MS neg	35107		HMDB00678	546304			1.23		0.671	0.5923	0.6818	0.4051	1.1931	1.4694	1.1051	0.9527		100	100		Amino Acid	Leucine, Isoleucine and Valine Metabolism	100001452	16284-60-9	1950	158.082
	303			isovalerylcarnitine (C5)	LC/MS pos early	34407		HMDB00688	6426851			1.22		0.6973	0.5982	0.4093	0.2934	0.8334	1.0132	0.9565	0.8983		100	100		Amino Acid	Leucine, Isoleucine and Valine Metabolism	100001393	31023-24-2	3085	246.17
	309			3-methylcrotonylglycine	LC/MS pos early	31940		HMDB00459	169485			3.04		0.9024	0.6593	0.0775	0.1089	0.7463	2.2668	1.0369	0.9861		80	100		Amino Acid	Leucine, Isoleucine and Valine Metabolism	100001149	33008-07-0	1980	158.081
	310			beta-hydroxyisovalerate	LC/MS neg	12129		HMDB00754	69362			1.56		0.6034	0.5679	0.0583	0.0934	0.7165	1.1167	1.0235	1.1076		100	100		Amino Acid	Leucine, Isoleucine and Valine Metabolism	1442	625-08-1	1027	117.056
	313			3-methylglutaconate	LC/MS polar	57747		HMDB00522	1551553			2.03		0.7048	0.5982	0.1031	0.1248	0.6317	1.282	0.946	0.849		100	100		Amino Acid	Leucine, Isoleucine and Valine Metabolism	100002458	5746-90-7	2700	99.0452
	326			isoleucine	LC/MS pos early	1125	C00407	HMDB00172	6306			1.17		0.4545	0.5057	0.2565	0.219	0.8792	1.0323	0.9475	1.0181		100	100		Amino Acid	Leucine, Isoleucine and Valine Metabolism	376	73-32-5	2800	132.102
	328			N-acetylisoleucine	LC/MS pos early	33967		HMDB61684	2802421			1.73		0.65	0.5858	0.0967	0.119	0.772	1.3342	1.0448	0.947		100	100		Amino Acid	Leucine, Isoleucine and Valine Metabolism	100001276	3077-46-1	2600	174.112
	332			1-carboxyethylisoleucine	LC/MS neg	62558						6.61		0.0264	0.2033	0.0009	0.0102	0.2538	1.6785	0.5467	1.1859		100	100		Amino Acid	Leucine, Isoleucine and Valine Metabolism	100020427		2628	202.108
	333			3-methyl-2-oxovalerate	LC/MS neg	15676	C00671	HMDB03736	47			0.65		0.0375	0.213	0.264	0.2216	1.0922	0.7098	1.1612	0.6487		100	100		Amino Acid	Leucine, Isoleucine and Valine Metabolism	100000036	1460-34-0;51829-07-3	2064.2	129.056
	334			2-hydroxy-3-methylvalerate	LC/MS neg	36746		HMDB00317	164623			0.92		0.9739	0.6778	0.8131	0.4556	1.2498	1.151	0.7944	0.8006		100	100		Amino Acid	Leucine, Isoleucine and Valine Metabolism	100001541	488-15-3	1800	131.071
	336			2-methylbutyrylcarnitine (C5)	LC/MS pos early	45095		HMDB00378	6426901			2.63		0.0115	0.1507	0.0024	0.0169	0.4415	1.159	0.6883	1.1633		100	100		Amino Acid	Leucine, Isoleucine and Valine Metabolism	100001509	31023-25-3	3050	246.17
	338			2-methylbutyrylglycine	LC/MS neg	31928		HMDB00339	193872			2.45		0.1426	0.3418	0.0187	0.0544	0.7652	1.8728	0.8144	1.1683		80	100		Amino Acid	Leucine, Isoleucine and Valine Metabolism	100001155	52320-67-9	1884	158.082
	340			tigloylglycine	LC/MS pos early	1598		HMDB00959	6441567			2.37		0.7776	0.6254	0.1615	0.171	0.4368	1.0332	0.5374	0.4787		80	100		Amino Acid	Leucine, Isoleucine and Valine Metabolism	1161	35842-45-6	1926	158.081
	342			3-hydroxy-2-ethylpropionate	LC/MS neg	32397		HMDB00396	188979			0.78		0.3677	0.4649	0.299	0.2376	1.5494	1.2066	1.102	0.9501		100	100		Amino Acid	Leucine, Isoleucine and Valine Metabolism	100001170	4374-62-3	975	117.056
	344			ethylmalonate	LC/MS polar	15765		HMDB00622	11756			1.33		0.433	0.4956	0.4846	0.327	0.9292	1.2374	1.1511	0.9226		100	100		Amino Acid	Leucine, Isoleucine and Valine Metabolism	2054	601-75-2	2785	131.035
	345			methylsuccinate	LC/MS polar	15745		HMDB01844	10349			2.01		0.6374	0.5808	0.1504	0.1632	0.831	1.6705	1.066	0.9154		100	100		Amino Acid	Leucine, Isoleucine and Valine Metabolism	2051	498-21-5	2800	131.035
	351			valine	LC/MS pos early	1649	C00183	HMDB00883	6287			1.01		0.4073	0.4861	0.9561	0.4904	0.9225	0.9302	0.9533	1.0403		100	100		Amino Acid	Leucine, Isoleucine and Valine Metabolism	566	72-18-4	2479	118.086
	352			N-acetylvaline	LC/MS neg	1591		HMDB11757	66789			1.93		0.1744	0.353	0.0012	0.0107	0.747	1.4453	0.9501	1.1183		100	100		Amino Acid	Leucine, Isoleucine and Valine Metabolism	1084	96-81-1	1704	158.082
	355			1-carboxyethylvaline	LC/MS neg	62562						5.02		0.0122	0.1507	0.0005	0.0084	0.2975	1.494	0.5875	1.208		100	100		Amino Acid	Leucine, Isoleucine and Valine Metabolism	100020423		2008	188.093
	357			3-methyl-2-oxobutyrate	LC/MS neg	44526	C00141	HMDB00019	49			0.53		0.0753	0.2669	0.1892	0.1856	1.0783	0.5733	0.9295	0.5085		100	100		Amino Acid	Leucine, Isoleucine and Valine Metabolism	100000936	3715-29-5	1465	115.04
	358			alpha-hydroxyisovalerate	LC/MS neg	33937		HMDB00407	99823			0.87		0.583	0.5565	0.5578	0.3535	1.3817	1.2054	0.7574	0.8269		100	100		Amino Acid	Leucine, Isoleucine and Valine Metabolism	100001300	600-37-3	1126	117.056
	360			isobutyrylcarnitine (C4)	LC/MS pos early	33441		HMDB00736	168379			2.88		0.0066	0.1309	0.0048	0.0243	0.4821	1.3875	0.6327	1.2646		100	100		Amino Acid	Leucine, Isoleucine and Valine Metabolism	100001055	25518-49-4	2810	232.154
	362			3-hydroxyisobutyrate	LC/MS polar	1549	C06001	HMDB00336	87			2.77		0.6901	0.5979	0.0231	0.0606	0.5373	1.4857	0.8501	0.9511		100	100		Amino Acid	Leucine, Isoleucine and Valine Metabolism	111	2068-83-9	1619	103.04
	367		Methionine, Cysteine, SAM and Taurine Metabolism	methionine	LC/MS pos early	1302	C00073	HMDB00696	6137			0.91		0.7246	0.602	0.4951	0.3308	0.8687	0.7915	0.9544	0.9862		100	100		Amino Acid	Methionine, Cysteine, SAM and Taurine Metabolism	415	63-68-3	2526	150.058
	368			N-acetylmethionine	LC/MS neg	1589	C02712	HMDB11745	448580			1.55		0.2573	0.4027	0.0482	0.0865	0.8299	1.2858	0.9408	1.1093		100	100		Amino Acid	Methionine, Cysteine, SAM and Taurine Metabolism	1083	65-82-7	1787	190.054
	369			N-formylmethionine	LC/MS neg	2829	C03145	HMDB01015	439750			1.46		0.7583	0.6179	0.1592	0.1691	1.0351	1.5159	1.0094	1.067		100	100		Amino Acid	Methionine, Cysteine, SAM and Taurine Metabolism	194	4289-98-9	1543.8	176.039
	372			methionine sulfoxide	LC/MS pos early	18374	C02989	HMDB02005	158980			1.26		0.299	0.4304	0.2198	0.2022	0.7987	1.005	1.0859	0.951		100	100		Amino Acid	Methionine, Cysteine, SAM and Taurine Metabolism	100000039	3226-65-1	1272	166.053
	378			S-adenosylhomocysteine (SAH)	LC/MS neg	42382	C00021	HMDB00939	439155			2.41		0.0265	0.2033	0.1464	0.1609	0.6115	1.4717	0.6768	1.784		100	80		Amino Acid	Methionine, Cysteine, SAM and Taurine Metabolism	197	979-92-0	1832.4	383.114
	380			2,3-dihydroxy-5-methylthio-4-pentenoate (DMTPA)*	LC/MS neg	62805						2.1		0.8321	0.644	0.0535	0.0914	0.3326	0.6973	0.6987	0.7362		60	80		Amino Acid	Methionine, Cysteine, SAM and Taurine Metabolism	100020893		1156	177.023
	385			cystathionine	LC/MS pos early	15705	C02291	HMDB00099	439258			1.44		0.7911	0.63	0.1893	0.1856	0.8631	1.2411	0.9775	0.9308		100	100		Amino Acid	Methionine, Cysteine, SAM and Taurine Metabolism	310	535-34-2	2270	223.075
	387			cysteine	LC/MS pos early	1868	C00097	HMDB00574	5862			1.14		0.5854	0.5576	0.3229	0.2506	1.1295	1.291	1.0189	1.0712		100	100		Amino Acid	Methionine, Cysteine, SAM and Taurine Metabolism	800	52-90-4;56-89-3	1475	122.027
	389			S-methylcysteine	LC/MS polar	39592		HMDB02108	24417			0.89		0.9816	0.6785	0.7713	0.4394	0.8471	0.7519	0.8312	0.8259		100	80		Amino Acid	Methionine, Cysteine, SAM and Taurine Metabolism	100002749	1187-84-4	1942	134.028
	392			cysteine s-sulfate	LC/MS pos early	22176	C05824	HMDB00731	115015			1.46		0.8771	0.6522	0.3987	0.2909	1.0331	1.5134	1.0592	1.0101		100	100		Amino Acid	Methionine, Cysteine, SAM and Taurine Metabolism	100000808	1637-71-4	565	201.984
	393			cystine	LC/MS pos early	56	C00491	HMDB00192	67678			5.18		0.0296	0.213	0.0113	0.0393	0.1945	1.0067	0.2924	0.7489		20	80		Amino Acid	Methionine, Cysteine, SAM and Taurine Metabolism	279	56-89-3	2000	241.031
	401			hypotaurine	LC/MS polar	590	C00519	HMDB00965	107812			1.06		0.5756	0.5536	0.8916	0.4728	0.876	0.9308	0.8482	1.0076		100	100		Amino Acid	Methionine, Cysteine, SAM and Taurine Metabolism	358	300-84-5	2763.4	108.012
	402			taurine	LC/MS pos early	2125	C00245	HMDB00251	1123			1.16		0.7838	0.6279	0.3091	0.2423	0.9501	1.1004	1.0103	1.0377		100	100		Amino Acid	Methionine, Cysteine, SAM and Taurine Metabolism	512	107-35-7	660	126.022
	404			N-acetyltaurine	LC/MS neg	48187			159864			1.81		0.2121	0.3795	0.0197	0.0556	0.809	1.4626	0.9781	1.1985		100	100		Amino Acid	Methionine, Cysteine, SAM and Taurine Metabolism	100005466		800	166.018
	410		Urea cycle; Arginine and Proline Metabolism	arginine	LC/MS pos early	1638	C00062	HMDB00517	232			0.83		0.6537	0.5867	0.713	0.4173	0.8453	0.7012	0.7575	0.8861		100	100		Amino Acid	Urea cycle; Arginine and Proline Metabolism	231	1119-34-2	2825	175.119
	411			argininosuccinate	LC/MS pos early	15497	C03406	HMDB00052	828			3.69		0.6305	0.576	0.0594	0.0947	0.1319	0.4871	0.3328	0.2681		60	80		Amino Acid	Urea cycle; Arginine and Proline Metabolism	232	156637-58-0	2745	291.13
	412			urea	LC/MS pos early	1670	C00086	HMDB00294	1176			1.81		0.4535	0.5057	0.0889	0.1154	0.9637	1.7487	1.0385	1.2349		100	100		Amino Acid	Urea cycle; Arginine and Proline Metabolism	533	57-13-6	700	121.072
	414			ornithine	LC/MS pos early	1493	C00077	HMDB03374	6262			1.22		0.5543	0.539	0.41	0.2934	0.8698	1.0638	1.0397	0.942		100	100		Amino Acid	Urea cycle; Arginine and Proline Metabolism	444	3184-13-2	2800	133.097
	418			2-oxoarginine*	LC/MS pos early	55072	C03771	HMDB04225	558			1.79		0.2573	0.4027	0.0675	0.1014	0.7781	1.3939	0.918	1.1664		100	100		Amino Acid	Urea cycle; Arginine and Proline Metabolism	100002784	3715-10-04	1760	174.087
	419			citrulline	LC/MS pos early	2132	C00327	HMDB00904	9750			1.01		0.1197	0.3157	0.8878	0.4728	0.8761	0.8888	1.0467	0.934		100	100		Amino Acid	Urea cycle; Arginine and Proline Metabolism	391	372-75-8	1520	176.103
	420			homoarginine	LC/MS pos early	22137	C01924	HMDB00670	9085			0.82		0.9337	0.6637	0.6111	0.3783	0.839	0.6877	1.0583	1.0821		100	100		Amino Acid	Urea cycle; Arginine and Proline Metabolism	100000961	156-86-5	2882	189.135
	421			homocitrulline	LC/MS neg	22138	C02427	HMDB00679	65072			2.14		0.4151	0.4891	0.0908	0.1162	0.5249	1.1217	0.7756	0.988		100	100		Amino Acid	Urea cycle; Arginine and Proline Metabolism	100000963	1190-49-4	789	188.104
	422			proline	LC/MS pos early	1898	C00148	HMDB00162	145742			1.18		0.8501	0.647	0.3567	0.2692	0.8125	0.955	1.0191	1.0422		100	100		Amino Acid	Urea cycle; Arginine and Proline Metabolism	480	147-85-3	1603	116.071
	425			dimethylarginine (SDMA + ADMA)	LC/MS pos early	36808	C03626	HMDB01539	123831			1.26		0.484	0.5076	0.0369	0.076	0.8225	1.0379	0.9809	1.0313		100	100		Amino Acid	Urea cycle; Arginine and Proline Metabolism	100001810	102783-24-4	2850	203.15
	426			N-acetylarginine	LC/MS pos early	33953	C02562	HMDB04620	67427			1.59		0.4175	0.4894	0.0657	0.1001	0.8818	1.4059	0.9719	1.1119		100	100		Amino Acid	Urea cycle; Arginine and Proline Metabolism	100001266	155-84-0	2245	217.13
	430			N-acetylcitrulline	LC/MS neg	48434	C15532	HMDB00856	656979			2.95		0.2361	0.397	0.0015	0.0126	0.5844	1.7258	0.8806	1.1162		100	100		Amino Acid	Urea cycle; Arginine and Proline Metabolism	100001577	33965-42-3	940	216.099
	432			N-delta-acetylornithine	LC/MS neg	43249			9920500			13.81		0.9333	0.6637	0.0158	0.0494	0.2287	3.1593	0.9484	1.0035		20	100		Amino Acid	Urea cycle; Arginine and Proline Metabolism	100004523		858	173.093
	434			N2,N5-diacetylornithine	LC/MS neg	43591			10398396			4.88		0.9762	0.678	0.0396	0.0787	0.0748	0.3648	0.1628	0.1652		20	80		Amino Acid	Urea cycle; Arginine and Proline Metabolism	100004575	39825-23-5	1367	215.104
	437			trans-4-hydroxyproline	LC/MS pos early	32306	C01157	HMDB00725	5810			1.17		0.3349	0.4463	0.4287	0.3011	1.0186	1.194	1.0633	0.9302		100	100		Amino Acid	Urea cycle; Arginine and Proline Metabolism	1001	51-35-4	1064	132.066
	439			pro-hydroxy-pro	LC/MS pos early	35127		HMDB06695	11673055			1.46		0.9932	0.6812	0.164	0.171	0.9621	1.4089	1.0464	1.0448		100	100		Amino Acid	Urea cycle; Arginine and Proline Metabolism	100001167	18684-24-7	2128	229.118
	442			N-methylproline	LC/MS pos early	37431			557			2.55		0.7188	0.602	0.2086	0.1951	0.4674	1.1937	0.83	0.6933		80	80		Amino Acid	Urea cycle; Arginine and Proline Metabolism	100001956	475-11-6	1335	130.086
	443			N,N,N-trimethyl-alanylproline betaine (TMAP)	LC/MS pos early	62947						1.27		0.4509	0.5057	0.3611	0.2709	0.9497	1.2104	1.0177	1.1672		100	100		Amino Acid	Urea cycle; Arginine and Proline Metabolism	100020217		2470	229.155
	445			N-monomethylarginine	LC/MS pos early	43586	C03884	HMDB29416	132862			1.21		0.4872	0.5076	0.3146	0.2455	0.6845	0.8293	1.0228	0.9345		100	100		Amino Acid	Urea cycle; Arginine and Proline Metabolism	100004488	53308-83-1	2845	189.135
	446			argininate*	LC/MS pos early	57461		HMDB03148	160437			1.46		0.3283	0.4438	0.2244	0.2046	1.063	1.5551	0.9773	1.2038		100	100		Amino Acid	Urea cycle; Arginine and Proline Metabolism	100002769	157-07-3	2150	176.103
	451		Creatine Metabolism	guanidinoacetate	LC/MS polar	43802	C00581	HMDB00128	763			1.31		0.6269	0.5757	0.437	0.3051	0.5251	0.6853	0.7413	0.8306		100	80		Amino Acid	Creatine Metabolism	344	352-97-6	2884	116.047
	452			creatine	LC/MS neg	27718	C00300	HMDB00064	586			1.2		0.5358	0.5344	0.2781	0.2278	0.9498	1.1393	1.0384	1.1141		100	100		Amino Acid	Creatine Metabolism	1221	57-00-1	763	130.062
	453			creatinine	LC/MS pos early	513	C00791	HMDB00562	588			1.22		0.1496	0.3448	0.0299	0.067	0.8356	1.0178	0.9428	1.0273		100	100		Amino Acid	Creatine Metabolism	275	60-27-5	2055	114.066
	454			creatine phosphate	LC/MS polar	33951	C02305	HMDB01511	587			1.66		0.2093	0.3795	0.4394	0.3055	0.8916	1.4782	1.3027	0.7338		100	100		Amino Acid	Creatine Metabolism	100000112	922-32-7	3831	210.029
	460		Polyamine Metabolism	putrescine	LC/MS pos early	1408	C00134	HMDB01414	1045			0.66		0.3174	0.4379	0.493	0.3307	1.0673	0.7062	0.7089	1.0765		100	80		Amino Acid	Polyamine Metabolism	49	110-60-1	3027	89.1073
	466			spermidine	LC/MS pos early	485	C00315	HMDB01257	1102			0.57		0.9253	0.6628	0.2718	0.2249	1.3394	0.7683	1.0445	1.0117		100	100		Amino Acid	Polyamine Metabolism	50	124-20-9	3355	146.165
	471			(N(1) + N(8))-acetylspermidine	LC/MS pos early	57814						1.29		0.3678	0.4649	0.6401	0.3878	0.9304	1.1974	0.8992	1.2601		100	100		Amino Acid	Polyamine Metabolism	100016038		3080	188.176
	476			5-methylthioadenosine (MTA)	LC/MS pos early	1419	C00170	HMDB01173	439176			1.84		0.6201	0.5751	0.1951	0.1897	1.1663	2.146	1.0596	1.239		100	100		Amino Acid	Polyamine Metabolism	212	2457-80-9	2752	298.097
	480			4-acetamidobutanoate	LC/MS pos early	1558	C02946	HMDB03681	18189			2.04		0.467	0.5076	0.0077	0.032	0.593	1.211	0.9669	0.8584		100	100		Amino Acid	Polyamine Metabolism	1113	3025-96-5	1350	146.081
	481		Guanidino and Acetamido Metabolism	1-methylguanidine	LC/MS pos early	48114	C02294	HMDB01522	10111			1.4		0.1846	0.3644	0.4698	0.3183	0.2029	0.2833	0.3686	0.2398		20	60		Amino Acid	Guanidino and Acetamido Metabolism	100000715	22661-87-6	2149	74.0713
	482			4-guanidinobutanoate	LC/MS pos early	15681	C01035	HMDB03464	500			4.39		0.886	0.656	0.053	0.0914	0.5982	2.6284	1.4544	1.3552		100	100		Amino Acid	Guanidino and Acetamido Metabolism	100000096	463-003;463-00-3	2320	146.092
	486		Glutathione Metabolism	glutathione, oxidized (GSSG)	LC/MS pos early	27727	C00127	HMDB03337	65359			1.43		0.4596	0.5076	0.5349	0.3447	1.3429	1.9188	1.4758	1.1009		100	100		Amino Acid	Glutathione Metabolism	448	103239-24-3	2667	613.159
	489			cysteine-glutathione disulfide	LC/MS pos early	35159		HMDB00656	4247235			1.33		0.2928	0.4279	0.4554	0.3116	1.1067	1.4726	0.8665	1.1457		100	100		Amino Acid	Glutathione Metabolism	100001437	13081-14-6	2465	427.095
	490			S-methylglutathione	LC/MS neg	33944	C11347		3605667			0.84		0.9165	0.6593	0.7033	0.4144	1.5232	1.2793	1.0634	1.029		80	100		Amino Acid	Glutathione Metabolism	100001259	2922-56-7	1075	320.092
	495			5-oxoproline	LC/MS neg	1494	C01879	HMDB00267	7405			2.55		0.3659	0.4649	0.0001	0.0052	0.4248	1.0824	0.791	0.8909		100	100		Amino Acid	Glutathione Metabolism	1021	98-79-3	738.5	128.035
	498			2-hydroxybutyrate/2-hydroxyisobutyrate	LC/MS polar	52281						1.03		0.0794	0.2721	0.8839	0.4723	1.215	1.2464	0.8965	1.1194		100	100		Amino Acid	Glutathione Metabolism	100008928		1258	103.04
	500			ophthalmate	LC/MS pos early	34592		HMDB05765	7018721			3.09		0.1374	0.341	0.043	0.0827	0.6759	2.0909	0.8485	1.4722		100	80		Amino Acid	Glutathione Metabolism	100001311	495-27-2	2085	290.135
	544	Peptide	Gamma-glutamyl Amino Acid	gamma-glutamylalanine	LC/MS pos early	37063		HMDB29142	440103			0.94		0.2538	0.4027	0.907	0.4794	0.8165	0.766	1.0343	0.6676		100	100		Peptide	Gamma-glutamyl Amino Acid	100001843	5875-41-2	1986	219.098
	546			gamma-glutamylglutamate	LC/MS pos early	36738	C05282	HMDB11737	92865			1.26		0.3274	0.4438	0.6605	0.3967	0.9275	1.1672	1.1006	0.7702		100	100		Peptide	Gamma-glutamyl Amino Acid	331	1116-22-9	1775	277.103
	547			gamma-glutamylglutamine	LC/MS pos early	2730	C05283	HMDB11738	150914			1.31		0.7076	0.5982	0.4234	0.2992	0.853	1.1146	0.9059	0.9867		100	100		Peptide	Gamma-glutamyl Amino Acid	1140	10148-81-9	1430	276.119
	548			gamma-glutamylglycine	LC/MS pos early	33949		HMDB11667	165527			1.43		0.4438	0.5032	0.3052	0.2404	0.8884	1.2694	1.1559	0.9638		100	100		Peptide	Gamma-glutamyl Amino Acid	100001294	1948-29-4	1535	205.082
	549			gamma-glutamylhistidine	LC/MS pos early	18245			7017195			1.49		0.1819	0.3619	0.0239	0.062	0.7707	1.1461	0.8841	1.0291		100	100		Peptide	Gamma-glutamyl Amino Acid	1235	37460-15-4	2740	285.119
	550			gamma-glutamylisoleucine*	LC/MS pos early	34456		HMDB11170	14253342			1.57		0.5495	0.5377	0.0105	0.0381	0.8815	1.387	1.0174	1.086		100	100		Peptide	Gamma-glutamyl Amino Acid	100001485		2940	261.144
	551			gamma-glutamylleucine	LC/MS pos early	18369		HMDB11171	151023			1.64		0.7176	0.602	0.0511	0.0893	0.7878	1.2897	1.0571	1.1213		100	100		Peptide	Gamma-glutamyl Amino Acid	1268	2566-39-4	2991	261.144
	552			gamma-glutamyl-alpha-lysine	LC/MS pos early	55015			65254			1.34		0.4848	0.5076	0.2955	0.2362	0.7614	1.0213	1.0185	1.1638		100	100		Peptide	Gamma-glutamyl Amino Acid	100010901		2784	276.155
	553			gamma-glutamyl-epsilon-lysine	LC/MS pos early	33934		HMDB03869	7015685			1.95		0.8132	0.6412	0.0365	0.0759	0.488	0.9521	0.9547	0.9099		100	100		Peptide	Gamma-glutamyl Amino Acid	100001262	17105-15-6	2725	276.155
	554			gamma-glutamylmethionine	LC/MS pos early	44872		HMDB29155	7009567			0.71		0.8366	0.644	0.407	0.2934	1.091	0.7795	0.992	1.05		100	100		Peptide	Gamma-glutamyl Amino Acid	100001313	17663-87-5	2640	279.101
	555			gamma-glutamylphenylalanine	LC/MS pos early	33422		HMDB00594	111299			1.94		0.1623	0.3477	0.0095	0.037	0.5607	1.0869	0.7841	0.9821		100	100		Peptide	Gamma-glutamyl Amino Acid	100000491	7432-24-8	2992	295.129
	556			gamma-glutamylthreonine	LC/MS pos early	33364		HMDB29159	76078708			1.32		0.2717	0.4113	0.2247	0.2046	0.7735	1.0242	0.9329	1.11		100	100		Peptide	Gamma-glutamyl Amino Acid	100001314	5652-48-2	1750	249.108
	557			gamma-glutamyltryptophan	LC/MS neg	33947		HMDB29160	3989307			1.46		0.9967	0.6816	0.1315	0.1514	0.6502	0.9465	1.0085	1.0091		100	100		Peptide	Gamma-glutamyl Amino Acid	100001295	66471-20-3	1960	332.125
	558			gamma-glutamyltyrosine	LC/MS neg	2734		HMDB11741	94340			1.57		0.4811	0.5076	0.1761	0.1787	0.6794	1.0692	0.9257	1.0847		100	100		Peptide	Gamma-glutamyl Amino Acid	1102	7432-23-7	1240	309.109
	559			gamma-glutamylvaline	LC/MS pos early	43829		HMDB11172	7015683			1.78		0.0197	0.1833	0.0012	0.0107	0.7518	1.3346	0.8707	1.1276		100	100		Peptide	Gamma-glutamyl Amino Acid	100001126	2746-34-1	2700	247.129
	561			gamma-glutamylcitrulline*	LC/MS pos early	62104						1.57		0.4513	0.5057	0.3188	0.2482	0.7263	1.1384	0.8513	1.0733		100	100		Peptide	Gamma-glutamyl Amino Acid	100020241		1644	305.146
	759		Dipeptide	isoleucylglycine	LC/MS neg	40008		HMDB28907	342532			0.98		0.9591	0.6735	0.9738	0.4965	0.9483	0.9333	0.9239	0.9398		100	80		Peptide	Dipeptide	100003169	868-28-0	1992	187.109
	852			prolylglycine	LC/MS pos early	40703		HMDB11178	6426709			1.03		0.4689	0.5076	0.8792	0.4713	0.8018	0.8277	0.8111	0.9008		60	40		Peptide	Dipeptide	100003674	2578-57-6	2136	173.092
	1036		Acetylated Peptides	phenylacetylglycine	LC/MS neg	33945	C05598	HMDB00821	68144			0.88		0.4252	0.4915	0.7637	0.4366	1.3534	1.1973	0.8996	1.1271		100	100		Peptide	Acetylated Peptides	100001275	500-98-1	2375	192.067
	1043			phenylacetyltaurine	LC/MS neg	63154			2179693			2.9		0.0229	0.1949	0.064	0.0993	0.467	1.3547	0.5171	1.3075		60	100		Peptide	Acetylated Peptides	100008932	33953-90-1	2494	242.049
	1065	Carbohydrate	Glycolysis, Gluconeogenesis, and Pyruvate Metabolism	1,5-anhydroglucitol (1,5-AG)	LC/MS neg	20675	C07326	HMDB02712	64960			0.6		0.7871	0.6293	0.0064	0.0281	1.1091	0.6673	0.9024	0.8755		100	100		Carbohydrate	Glycolysis, Gluconeogenesis, and Pyruvate Metabolism	100000580	154-58-5	802	163.061
	1068			glucose	LC/MS polar	48152	C00031	HMDB00122	79025			0.84		0.2633	0.4038	0.4998	0.3332	1.1951	1.0059	1.1643	0.9541		100	100		Carbohydrate	Glycolysis, Gluconeogenesis, and Pyruvate Metabolism	572	50-99-7	2342	225.062
	1081			2-phosphoglycerate	LC/MS polar	35629	C00631	HMDB03391	59			5.78		0.9708	0.6769	0.0937	0.1173	0.1099	0.6355	0.1994	0.2045		40	60		Carbohydrate	Glycolysis, Gluconeogenesis, and Pyruvate Metabolism	100000093	70195-25-4	4550	184.986
	1082			3-phosphoglycerate	LC/MS pos early	1414	C00597	HMDB00807	724			1.73		0.9056	0.6593	0.2688	0.2245	0.7212	1.2511	1.1346	1.0904		100	100		Carbohydrate	Glycolysis, Gluconeogenesis, and Pyruvate Metabolism	132	80731-10-8	590	187
	1084			pyruvate	LC/MS polar	48990	C00022	HMDB00243	1060			1.27		0.7105	0.5982	0.1825	0.1831	0.7891	0.9999	0.9867	1.0312		100	100		Carbohydrate	Glycolysis, Gluconeogenesis, and Pyruvate Metabolism	823	127-17-3	1083	87.0088
	1085			lactate	LC/MS polar	527	C00186	HMDB00190	612			1.38		0.842	0.6456	0.0283	0.0662	0.7593	1.0491	0.9898	0.9716		100	100		Carbohydrate	Glycolysis, Gluconeogenesis, and Pyruvate Metabolism	482	79-33-4	1468.8	89.0244
	1088			glycerate	LC/MS polar	1572	C00258	HMDB00139	752			0.75		0.891	0.6565	0.534	0.3447	1.1768	0.8807	0.7586	0.7263		100	100		Carbohydrate	Glycolysis, Gluconeogenesis, and Pyruvate Metabolism	1052	600-19-1	2070.4	105.019
	1107		Pentose Metabolism	ribitol	LC/MS polar	15772	C00474	HMDB00508	6912			2.13		0.2015	0.377	0.0639	0.0993	0.4934	1.0505	0.6322	0.8943		40	100		Carbohydrate	Pentose Metabolism	100000406	488-81-3	1789.6	151.061
	1108			ribonate	LC/MS polar	27731	C01685	HMDB00867	5460677			0.93		0.3433	0.452	0.8168	0.4556	1.1464	1.0618	1.0477	0.8418		100	100		Carbohydrate	Pentose Metabolism	100001007	5336-08-03	2425	165.04
	1122			arabitol/xylitol	LC/MS polar	48885	C01904		6912			2.12		0.2368	0.397	0.1439	0.1602	0.7552	1.6037	0.7592	1.1481		100	100		Carbohydrate	Pentose Metabolism	100006430		1932.4	151.061
	1128			arabonate/xylonate	LC/MS polar	48255						2.95		0.2942	0.4287	0.0058	0.0274	0.4844	1.4299	0.7925	1.0193		100	100		Carbohydrate	Pentose Metabolism	100006115		2700	165.04
	1132			ribulonate/xylulonate/lyxonate*	LC/MS polar	61858						0.97		0.7244	0.602	0.8915	0.4728	1.0262	0.9916	1.0187	0.9583		100	100		Carbohydrate	Pentose Metabolism	100019968		2350	165.04
	1184		Fructose, Mannose and Galactose Metabolism	fructose	LC/MS polar	577	C00095	HMDB00660	5984			4.03		0.0208	0.1833	3.1374e-05	0.0042	0.3607	1.4523	0.7021	1.0707		100	100		Carbohydrate	Fructose, Mannose and Galactose Metabolism	878	57-48-7	2065	179.056
	1189			mannitol/sorbitol	LC/MS polar	46142	C00794	HMDB00247	5780			2.13		0.696	0.5982	0.0054	0.026	0.5002	1.0671	0.9425	1.0046		100	100		Carbohydrate	Fructose, Mannose and Galactose Metabolism	100001740		2320	181.072
	1190			mannose	LC/MS polar	584	C00159	HMDB00169	18950			1.25		0.7209	0.602	0.5267	0.3433	0.9275	1.1577	1.0559	0.9693		100	100		Carbohydrate	Fructose, Mannose and Galactose Metabolism	803	3458-28-4	2200	179.056
	1210			galactonate	LC/MS polar	27719	C00880	HMDB00565	128869			3.01		0.8185	0.642	0.0129	0.0419	0.7673	2.3086	1.0812	1.0155		100	100		Carbohydrate	Fructose, Mannose and Galactose Metabolism	100001026	299-28-5	3085	195.051
	1242		Aminosugar Metabolism	glucuronate	LC/MS polar	15443	C00191	HMDB00127	444791			1.74		0.4538	0.5057	0.082	0.111	0.8975	1.5655	1.0825	0.9245		100	100		Carbohydrate	Aminosugar Metabolism	100000257	207300-70-7	3233.3	193.035
	1254			N-acetylneuraminate	LC/MS pos early	32377	C00270	HMDB00230	439197			3.28		0.0001	0.0101	0.0002	0.0052	0.4419	1.448	0.5663	1.3169		20	100		Carbohydrate	Aminosugar Metabolism	1162	131-48-6	660	310.113
	1266			erythronate*	LC/MS polar	42420		HMDB00613	2781043			1.71		0.6787	0.5949	0.089	0.1154	1.0981	1.8795	1.0917	1.1895		100	100		Carbohydrate	Aminosugar Metabolism	100001320	88759-55-1	2186	135.03
	1268			N-acetylglucosamine/N-acetylgalactosamine	LC/MS pos early	46539		HMDB00215	24139			4.72		0.0006	0.0271	3.1322e-05	0.0042	0.393	1.855	0.5789	1.2759		60	100		Carbohydrate	Aminosugar Metabolism	100006435		715	222.097
	1269			N-glycolylneuraminate	LC/MS pos early	37123	C03410	HMDB00833	123802			2.1		0.0839	0.2785	0.0681	0.1014	0.6604	1.3871	0.7149	1.1556		100	100		Carbohydrate	Aminosugar Metabolism	100001491	1113-83-3	636	326.108
	1270		Advanced Glycation End-product	N6-carboxymethyllysine	LC/MS pos early	36713			123800			2.12		0.8652	0.6512	0.0227	0.0604	0.5794	1.2298	0.8641	0.8343		100	80		Carbohydrate	Advanced Glycation End-product	100001768	5746-04-03	2500	205.118
	1274	Energy	TCA Cycle	citrate	LC/MS neg	1564	C00158	HMDB00094	311			0.96		0.0644	0.2644	0.9203	0.4831	0.772	0.7448	0.9819	0.6055		100	100		Energy	TCA Cycle	1124	77-92-9	582	191.02
	1276			aconitate [cis or trans]	LC/MS neg	46173						1.8		0.5519	0.5378	0.1793	0.1804	0.7156	1.2895	1.0753	0.9029		100	100		Energy	TCA Cycle	100001359		580	173.009
	1280			alpha-ketoglutarate	LC/MS polar	528	C00026	HMDB00208	51			0.99		0.3148	0.4379	0.9918	0.5024	0.9776	0.9719	1.1047	0.7384		100	100		Energy	TCA Cycle	93	305-72-6;328-50-7;22202-68-2	2700	145.014
	1282			succinylcarnitine (C4-DC)	LC/MS pos early	37058		HMDB61717	71464481			0.59		0.2482	0.4027	0.0605	0.0951	1.1923	0.7021	1.0456	0.843		100	100		Energy	TCA Cycle	100001948	256928-74-2	2291	262.129
	1283			succinate	LC/MS polar	1437	C00042	HMDB00254	1110			1.42		0.6845	0.5962	0.5065	0.3352	0.9418	1.3411	0.9435	1.0938		100	100		Energy	TCA Cycle	252	110-15-6	3149	117.019
	1284			fumarate	LC/MS polar	1643	C00122	HMDB00134	444972			1.16		0.1215	0.3157	0.6211	0.3803	0.7545	0.8718	1.0105	0.7317		100	100		Energy	TCA Cycle	330	100-17-8	3084	115.004
	1286			malate	LC/MS neg	1303	C00149	HMDB00156	525			1.42		0.206	0.3795	0.4089	0.2934	0.6041	0.8574	0.9627	0.662		100	100		Energy	TCA Cycle	409	6915-15-7	615.6	133.014
	1301		Oxidative Phosphorylation	phosphate	LC/MS pos early	42109	C00009	HMDB01429	1061			1.36		0.3382	0.4482	0.1446	0.1602	0.9501	1.2878	0.9357	1.0702		100	100		Energy	Oxidative Phosphorylation	461	7664-38-2	576	98.9842
	1303	Lipid	Fatty Acid Synthesis	malonylcarnitine	LC/MS pos early	37059		HMDB02095	22833583			1.52		0.3734	0.4669	0.1662	0.1728	0.8996	1.3716	1.1524	0.96		100	100		Lipid	Fatty Acid Synthesis	100001526	853728-01-5	2086	248.113
	1324		Medium Chain Fatty Acid	caprate (10:0)	LC/MS neg	1642	C01571	HMDB00511	2969			0.86		0.2591	0.4027	0.6008	0.3753	1.4962	1.2928	1.2593	1.0104		100	100		Lipid	Medium Chain Fatty Acid	888	334-48-5	5090.7	171.139
	1325			cis-4-decenoate (10:1n6)*	LC/MS neg	62873			5312351			4.28		0.9093	0.6593	0.0955	0.1186	0.2538	1.087	0.487	0.5197		40	60		Lipid	Medium Chain Fatty Acid	100002796	505-90-8	4890	169.123
	1326			(2 or 3)-decenoate (10:1n7 or n8)	LC/MS neg	63436						1.54		0.3247	0.4428	0.2389	0.2094	0.6564	1.0121	0.9765	0.7628		80	100		Lipid	Medium Chain Fatty Acid	100021502		4990	169.123
	1328			10-undecenoate (11:1n1)	LC/MS neg	32497	C13910	HMDB33724	14891			1.54		0.2809	0.4184	0.1201	0.1396	0.6121	0.9439	0.9397	1.1501		100	100		Lipid	Medium Chain Fatty Acid	100001197	1333-28-4	5085.8	183.139
	1329			laurate (12:0)	LC/MS neg	1645	C02679	HMDB00638	3893			0.81		0.1176	0.3157	0.2455	0.2132	1.2329	0.9928	1.198	0.9765		100	100		Lipid	Medium Chain Fatty Acid	181	143-07-7	5300	199.17
	1333		Long Chain Saturated Fatty Acid	myristate (14:0)	LC/MS neg	1365	C06424	HMDB00806	11005			0.56		0.0159	0.181	0.0357	0.0755	1.4806	0.8249	1.41	0.878		100	100		Lipid	Long Chain Saturated Fatty Acid	519	544-63-8	5440	227.202
	1334			pentadecanoate (15:0)	LC/MS neg	1361	C16537	HMDB00826	13849			0.99		0.0768	0.27	0.9559	0.4904	1.0098	1.0029	1.0645	0.9079		100	100		Lipid	Long Chain Saturated Fatty Acid	980	1002-84-2;10002-84-2	5521	241.217
	1335			palmitate (16:0)	LC/MS neg	1336	C00249	HMDB00220	985			0.78		0.0063	0.1309	0.1772	0.1793	1.1356	0.8864	1.2573	0.8582		100	100		Lipid	Long Chain Saturated Fatty Acid	424	57-10-3	5618	255.233
	1336			margarate (17:0)	LC/MS neg	1121		HMDB02259	10465			1.11		0.0945	0.291	0.4203	0.2976	0.9161	1.0152	1.0654	0.9152		100	100		Lipid	Long Chain Saturated Fatty Acid	891	506-12-7	5731	269.249
	1337			stearate (18:0)	LC/MS neg	1358	C01530	HMDB00827	5281			0.96		0.0086	0.138	0.5289	0.3433	1.0066	0.967	1.0982	0.965		100	100		Lipid	Long Chain Saturated Fatty Acid	439	57-11-4	5872	283.264
	1338			nonadecanoate (19:0)	LC/MS neg	1356	C16535	HMDB00772	12591			1.23		0.28	0.4184	0.2426	0.2114	0.9922	1.2186	1.0917	0.9585		100	100		Lipid	Long Chain Saturated Fatty Acid	892	646-30-0	6068	297.28
	1339			arachidate (20:0)	LC/MS neg	1118	C06425	HMDB02212	10467			0.85		0.0739	0.2669	0.4194	0.2976	1.1534	0.9827	1.1779	0.913		100	100		Lipid	Long Chain Saturated Fatty Acid	893	506-30-9	6240	311.296
	1346		Long Chain Monounsaturated Fatty Acid	myristoleate (14:1n5)	LC/MS neg	32418	C08322	HMDB02000	5281119			0.69		0.2464	0.4027	0.2698	0.2248	1.376	0.9549	1.2113	0.93		100	100		Lipid	Long Chain Monounsaturated Fatty Acid	100001198	544-64-9	5346.9	225.186
	1349			palmitoleate (16:1n7)	LC/MS neg	33447	C08362	HMDB03229	445638			0.41		0.0204	0.1833	0.0602	0.0951	1.9187	0.7778	1.6299	0.7384		100	100		Lipid	Long Chain Monounsaturated Fatty Acid	452	373-49-9	5475	253.217
	1351			10-heptadecenoate (17:1n7)	LC/MS neg	33971		HMDB60038	5312435			0.74		0.027	0.204	0.4082	0.2934	1.3916	1.035	1.4963	0.833		100	100		Lipid	Long Chain Monounsaturated Fatty Acid	100001278	29743-97-3	5555	267.233
	1353			oleate/vaccenate (18:1)	LC/MS neg	52285						0.61		0.0241	0.1955	0.2056	0.1943	1.3269	0.8138	1.4562	0.7701		100	100		Lipid	Long Chain Monounsaturated Fatty Acid	100008930		5655	281.249
	1359			10-nonadecenoate (19:1n9)	LC/MS neg	33972		HMDB13622	5312513			0.85		0.0318	0.213	0.6101	0.3783	1.1961	1.0115	1.3179	0.7809		100	100		Lipid	Long Chain Monounsaturated Fatty Acid	100001277	73033-09-7	5780	295.264
	1362			eicosenoate (20:1)	LC/MS neg	33587	C16526	HMDB02231	5282768			0.76		0.0204	0.1833	0.2958	0.2362	1.3743	1.0417	1.3201	0.837		100	100		Lipid	Long Chain Monounsaturated Fatty Acid	100001335		5950	309.28
	1366			erucate (22:1n9)	LC/MS neg	1552	C08316	HMDB02068	5281116			0.76		0.089	0.2863	0.4419	0.3066	1.4242	1.0805	1.196	0.7727		100	100		Lipid	Long Chain Monounsaturated Fatty Acid	1087	112-86-7	6355.6	337.311
	1369		Long Chain Polyunsaturated Fatty Acid (n3 and n6)	tetradecadienoate (14:2)*	LC/MS neg	62850		HMDB00560	5312409			1.2		0.4551	0.5057	0.5418	0.3465	0.8747	1.0501	0.9195	1.0729		100	100		Lipid	Long Chain Polyunsaturated Fatty Acid (n3 and n6)	100020343	39039-37-7	5292	223.17
	1370			hexadecatrienoate (16:3n3)	LC/MS neg	57651			5312428			1.93		0.2542	0.4027	0.2936	0.2361	0.9737	1.8802	2.0252	1.2374		100	100		Lipid	Long Chain Polyunsaturated Fatty Acid (n3 and n6)	100009393	7561-64-0	5330	249.186
	1376			stearidonate (18:4n3)	LC/MS neg	33969	C16300	HMDB06547	5312508			2.24		0.2835	0.4193	0.3391	0.2576	0.565	1.2665	1.5561	0.833		80	100		Lipid	Long Chain Polyunsaturated Fatty Acid (n3 and n6)	100001229	111174-40-4	5395	275.202
	1379			eicosapentaenoate (EPA; 20:5n3)	LC/MS neg	18467	C06428	HMDB01999	446284			1.21		0.0851	0.2803	0.7982	0.4506	1.0853	1.3162	1.9878	0.7772		100	100		Lipid	Long Chain Polyunsaturated Fatty Acid (n3 and n6)	2050	10-2005-9;10417-94-4	5450	301.217
	1381			docosapentaenoate (n3 DPA; 22:5n3)	LC/MS neg	32504	C16513	HMDB06528	6441454			1.04		0.1196	0.3157	0.9475	0.4881	1.0258	1.0625	1.3694	0.7543		100	100		Lipid	Long Chain Polyunsaturated Fatty Acid (n3 and n6)	100001181	2234-74-4	5571	329.249
	1382			docosahexaenoate (DHA; 22:6n3)	LC/MS neg	44675	C06429	HMDB02183	445580			1.03		0.0741	0.2669	0.9438	0.4877	0.7963	0.821	1.2365	0.7036		100	100		Lipid	Long Chain Polyunsaturated Fatty Acid (n3 and n6)	100000665	6217-54-5	5525	327.233
	1383			docosatrienoate (22:3n3)	LC/MS neg	32417	C16534	HMDB02823	5312556			0.84		0.0492	0.2377	0.4736	0.3202	1.0178	0.85	1.0646	0.7425		100	100		Lipid	Long Chain Polyunsaturated Fatty Acid (n3 and n6)	100001195	59708-86-0	5823	333.28
	1384			nisinate (24:6n3)	LC/MS neg	57810		HMDB02007	11792612			0.6		0.0178	0.1824	0.234	0.2092	1.1731	0.7037	1.398	0.6581		100	100		Lipid	Long Chain Polyunsaturated Fatty Acid (n3 and n6)	100015785	68378-49-4	5657	355.264
	1385			hexadecadienoate (16:2n6)	LC/MS neg	57652		HMDB00477				1.19		0.1568	0.346	0.7664	0.4374	1.0005	1.1861	1.3765	0.7736		100	100		Lipid	Long Chain Polyunsaturated Fatty Acid (n3 and n6)	100009394	28290-73-5	5398	251.202
	1386			linoleate (18:2n6)	LC/MS neg	1105	C01595	HMDB00673	5280450			1.09		0.0422	0.2173	0.8397	0.4592	0.9238	1.0056	1.3177	0.7026		100	100		Lipid	Long Chain Polyunsaturated Fatty Acid (n3 and n6)	180	60-33-3	5535	279.233
	1388			linolenate [alpha or gamma; (18:3n3 or 6)]	LC/MS neg	34035	C06426	HMDB03073	5280934			1.11		0.0521	0.2388	0.8279	0.4586	0.9379	1.0376	1.3957	0.72		100	100		Lipid	Long Chain Polyunsaturated Fatty Acid (n3 and n6)	100001337		5450	277.217
	1389			dihomo-linoleate (20:2n6)	LC/MS neg	17805	C16525	HMDB05060	6439848			0.81		0.0164	0.1822	0.4005	0.2914	1.0667	0.8631	1.1819	0.7501		100	100		Lipid	Long Chain Polyunsaturated Fatty Acid (n3 and n6)	1231	2091-39-6	5730	307.264
	1391			dihomo-linolenate (20:3n3 or n6)	LC/MS neg	35718	C03242	HMDB02925	5280581			0.61		0.0114	0.1507	0.1634	0.171	1.1797	0.7177	1.2894	0.6586		100	100		Lipid	Long Chain Polyunsaturated Fatty Acid (n3 and n6)	100001739	17046-59-2	5596	305.249
	1392			arachidonate (20:4n6)	LC/MS neg	1110	C00219	HMDB01043	444899			0.73		0.0178	0.1824	0.2844	0.2313	0.9458	0.6858	1.1403	0.6716		100	100		Lipid	Long Chain Polyunsaturated Fatty Acid (n3 and n6)	229	506-32-1	5535	303.233
	1393			docosatrienoate (22:3n6)*	LC/MS neg	57467						0.23		0.1914	0.3729	0.0189	0.0548	1.9682	0.4504	1.281	0.756		100	100		Lipid	Long Chain Polyunsaturated Fatty Acid (n3 and n6)	100015762		5850	333.28
	1394			adrenate (22:4n6)	LC/MS neg	32980	C16527	HMDB02226	5497181			0.9		0.0795	0.2721	0.5575	0.3535	1.036	0.93	1.129	0.8948		100	100		Lipid	Long Chain Polyunsaturated Fatty Acid (n3 and n6)	100001193	2091-25-0	5678	331.264
	1395			docosapentaenoate (n6 DPA; 22:5n6)	LC/MS neg	37478	C16513	HMDB01976	6441454			0.53		0.0115	0.1507	0.0095	0.037	1.3957	0.735	1.2634	0.8243		100	100		Lipid	Long Chain Polyunsaturated Fatty Acid (n3 and n6)	100001580	25182-74-5	5624.5	329.249
	1396			docosadienoate (22:2n6)	LC/MS neg	32415	C16533	HMDB61714	5282807			1.1		0.0681	0.2669	0.6087	0.3781	1.0244	1.1301	1.0567	0.8199		100	100		Lipid	Long Chain Polyunsaturated Fatty Acid (n3 and n6)	100001182	7370-49-2	6034	335.296
	1398			mead acid (20:3n9)	LC/MS neg	35174		HMDB10378	5312531			0.4		0.0359	0.213	0.0286	0.0664	1.4897	0.5885	1.3064	0.7119		100	100		Lipid	Long Chain Polyunsaturated Fatty Acid (n3 and n6)	100001472	20590-32-3	5650	305.249
	1454		Fatty Acid, Branched	(14 or 15)-methylpalmitate (a17:0 or i17:0)	LC/MS neg	38768			17903417			0.89		0.0122	0.1507	0.271	0.2249	1.124	1.0052	1.1156	0.9215		100	100		Lipid	Fatty Acid, Branched	100002945		5695	269.249
	1458			(16 or 17)-methylstearate (a19:0 or i19:0)	LC/MS neg	38296		HMDB37397	3083779			1.07		0.0865	0.2829	0.715	0.4173	1.0515	1.1257	1.1082	0.8795		100	100		Lipid	Fatty Acid, Branched	100002356	2724-59-6	5993	297.28
	1475		Fatty Acid, Dicarboxylate	glutarate (C5-DC)	LC/MS polar	396	C00489	HMDB00661	743			2.04		0.8252	0.6426	0.1541	0.1647	0.6321	1.2866	0.9426	1.0141		100	100		Lipid	Fatty Acid, Dicarboxylate	339	110-94-1	2900	131.035
	1478			3-methylglutarate/2-methylglutarate	LC/MS polar	54676		HMDB00752				1.42		0.5094	0.5157	0.4477	0.3088	0.5318	0.7534	0.6836	0.5555		60	100		Lipid	Fatty Acid, Dicarboxylate	100010834		2832	145.051
	1479			2-hydroxyglutarate	LC/MS neg	37253	C02630	HMDB0059655	43			1.61		0.5764	0.5536	0.1107	0.1305	0.6534	1.0537	0.959	0.8586		100	100		Lipid	Fatty Acid, Dicarboxylate	100002070	40951-21-1	600	147.03
	1481			adipate (C6-DC)	LC/MS polar	21134	C06104	HMDB00448	196			2.07		0.6203	0.5751	0.3008	0.2385	0.3222	0.6662	0.5306	0.4192		60	100		Lipid	Fatty Acid, Dicarboxylate	100000863	124-04-9	3000	145.051
	1483			2-hydroxyadipate	LC/MS polar	31934	C02360	HMDB00321	193530			2.07		0.3607	0.4644	0.1726	0.1768	0.4955	1.0256	0.6762	0.9397		80	80		Lipid	Fatty Acid, Dicarboxylate	100001153	18294-85-4	3000	161.046
	1484			3-hydroxyadipate*	LC/MS polar	62069		HMDB00345	151913			2.35		0.919	0.6593	0.1426	0.1596	1.0539	2.4782	1.1797	1.1343		100	100		Lipid	Fatty Acid, Dicarboxylate	100004396		3131	161.046
	1492			suberate (C8-DC)	LC/MS polar	15730	C08278	HMDB00893	10457			0.93		0.0315	0.213	0.7934	0.4498	1.054	0.9805	1.3449	0.8644		100	100		Lipid	Fatty Acid, Dicarboxylate	100000016	505-48-6	2577.6	173.082
	1495			azelate (C9-DC)	LC/MS neg	18362	C08261	HMDB00784	2266			0.63		0.073	0.2669	0.2159	0.1997	0.9923	0.6271	1.234	0.7709		100	100		Lipid	Fatty Acid, Dicarboxylate	2029	123-99-9	1276	187.098
	1497			sebacate (C10-DC)	LC/MS neg	32398	C08277	HMDB00792	5192			0.83		0.1727	0.353	0.57	0.3593	0.993	0.8259	1.244	0.9104		100	100		Lipid	Fatty Acid, Dicarboxylate	100001211	111-20-6	1788	201.113
	1499			undecanedioate (C11-DC)	LC/MS neg	42395		HMDB00888	15816			0.65		0.1487	0.3448	0.2552	0.219	1.1886	0.7674	1.295	0.8795		100	100		Lipid	Fatty Acid, Dicarboxylate	100001617	1852-04-6	2440	215.129
	1502			dodecanedioate (C12-DC)	LC/MS neg	32388	C02678	HMDB00623	12736			0.96		0.3383	0.4482	0.8324	0.4592	0.9983	0.9549	1.0866	0.9443		100	100		Lipid	Fatty Acid, Dicarboxylate	100001102	693-23-2	2990	229.145
	1505			dodecadienoate (12:2)*	LC/MS neg	62276						1.36		0.6795	0.5949	0.2589	0.2195	0.8895	1.2101	1.0683	0.9902		100	100		Lipid	Fatty Acid, Dicarboxylate	100020478		5146	195.139
	1507			tetradecanedioate (C14-DC)	LC/MS neg	35669		HMDB00872	13185			1.23		0.1982	0.3769	0.4013	0.2914	0.7863	0.9638	0.9076	1.1286		100	100		Lipid	Fatty Acid, Dicarboxylate	100001613	821-38-5	3985	257.176
	1510			tetradecadienedioate (C14:2-DC)*	LC/MS neg	62918						1.59		0.2431	0.4026	0.2916	0.2355	0.4184	0.6669	0.6313	0.9015		100	100		Lipid	Fatty Acid, Dicarboxylate	100021100		3148	253.145
	1511			hexadecanedioate (C16-DC)	LC/MS neg	35678	C19615	HMDB00672	10459			1.45		0.1048	0.3027	0.1873	0.1856	0.6361	0.9242	0.8307	1.1448		100	100		Lipid	Fatty Acid, Dicarboxylate	100001614	505-54-4	4615	285.207
	1512			hexadecenedioate (C16:1-DC)*	LC/MS neg	61862						1.26		0.1465	0.3426	0.5991	0.3748	0.742	0.9335	0.7596	1.1912		100	100		Lipid	Fatty Acid, Dicarboxylate	100019975		4380	283.191
	1514			octadecanedioate (C18-DC)	LC/MS neg	36754		HMDB00782	70095			1.15		0.3664	0.4649	0.5723	0.3601	0.862	0.9893	1.0224	1.1911		100	100		Lipid	Fatty Acid, Dicarboxylate	100001615	871-70-5	5043	313.238
	1515			octadecenedioate (C18:1-DC)*	LC/MS neg	61861						1.96		0.2002	0.377	0.0892	0.1154	0.5302	1.0391	0.7911	1.1125		100	100		Lipid	Fatty Acid, Dicarboxylate	100019978		4875	311.223
	1516			octadecadienedioate (C18:2-DC)*	LC/MS neg	61860						2		0.0561	0.249	0.054	0.0916	0.6458	1.2935	0.8378	1.3443		100	100		Lipid	Fatty Acid, Dicarboxylate	100019982		4676	309.207
	1517			nonadecanedioate (C19-DC)	LC/MS neg	62867						0.78		0.9021	0.6593	0.4297	0.3011	1.0855	0.845	0.9011	0.9253		100	100		Lipid	Fatty Acid, Dicarboxylate	100019970	6250-70-0	5130	327.254
	1525			2-hydroxysebacate	LC/MS neg	63357		HMDB00424	128458			1.8		0.2116	0.3795	0.2773	0.2278	0.735	1.3194	1.3232	0.8309		80	100		Lipid	Fatty Acid, Dicarboxylate	100020378	103963-71-9	1324	217.108
	1566		Fatty Acid, Amino	2-aminoheptanoate	LC/MS pos early	43761			227939			1.04		0.7715	0.6254	0.9332	0.4864	0.7207	0.7472	0.8159	0.8893		80	60		Lipid	Fatty Acid, Amino	100004542	1115-90-8	3160	146.118
	1571			2-aminooctanoate	LC/MS neg	43343		HMDB00991	69522			1.16		0.2322	0.397	0.5076	0.3353	1.1495	1.3371	1.0056	1.2166		100	100		Lipid	Fatty Acid, Amino	100004227	644-90-6	3385	158.119
	1572			N-acetyl-2-aminooctanoate*	LC/MS neg	62059		HMDB59745	95555			1.56		0.32	0.4396	0.1328	0.1524	1.2753	1.9861	0.947	1.1532		100	100		Lipid	Fatty Acid, Amino	100020204		3943	200.129
	1584		Fatty Acid Metabolism (also BCAA Metabolism)	butyrylcarnitine (C4)	LC/MS pos early	32412	C02862	HMDB02013	439829			2.47		0.051	0.2377	0.0509	0.0893	0.4964	1.2237	0.6733	1.2512		100	100		Lipid	Fatty Acid Metabolism (also BCAA Metabolism)	100001054	25576-40-3	2860	232.154
	1585			butyrylglycine	LC/MS neg	31850		HMDB00808	88412			2.63		0.282	0.4187	0.0557	0.0926	0.853	2.2465	0.9956	1.4244		100	100		Lipid	Fatty Acid Metabolism (also BCAA Metabolism)	100001151	20208-73-5	1470	144.067
	1587			propionylcarnitine (C3)	LC/MS pos early	32452	C03017	HMDB00824	107738			3.21		0.0045	0.1098	0.0004	0.008	0.3791	1.2154	0.6126	1.1092		100	100		Lipid	Fatty Acid Metabolism (also BCAA Metabolism)	100001162	17298-37-2	2590	218.139
	1588			propionylglycine	LC/MS neg	31932		HMDB00783	98681			2.45		0.2353	0.397	0.0832	0.1123	0.6034	1.4788	0.7266	1.0953		80	100		Lipid	Fatty Acid Metabolism (also BCAA Metabolism)	100001150	21709-90-0	960	130.051
	1590			methylmalonate (MMA)	LC/MS polar	1496	C02170	HMDB00202	487			1.43		0.2874	0.4215	0.189	0.1856	0.9936	1.4214	1.1792	0.9682		100	100		Lipid	Fatty Acid Metabolism (also BCAA Metabolism)	418	516-05-2	3078.4	117.019
	1600		Fatty Acid Metabolism (Acyl Glycine)	isocaproylglycine	LC/MS neg	61789						2.9		0.0894	0.2863	0.025	0.0629	0.8035	2.3297	0.7324	1.2489		100	100		Lipid	Fatty Acid Metabolism (Acyl Glycine)	100019816		2820	172.098
	1602			valerylglycine	LC/MS neg	36768		HMDB00927	4737557			3.42		0.1225	0.3166	0.0141	0.0449	0.9042	3.091	1.0765	1.7708		100	100		Lipid	Fatty Acid Metabolism (Acyl Glycine)	100001451	24003-66-5	2071	158.082
	1604			hexanoylglycine	LC/MS pos early	35436		HMDB00701	99463			2.02		0.4919	0.5076	0.1971	0.19	1.0346	2.0932	0.9012	1.1604		100	100		Lipid	Fatty Acid Metabolism (Acyl Glycine)	100001527	24003-67-6	2782	174.112
	1605			4-methylhexanoylglycine	LC/MS neg	62736						2.69		0.2558	0.4027	0.045	0.0851	0.8877	2.3907	0.9227	1.3329		100	100		Lipid	Fatty Acid Metabolism (Acyl Glycine)	100020632		3550	186.114
	1606			trans-2-hexenoylglycine	LC/MS neg	61798						2.34		0.4689	0.5076	0.2682	0.2245	0.7409	1.731	0.683	0.9956		80	80		Lipid	Fatty Acid Metabolism (Acyl Glycine)	100019884		2707	170.082
	1607			heptanoyl glycine	LC/MS neg	42629			10932172			5.21		0.1021	0.2986	0.0129	0.0419	0.3909	2.0355	0.4479	0.9014		80	100		Lipid	Fatty Acid Metabolism (Acyl Glycine)	100004195	23783-23-5	3720	186.114
	1608			3,4-methylene heptanoylglycine	LC/MS neg	55012						2.03		0.265	0.405	0.0168	0.0521	0.6728	1.3648	0.8793	1.0839		100	100		Lipid	Fatty Acid Metabolism (Acyl Glycine)	100010861		3818	198.114
	1609			N-octanoylglycine	LC/MS neg	43502		HMDB00832	84290			2.11		0.6395	0.5808	0.2923	0.2355	0.7135	1.5081	0.7667	0.9604		100	100		Lipid	Fatty Acid Metabolism (Acyl Glycine)	100003940	14246-53-8	4335.4	200.129
	1610			N-palmitoylglycine	LC/MS neg	42092		HMDB13034	151008			0.57		0.0501	0.2377	0.0108	0.0386	1.2692	0.7227	1.1142	0.8394		100	100		Lipid	Fatty Acid Metabolism (Acyl Glycine)	100003686	2441-41-0	5580	312.254
	1615			butenoylglycine	LC/MS pos early	61785			6303498			2.2		0.982	0.6785	0.0943	0.1176	1.1277	2.4805	1.4273	1.4174		100	100		Lipid	Fatty Acid Metabolism (Acyl Glycine)	100016110	71428-89-2	1526	144.066
	1617			3-hydroxybutyroylglycine**	LC/MS neg	62064						4.79		0.4882	0.5076	0.0292	0.067	0.8659	4.1435	1.3393	1.839		100	100		Lipid	Fatty Acid Metabolism (Acyl Glycine)	100020211		889	160.062
	1623		Fatty Acid Metabolism (Acyl Carnitine, Short Chain)	acetylcarnitine (C2)	LC/MS pos early	32198	C02571	HMDB00201	1			1.94		0.0813	0.2742	0.0009	0.0102	0.6681	1.299	0.9103	1.1187		100	100		Lipid	Fatty Acid Metabolism (Acyl Carnitine, Short Chain)	100000802	5080-50-2	2282	204.123
	1624			valerylcarnitine (C5)	LC/MS pos early	34406		HMDB13128	6426903			4.17		0.0122	0.1507	0.0031	0.019	0.3812	1.5889	0.6213	1.3755		100	100		Lipid	Fatty Acid Metabolism (Acyl Carnitine, Short Chain)	100001394	40225-14-7	3112	246.17
	1627		Fatty Acid Metabolism (Acyl Carnitine, Medium Chain)	hexanoylcarnitine (C6)	LC/MS pos early	32328		HMDB00705	6426853			3.06		0.0369	0.213	0.0174	0.0535	0.4533	1.3856	0.6342	1.2251		100	100		Lipid	Fatty Acid Metabolism (Acyl Carnitine, Medium Chain)	100000781	6920-35-0	3358	260.186
	1630			octanoylcarnitine (C8)	LC/MS pos late	33936	C02838	HMDB00791	123701			2.28		0.0959	0.291	0.0349	0.0747	0.567	1.2928	0.7382	1.1394		100	100		Lipid	Fatty Acid Metabolism (Acyl Carnitine, Medium Chain)	100001247	3671-77-0	950	288.217
	1633			decanoylcarnitine (C10)	LC/MS pos late	33941		HMDB00651	10245190			2.44		0.075	0.2669	0.0196	0.0556	0.4825	1.1761	0.6422	1.0052		60	100		Lipid	Fatty Acid Metabolism (Acyl Carnitine, Medium Chain)	100001251	1492-27-9	1130	316.248
	1634			laurylcarnitine (C12)	LC/MS pos late	34534		HMDB02250	10427569			1.63		0.2163	0.3847	0.0919	0.1167	0.656	1.0679	0.8283	1.0531		100	100		Lipid	Fatty Acid Metabolism (Acyl Carnitine, Medium Chain)	100001392	25518-54-1	1235	344.28
	1635		Fatty Acid Metabolism (Acyl Carnitine, Long Chain Saturated)	myristoylcarnitine (C14)	LC/MS pos late	33952		HMDB05066	6426854			1.69		0.1244	0.3194	0.0244	0.062	0.6612	1.1206	0.8646	1.0947		100	100		Lipid	Fatty Acid Metabolism (Acyl Carnitine, Long Chain Saturated)	100001270	18822-89-4	1350	372.311
	1636			pentadecanoylcarnitine (C15)*	LC/MS pos late	57522						1.9		0.1296	0.3277	0.0045	0.0234	0.7004	1.33	0.8766	1.0833		100	100		Lipid	Fatty Acid Metabolism (Acyl Carnitine, Long Chain Saturated)	100015842		1362	386.326
	1637			palmitoylcarnitine (C16)	LC/MS pos late	44681	C02990	HMDB00222	461			1.58		0.0437	0.2173	0.0026	0.0179	0.7677	1.2139	0.8992	1.0905		100	100		Lipid	Fatty Acid Metabolism (Acyl Carnitine, Long Chain Saturated)	100000776	6865-14-1	1425	400.342
	1639			stearoylcarnitine (C18)	LC/MS pos late	34409		HMDB00848	6426855			1.27		0.2969	0.4304	0.0934	0.1173	0.8543	1.0848	0.9295	1.0263		100	100		Lipid	Fatty Acid Metabolism (Acyl Carnitine, Long Chain Saturated)	100001391	18822-91-8	1485	428.373
	1644		Fatty Acid Metabolism (Acyl Carnitine, Monounsaturated)	butenoylcarnitine (C4:1)	LC/MS pos early	61778						4.04		0.0015	0.0473	0.001	0.0103	0.3235	1.3079	0.4583	1.1414		40	100		Lipid	Fatty Acid Metabolism (Acyl Carnitine, Monounsaturated)	100016058		2765	230.139
	1650			cis-4-decenoylcarnitine (C10:1)	LC/MS pos late	38178						1.5		0.9135	0.6593	0.2371	0.2092	0.8494	1.2746	1.0549	1.0816		100	100		Lipid	Fatty Acid Metabolism (Acyl Carnitine, Monounsaturated)	100002259	98930-66-6	1057	314.233
	1652			5-dodecenoylcarnitine (C12:1)	LC/MS pos late	61769		HMDB13326				1.98		0.1378	0.341	0.0728	0.1056	0.6491	1.2865	0.7818	1.1455		100	100		Lipid	Fatty Acid Metabolism (Acyl Carnitine, Monounsaturated)	100016069		1135	342.264
	1654			myristoleoylcarnitine (C14:1)*	LC/MS pos late	48182			90659872			1.74		0.1842	0.3644	0.0652	0.0997	0.7046	1.2225	0.8687	1.1322		100	100		Lipid	Fatty Acid Metabolism (Acyl Carnitine, Monounsaturated)	100006051	889848-55-9	1316	370.295
	1655			palmitoleoylcarnitine (C16:1)*	LC/MS pos late	53223			71464547			1.44		0.211	0.3795	0.2231	0.2042	0.8421	1.2095	0.8793	1.1357		100	100		Lipid	Fatty Acid Metabolism (Acyl Carnitine, Monounsaturated)	100009406		1357	398.326
	1656			oleoylcarnitine (C18:1)	LC/MS pos late	35160		HMDB05065	6441392			1.49		0.1141	0.3157	0.0681	0.1014	0.7696	1.1483	0.8483	1.0726		100	100		Lipid	Fatty Acid Metabolism (Acyl Carnitine, Monounsaturated)	100001501	38677-66-6	1423	426.358
	1657			eicosenoylcarnitine (C20:1)*	LC/MS pos late	57519						1.24		0.0656	0.2645	0.3747	0.2779	1.0096	1.2556	0.8313	1.1508		100	100		Lipid	Fatty Acid Metabolism (Acyl Carnitine, Monounsaturated)	100015838		1484	454.389
	1661		Fatty Acid Metabolism (Acyl Carnitine, Polyunsaturated)	linoleoylcarnitine (C18:2)*	LC/MS pos late	46223		HMDB06469	6450015			2.79		0.1709	0.353	0.0017	0.0136	0.6214	1.7361	0.9195	1.2003		100	100		Lipid	Fatty Acid Metabolism (Acyl Carnitine, Polyunsaturated)	100003151	36816-10-1	1430	424.342
	1662			linolenoylcarnitine (C18:3)*	LC/MS pos late	57511						3.78		0.2053	0.3795	0.0011	0.0103	0.3854	1.458	0.6704	0.9059		40	100		Lipid	Fatty Acid Metabolism (Acyl Carnitine, Polyunsaturated)	100015831		1310	422.326
	1663			dihomo-linoleoylcarnitine (C20:2)*	LC/MS pos late	57520						1.74		0.1606	0.3477	0.0335	0.0725	0.863	1.4985	0.9825	1.2479		100	100		Lipid	Fatty Acid Metabolism (Acyl Carnitine, Polyunsaturated)	100015839		1436	452.373
	1664			arachidonoylcarnitine (C20:4)	LC/MS pos late	57518						1.67		0.0743	0.2669	0.0208	0.0572	0.5908	0.9884	0.797	1.0363		100	100		Lipid	Fatty Acid Metabolism (Acyl Carnitine, Polyunsaturated)	100015837		1353	448.342
	1665			dihomo-linolenoylcarnitine (C20:3n3 or 6)*	LC/MS pos late	57521						1.58		0.2566	0.4027	0.0917	0.1167	0.6744	1.0641	0.7898	0.9696		80	100		Lipid	Fatty Acid Metabolism (Acyl Carnitine, Polyunsaturated)	100015840		1392	450.358
	1674		Fatty Acid Metabolism (Acyl Carnitine, Dicarboxylate)	adipoylcarnitine (C6-DC)	LC/MS pos early	52988		HMDB61677	71296139			2.29		0.0076	0.1357	0.0096	0.037	0.7057	1.619	0.7504	1.3568		100	100		Lipid	Fatty Acid Metabolism (Acyl Carnitine, Dicarboxylate)	100006614		2570	290.16
	1679			pimeloylcarnitine/3-methyladipoylcarnitine (C7-DC)	LC/MS pos early	53224						6.46		0.0007	0.0284	8.4488e-05	0.0042	0.5743	3.7108	0.6544	1.811		80	100		Lipid	Fatty Acid Metabolism (Acyl Carnitine, Dicarboxylate)	100009407		2773	304.175
	1683			octadecenedioylcarnitine (C18:1-DC)*	LC/MS pos late	61865						1.04		0.2298	0.397	0.8577	0.4626	0.9573	0.9941	1.234	1.0328		100	80		Lipid	Fatty Acid Metabolism (Acyl Carnitine, Dicarboxylate)	100005996	251981-06-3	1180	456.332
	1684		Fatty Acid Metabolism (Acyl Carnitine, Hydroxy)	(R)-3-hydroxybutyrylcarnitine	LC/MS pos early	43264		HMDB13127	53481617			8.62		0.0364	0.213	0.001	0.0103	0.4007	3.4526	0.8586	1.9819		100	100		Lipid	Fatty Acid Metabolism (Acyl Carnitine, Hydroxy)	100003926		2400	248.149
	1685			(S)-3-hydroxybutyrylcarnitine	LC/MS pos early	52984		HMDB13127				2.24		0.1444	0.3426	0.0115	0.0393	0.652	1.4623	0.9035	1.2159		100	100		Lipid	Fatty Acid Metabolism (Acyl Carnitine, Hydroxy)	100009271		2340	248.149
	1689			3-hydroxydecanoylcarnitine	LC/MS pos late	63358		HMDB61636				2.04		0.359	0.4639	0.0059	0.0274	0.5779	1.1764	0.8714	1.0067		100	100		Lipid	Fatty Acid Metabolism (Acyl Carnitine, Hydroxy)	100021141		961	332.243
	1690			3-hydroxypalmitoylcarnitine	LC/MS pos late	61839						1.75		0.0378	0.213	0.0032	0.019	0.7188	1.2545	0.8537	1.0944		100	100		Lipid	Fatty Acid Metabolism (Acyl Carnitine, Hydroxy)	100019800		1380	416.337
	1691			3-hydroxyoleoylcarnitine	LC/MS pos late	61840						1.53		0.0683	0.2669	0.0206	0.0571	0.8211	1.2533	0.9176	1.1441		100	100		Lipid	Fatty Acid Metabolism (Acyl Carnitine, Hydroxy)	100019801		1406	442.353
	1692		Carnitine Metabolism	deoxycarnitine	LC/MS pos early	36747	C01181	HMDB01161	134			2.59		0.0991	0.2952	0.001	0.0103	0.5886	1.5252	0.8902	1.1797		100	100		Lipid	Carnitine Metabolism	100001662	6249-56-5	2052	146.118
	1693			carnitine	LC/MS pos early	15500	C00318	HMDB00062	10917			1.04		0.7377	0.6075	0.6285	0.3828	0.9553	0.9937	1.0006	1.0195		100	100		Lipid	Carnitine Metabolism	100000007	461-05-2	1978	162.112
	1699		Ketone Bodies	3-hydroxybutyrate (BHBA)	LC/MS polar	542	C01089	HMDB00357	441			5		0.4127	0.4874	0.0146	0.046	0.3893	1.9447	0.8795	1.2324		100	100		Lipid	Ketone Bodies	254	625-72-9	1480	103.04
	1717		Fatty Acid, Monohydroxy	4-hydroxybutyrate (GHB)	LC/MS pos early	34585	C00989	HMDB00710	10413			1.53		0.0585	0.2512	0.0796	0.1105	0.6839	1.0495	0.7972	1.0984		80	100		Lipid	Fatty Acid, Monohydroxy	100001507	502-85-2	1148	87.0441
	1720			2-hydroxyoctanoate	LC/MS neg	22036		HMDB02264	94180			1.14		0.1	0.2961	0.6025	0.3756	0.7972	0.9083	1.0452	0.7778		100	80		Lipid	Fatty Acid, Monohydroxy	100000743	617-73-2	3736.8	159.103
	1721			2-hydroxydecanoate	LC/MS neg	42489			21488			1.18		0.9816	0.6785	0.3977	0.2909	0.855	1.0067	1.0441	1.041		100	100		Lipid	Fatty Acid, Monohydroxy	100004089	5393-81-7	4840	187.134
	1724			2-hydroxypalmitate	LC/MS neg	35675		HMDB31057	92836			1.14		0.5429	0.5348	0.2371	0.2092	0.8472	0.9676	1.0064	0.961		100	100		Lipid	Fatty Acid, Monohydroxy	100001579	764-67-0	5511.2	271.228
	1725			2-hydroxyoleate	LC/MS neg	54920			9796304			1.22		0.537	0.5344	0.5394	0.3458	1.0578	1.2883	1.1627	1.0146		100	100		Lipid	Fatty Acid, Monohydroxy	100010866	56472-29-8	5560	297.244
	1726			2-hydroxystearate	LC/MS neg	17945	C03045		69417			1.15		0.4052	0.4861	0.3269	0.2522	0.8816	1.0121	1.0789	0.9958		100	100		Lipid	Fatty Acid, Monohydroxy	1239	629-22-1	5695	299.259
	1733			3-hydroxyhexanoate	LC/MS neg	53230			151492			2.29		0.7474	0.6122	0.0048	0.0243	0.4237	0.9684	0.8915	0.9431		100	100		Lipid	Fatty Acid, Monohydroxy	100006367	10191-24-9	1725	131.071
	1734			3-hydroxyoctanoate	LC/MS neg	22001		HMDB01954	26613			2.1		0.8567	0.6483	0.0104	0.0381	0.4952	1.0402	0.9306	0.9609		100	100		Lipid	Fatty Acid, Monohydroxy	100000773	88930-08-9	3446	159.103
	1736			3-hydroxydecanoate	LC/MS neg	22053		HMDB02203	26612			2.01		0.915	0.6593	0.0326	0.0714	0.562	1.1293	0.9621	0.9836		100	100		Lipid	Fatty Acid, Monohydroxy	100000997	5561-87-5	4634.7	187.134
	1738			3-hydroxysebacate	LC/MS neg	31943		HMDB00350	3017884			0.97		0.3524	0.4591	0.9465	0.4881	0.6517	0.6292	1.0543	0.7512		80	40		Lipid	Fatty Acid, Monohydroxy	100001145	73141-46-5	1282	217.108
	1739			3-hydroxylaurate	LC/MS neg	32457		HMDB00387	94216			1.41		0.873	0.6512	0.2276	0.2067	0.8103	1.1442	1.1284	1.0944		100	100		Lipid	Fatty Acid, Monohydroxy	100001112	53941-38-1	5175	215.165
	1740			3-hydroxymyristate	LC/MS neg	21158			16064			1.04		0.792	0.63	0.8626	0.4646	0.9434	0.9793	1.0271	0.9877		100	100		Lipid	Fatty Acid, Monohydroxy	100000882	3422-31-9	5335	243.197
	1741			3-hydroxypalmitate	LC/MS neg	27503		HMDB10734	301590			0.53		0.1104	0.3118	0.0118	0.0394	1.2572	0.6716	1.06	0.8214		100	100		Lipid	Fatty Acid, Monohydroxy	100000983	928-17-6	5476	271.228
	1743			3-hydroxyoleate*	LC/MS neg	61843						0.66		0.168	0.3492	0.0728	0.1056	1.2135	0.7978	1.0201	0.8216		100	100		Lipid	Fatty Acid, Monohydroxy	100019966		5508	297.244
	1747			5-hydroxyhexanoate	LC/MS neg	31938		HMDB00525	170748			2.25		0.0628	0.2599	0.006	0.0274	0.5765	1.2947	0.6672	0.9464		60	100		Lipid	Fatty Acid, Monohydroxy	100001148	44843-89-2	1267	131.071
	1754			16-hydroxypalmitate	LC/MS neg	39609	C18218	HMDB06294	10466			1.38		0.8641	0.6512	0.2044	0.1943	0.9825	1.3582	1.085	1.0538		100	100		Lipid	Fatty Acid, Monohydroxy	100002953	506-13-8	5236.2	271.228
	1758			13-HODE + 9-HODE	LC/MS neg	37752			43013			1.25		0.0365	0.213	0.4201	0.2976	0.722	0.905	1.1966	0.7784		100	100		Lipid	Fatty Acid, Monohydroxy	100002196		5275	295.228
	1772			3-hydroxystearate	LC/MS neg	52938			5282907			0.38		0.039	0.213	0.0004	0.008	1.8029	0.6861	1.2629	0.9033		100	100		Lipid	Fatty Acid, Monohydroxy	100008933	45261-96-9	5674	299.259
	1783		Fatty Acid, Dihydroxy	12,13-DiHOME	LC/MS neg	38395	C14829	HMDB04705	10236635			3.81		0.5794	0.5542	0.0068	0.0293	0.7006	2.6715	1.245	1.4701		100	100		Lipid	Fatty Acid, Dihydroxy	62	263399-35-5	5137	313.238
	1784			9,10-DiHOME	LC/MS neg	38399	C14828	HMDB04704	9966640			2.73		0.315	0.4379	0.0022	0.0164	0.6857	1.8741	0.9774	1.1883		100	100		Lipid	Fatty Acid, Dihydroxy	179	263399-34-4	5180	313.238
	1786			2S,3R-dihydroxybutyrate	LC/MS polar	62950		HMDB02453	10964471			1.29		0.1733	0.353	0.4503	0.3099	1.4909	1.9225	0.9165	1.2649		100	100		Lipid	Fatty Acid, Dihydroxy	100002284	5057-93-2	1660	119.035
	1787			2R,3R-dihydroxybutyrate	LC/MS polar	63109		HMDB00498				1.18		0.2869	0.4215	0.5144	0.3379	1.2225	1.4385	0.9577	1.1521		100	100		Lipid	Fatty Acid, Dihydroxy	100002367	759-06-8	1543	119.035
	1789			2,4-dihydroxybutyrate	LC/MS polar	62951		HMDB00360	192742			1.4		0.9181	0.6593	0.3489	0.2638	1.1945	1.6755	0.917	0.8942		100	100		Lipid	Fatty Acid, Dihydroxy	100002285	1518-62-3	1793	119.035
	1790			3,4-dihydroxybutyrate	LC/MS polar	62952						1.61		0.3315	0.4443	0.0187	0.0544	0.8582	1.3779	0.9492	1.0743		100	100		Lipid	Fatty Acid, Dihydroxy	100001730	51267-44-8	2204	119.035
	1807		Docosanoid	14-HDoHE/17-HDoHE	LC/MS neg	53034						2.59		0.3658	0.4649	0.0474	0.0854	0.2919	0.757	1.0305	0.7767		100	100		Lipid	Docosanoid	100009278		5296	343.228
	1866		Eicosanoid	12-HEPE	LC/MS neg	46293		HMDB10202	10041593			3.12		0.218	0.3861	0.0567	0.0926	0.2688	0.84	1.1015	0.6764		100	100		Lipid	Eicosanoid	100002165	81187-21-5	5265	317.212
	1875			12-HETE	LC/MS neg	37536		HMDB06111	5312983			2.96		0.7933	0.63	0.0389	0.0782	0.3004	0.8887	1.1116	1.0181		100	100		Lipid	Eicosanoid	100002167	71030-37-0;73837-14-6	5326	319.228
	1882			12-HHTrE	LC/MS neg	57393	C20388	HMDB12535	5283141			1.24		0.8208	0.642	0.784	0.4452	0.7572	0.9377	1.2268	1.0866		80	100		Lipid	Eicosanoid	1261	54397-84-1	5175	279.197
	1889		Endocannabinoid	oleoyl ethanolamide	LC/MS pos late	38102		HMDB02088	5283454			0.81		0.777	0.6254	0.1375	0.1551	1.0526	0.8576	0.9813	0.9562		100	100		Lipid	Endocannabinoid	1137	11-58-0;111-58-0	1661	326.305
	1892			palmitoyl ethanolamide	LC/MS pos late	38165	C16512	HMDB02100	4671			0.98		0.9139	0.6593	0.7591	0.4354	1.0005	0.9803	1.0186	1.0237		100	100		Lipid	Endocannabinoid	1489	544-31-0	1643	300.29
	1902			N-oleoyltaurine	LC/MS neg	39732			6437033			0.96		0.7232	0.602	0.8416	0.4592	0.9712	0.9318	0.9639	0.9164		100	100		Lipid	Endocannabinoid	100003119	52514-04-2	5610	388.253
	1903			N-stearoyltaurine	LC/MS neg	39730			168274			0.76		0.3217	0.44	0.1846	0.1842	1.1334	0.8583	1.0605	0.9212		100	100		Lipid	Endocannabinoid	100003240	63155-80-6	5782	390.268
	1904			N-palmitoyltaurine	LC/MS neg	39835						1.1		0.4186	0.4894	0.6994	0.4134	0.9172	1.0101	0.8549	0.9835		80	100		Lipid	Endocannabinoid	100003239	83982-06-3	5560	362.237
	1906			N-linoleoyltaurine*	LC/MS neg	61826						1.74		0.6541	0.5867	0.1946	0.1897	0.6884	1.1976	0.8189	0.9308		60	100		Lipid	Endocannabinoid	100005814		5505	386.237
	1911			linoleoyl ethanolamide	LC/MS neg	52608		HMDB12252	5283446			0.77		0.0392	0.213	0.0782	0.1094	1.341	1.0317	1.2014	0.9686		100	100		Lipid	Endocannabinoid	100006726	68171-52-8	6150	322.275
	1929		Inositol Metabolism	myo-inositol	LC/MS polar	1124	C00137	HMDB00211	892			3.26		0.0575	0.249	0.0256	0.0633	0.3305	1.0758	0.5566	1.0916		80	100		Lipid	Inositol Metabolism	363	87-89-8	3506.3	225.062
	1958		Phospholipid Metabolism	choline	LC/MS pos early	15506	C00114	HMDB00097	305			1.78		0.0551	0.2479	0.0002	0.0066	0.7975	1.4233	0.9347	1.1103		100	100		Lipid	Phospholipid Metabolism	1256	67-48-1	1961	104.107
	1959			choline phosphate	LC/MS pos early	34396	C00588	HMDB01565	1014			1.35		0.805	0.6371	0.2347	0.2092	0.9302	1.2583	1.0095	1.0529		100	100		Lipid	Phospholipid Metabolism	267	72556-74-2	700	184.073
	1962			glycerophosphorylcholine (GPC)	LC/MS pos early	15990	C00670	HMDB00086	71920			1.35		0.9167	0.6593	0.1305	0.1507	0.6609	0.8938	0.877	0.8891		100	100		Lipid	Phospholipid Metabolism	100000269	28319-77-9	672	258.11
	1964			phosphoethanolamine	LC/MS pos early	1600	C00346	HMDB00224	1015			1.13		0.6594	0.5886	0.4655	0.3172	0.9192	1.0347	0.9925	1.0422		100	100		Lipid	Phospholipid Metabolism	1026	1071-23-4	700	142.026
	1966			glycerophosphoethanolamine	LC/MS polar	37455	C01233	HMDB00114	123874			1.34		0.3907	0.4734	0.2568	0.219	0.8998	1.2062	1.0909	0.938		100	100		Lipid	Phospholipid Metabolism	100001620	33049-08-0	3075	214.049
	1969			trimethylamine N-oxide	LC/MS pos early	40406	C01104	HMDB00925	1145			1.57		0.4948	0.5076	0.3868	0.2844	0.5713	0.8946	1.0087	1.2847		100	100		Lipid	Phospholipid Metabolism	100003397	1184-78-7	2100	76.0757
	1987		Phosphatidylcholine (PC)	1-myristoyl-2-palmitoyl-GPC (14:0/16:0)	LC/MS pos late	19258		HMDB07869	129657			0.53		0.0743	0.2669	0.0716	0.1054	1.6259	0.8572	1.4655	0.9482		100	100		Lipid	Phosphatidylcholine (PC)	100000672	69525-80-0	2147	706.538
	1991			1-myristoyl-2-arachidonoyl-GPC (14:0/20:4)*	LC/MS pos late	53195		HMDB07883				0.29		0.0527	0.2392	0.0006	0.0084	2.7091	0.7836	1.4742	0.9715		100	100		Lipid	Phosphatidylcholine (PC)	100009139		1914	754.538
	2003			1,2-dipalmitoyl-GPC (16:0/16:0)	LC/MS pos late	19130		HMDB00564	452110			1.01		0.5466	0.5371	0.9362	0.4864	1.0769	1.0918	1.1223	1.045		100	100		Lipid	Phosphatidylcholine (PC)	100000657	63-89-8	2365	734.569
	2004			1-palmitoyl-2-palmitoleoyl-GPC (16:0/16:1)*	LC/MS pos late	52470		HMDB07969				0.28		0.0337	0.213	0.0006	0.0084	3.0236	0.8363	1.6468	1.0214		100	100		Lipid	Phosphatidylcholine (PC)	100008984		2160	732.554
	2005			1-palmitoyl-2-stearoyl-GPC (16:0/18:0)	LC/MS pos late	52616		HMDB07970				0.72		0.3174	0.4379	0.1845	0.1842	1.0356	0.7416	1.0031	0.8457		100	100		Lipid	Phosphatidylcholine (PC)	100008921	59403-51-9	2653	762.601
	2007			1-palmitoyl-2-oleoyl-GPC (16:0/18:1)	LC/MS pos late	52461		HMDB07972	6436017			0.45		0.104	0.3021	0.0007	0.0086	1.9053	0.859	1.2604	1.0094		100	100		Lipid	Phosphatidylcholine (PC)	1539	26853-31-6;26853-31-6	2358	760.585
	2010			1-palmitoyl-2-linoleoyl-GPC (16:0/18:2)	LC/MS pos late	42446		HMDB07973	5287971			0.83		0.2126	0.3795	0.3386	0.2576	1.1432	0.9467	1.0141	0.8549		100	100		Lipid	Phosphatidylcholine (PC)	1537	40811-94-7	2160	758.569
	2013			1-palmitoyl-2-gamma-linolenoyl-GPC (16:0/18:3n6)*	LC/MS pos late	54812		HMDB07974				0.55		0.3784	0.4683	0.0804	0.1106	1.6837	0.9231	1.0871	0.8902		100	100		Lipid	Phosphatidylcholine (PC)	100009154		2034	756.554
	2017			1-palmitoyl-2-dihomo-linolenoyl-GPC (16:0/20:3n3 or 6)*	LC/MS pos late	52454						0.41		0.0719	0.2669	0.003	0.019	2.3791	0.972	1.4608	1.0424		100	100		Lipid	Phosphatidylcholine (PC)	100008985		2199	784.585
	2021			1-palmitoyl-2-arachidonoyl-GPC (16:0/20:4n6)	LC/MS pos late	52462		HMDB07982	10747814			0.63		0.4757	0.5076	0.0354	0.0751	1.3667	0.8624	1.0547	0.9543		100	100		Lipid	Phosphatidylcholine (PC)	100008914	35418-58-7	2091	782.569
	2027			1-palmitoyl-2-docosahexaenoyl-GPC (16:0/22:6)	LC/MS pos late	52610		HMDB07991	6441886			0.67		0.1941	0.3734	0.1705	0.1762	1.235	0.8226	1.075	0.8259		100	100		Lipid	Phosphatidylcholine (PC)	100008915	59403-54-2	2023	806.569
	2034			1-palmitoleoyl-2-linolenoyl-GPC (16:1/18:3)*	LC/MS pos late	53180		HMDB08008				0.48		0.436	0.4973	0.0469	0.0854	1.9542	0.9317	0.7973	0.6606		100	80		Lipid	Phosphatidylcholine (PC)	100009345		1850	754.538
	2044			1-stearoyl-2-oleoyl-GPC (18:0/18:1)	LC/MS pos late	52438		HMDB08038				0.39		0.1654	0.3492	0.0054	0.026	1.7284	0.6724	1.1802	0.8818		100	100		Lipid	Phosphatidylcholine (PC)	100008904	56421-10-4	2644	788.616
	2047			1-stearoyl-2-linoleoyl-GPC (18:0/18:2)*	LC/MS pos late	52452		HMDB08039				0.77		0.1491	0.3448	0.2156	0.1997	1.1384	0.8818	1.0715	0.8716		100	100		Lipid	Phosphatidylcholine (PC)	100008980		2380	786.601
	2055			1-stearoyl-2-arachidonoyl-GPC (18:0/20:4)	LC/MS pos late	42450		HMDB08048	16219824			0.68		0.4966	0.5076	0.206	0.1943	0.9923	0.6737	0.9387	0.8159		100	100		Lipid	Phosphatidylcholine (PC)	100001869	35418-59-8	2300	810.601
	2061			1-stearoyl-2-docosahexaenoyl-GPC (18:0/22:6)	LC/MS pos late	52611		HMDB08057				0.79		0.3047	0.4358	0.5029	0.3334	0.8793	0.6935	0.9692	0.7529		100	100		Lipid	Phosphatidylcholine (PC)	100008916	59403-52-0	2197	834.601
	2069			1-oleoyl-2-linoleoyl-GPC (18:1/18:2)*	LC/MS pos late	52453						0.62		0.0906	0.2883	0.0278	0.0661	1.5124	0.9449	1.2373	0.9732		100	100		Lipid	Phosphatidylcholine (PC)	100008981		2165	784.585
	2079			1-oleoyl-2-docosahexaenoyl-GPC (18:1/22:6)*	LC/MS pos late	52697		HMDB08123				0.5		0.1158	0.3157	0.0282	0.0662	1.4147	0.7031	1.1058	0.7948		100	100		Lipid	Phosphatidylcholine (PC)	100009130		2011	832.585
	2080			1,2-dilinoleoyl-GPC (18:2/18:2)	LC/MS pos late	52603		HMDB08138	5288075			0.65		0.1578	0.3466	0.1672	0.1733	1.5513	1.0148	1.1667	0.8655		100	100		Lipid	Phosphatidylcholine (PC)	100008903	998-06-1	2006	782.569
	2081			1-linoleoyl-2-linolenoyl-GPC (18:2/18:3)*	LC/MS pos late	53176		HMDB08141				1.37		0.7075	0.5982	0.555	0.3531	1.1769	1.6085	1.0861	0.948		100	100		Lipid	Phosphatidylcholine (PC)	100009343		1939	780.554
	2085			1-linoleoyl-2-arachidonoyl-GPC (18:2/20:4n6)*	LC/MS pos late	52710		HMDB08147				0.44		0.1511	0.346	0.0116	0.0393	1.9345	0.859	1.2314	0.9179		100	100		Lipid	Phosphatidylcholine (PC)	100009131		1969	806.569
	2127		Phosphatidylethanolamine (PE)	1-palmitoyl-2-oleoyl-GPE (16:0/18:1)	LC/MS pos late	19263		HMDB05320	5283496			0.66		0.5266	0.5298	0.2227	0.2042	1.5825	1.0375	1.2008	1.0358		100	100		Lipid	Phosphatidylethanolamine (PE)	1526	26662-94-2	2509	718.538
	2129			1-palmitoyl-2-linoleoyl-GPE (16:0/18:2)	LC/MS pos late	42449		HMDB05322	9546747			1.03		0.5635	0.5457	0.9209	0.4831	1.3118	1.3539	1.0515	0.926		100	100		Lipid	Phosphatidylethanolamine (PE)	100001870		2275	716.522
	2132			1-palmitoyl-2-arachidonoyl-GPE (16:0/20:4)*	LC/MS pos late	52464		HMDB05323	9546800			0.59		0.3687	0.4649	0.0612	0.0958	2.1509	1.2654	1.3703	1.1596		100	100		Lipid	Phosphatidylethanolamine (PE)	100008990		2198	740.522
	2134			1-palmitoyl-2-docosahexaenoyl-GPE (16:0/22:6)*	LC/MS pos late	52465		HMDB05324	9546799			0.61		0.3823	0.4695	0.1879	0.1856	1.587	0.974	1.0705	0.8601		100	100		Lipid	Phosphatidylethanolamine (PE)	100008991		2119	764.522
	2141			1-stearoyl-2-oleoyl-GPE (18:0/18:1)	LC/MS pos late	42448		HMDB08993				0.93		0.8913	0.6565	0.848	0.4592	1.1241	1.0399	1.0538	1.0144		100	80		Lipid	Phosphatidylethanolamine (PE)	100001856		2858	746.569
	2144			1-stearoyl-2-linoleoyl-GPE (18:0/18:2)*	LC/MS pos late	52446		HMDB08994	9546749			1.16		0.6996	0.5982	0.6157	0.3794	1.1067	1.2831	1.0264	1.1096		100	100		Lipid	Phosphatidylethanolamine (PE)	100008976		2522	744.554
	2149			1-stearoyl-2-arachidonoyl-GPE (18:0/20:4)	LC/MS pos late	52447		HMDB09003	5289133			0.87		0.9364	0.6646	0.5452	0.3481	1.2859	1.1222	1.0487	1.0359		100	100		Lipid	Phosphatidylethanolamine (PE)	100008977		2424	768.554
	2155			1-oleoyl-2-linoleoyl-GPE (18:1/18:2)*	LC/MS pos late	52687		HMDB05349	9546753			0.98		0.7781	0.6254	0.939	0.4867	1.4642	1.4329	1.0784	1.139		100	100		Lipid	Phosphatidylethanolamine (PE)	100009078		2270	742.538
	2158			1-oleoyl-2-arachidonoyl-GPE (18:1/20:4)*	LC/MS pos late	55041		HMDB09069				0.63		0.6161	0.5741	0.0903	0.1162	1.9086	1.2013	1.2552	1.1472		100	100		Lipid	Phosphatidylethanolamine (PE)	100009219		2200	766.538
	2161			1-oleoyl-2-docosahexaenoyl-GPE (18:1/22:6)*	LC/MS polar	53209						0.67		0.6305	0.576	0.2945	0.2362	1.5869	1.0646	0.9797	0.8655		100	80		Lipid	Phosphatidylethanolamine (PE)	100009220		750	788.524
	2234		Phosphatidylglycerol (PG)	1-stearoyl-2-oleoyl-GPG (18:0/18:1)	LC/MS polar	52623						1.04		0.075	0.2669	0.879	0.4713	1.0306	1.0667	1.132	0.8455		100	80		Lipid	Phosphatidylglycerol (PG)	100001866	322647-48-3	717	775.549
	2241		Phosphatidylinositol (PI)	1-palmitoyl-2-oleoyl-GPI (16:0/18:1)*	LC/MS polar	52669		HMDB09783				1.4		0.8529	0.647	0.3949	0.2898	0.742	1.0369	0.709	0.6747		80	80		Lipid	Phosphatidylinositol (PI)	100009066		893	835.534
	2243			1-palmitoyl-2-linoleoyl-GPI (16:0/18:2)	LC/MS polar	52450		HMDB09784				1.38		0.533	0.5339	0.4885	0.329	0.8551	1.1795	0.8888	0.7287		100	100		Lipid	Phosphatidylinositol (PI)	1528		910	833.518
	2245			1-palmitoyl-2-arachidonoyl-GPI (16:0/20:4)*	LC/MS polar	52467		HMDB09789				0.93		0.2533	0.4027	0.7826	0.4451	1.0415	0.9644	0.8862	0.7085		100	100		Lipid	Phosphatidylinositol (PI)	100008993		892	857.519
	2249			1-stearoyl-2-linoleoyl-GPI (18:0/18:2)	LC/MS polar	52468		HMDB09809				1.26		0.3835	0.4696	0.4617	0.3153	1.0154	1.2777	1.0633	0.8814		100	100		Lipid	Phosphatidylinositol (PI)	100008994		910	861.55
	2260			1-stearoyl-2-arachidonoyl-GPI (18:0/20:4)	LC/MS pos late	52449		HMDB09815				0.61		0.1213	0.3157	0.0869	0.1146	1.3239	0.804	1.1417	0.8396		100	100		Lipid	Phosphatidylinositol (PI)	100000616	383907-33-3	3000	904.591
	2265			1-oleoyl-2-arachidonoyl-GPI (18:1/20:4)*	LC/MS polar	54994		HMDB09844				0.72		0.1668	0.3492	0.0813	0.111	1.5796	1.1441	1.1422	0.9614		100	100		Lipid	Phosphatidylinositol (PI)	100010951		922	883.534
	2298		Lysophospholipid	1-palmitoyl-GPC (16:0)	LC/MS pos late	33955		HMDB10382	86554			0.78		0.0308	0.213	0.058	0.0932	1.092	0.8542	1.0546	0.867		100	100		Lipid	Lysophospholipid	100001263	17364-16-8	1525	496.34
	2299			2-palmitoyl-GPC (16:0)*	LC/MS neg	35253		HMDB61702	15061532			0.8		0.0185	0.1833	0.1095	0.1295	1.0573	0.8473	1.0532	0.8316		100	100		Lipid	Lysophospholipid	100001562		6215	570.341
	2300			1-palmitoleoyl-GPC (16:1)*	LC/MS pos late	33230		HMDB10383	24779461			0.39		0.012	0.1507	8.465e-05	0.0042	2.012	0.7849	1.3378	0.9458		100	100		Lipid	Lysophospholipid	100001511		1450	494.324
	2301			2-palmitoleoyl-GPC (16:1)*	LC/MS pos late	35819		HMDB10383				0.22		0.1567	0.346	4.4816e-05	0.0042	2.9595	0.6512	1.3115	0.9974		100	100		Lipid	Lysophospholipid	100001561		1425	494.324
	2307			1-stearoyl-GPC (18:0)	LC/MS pos late	33961		HMDB10384	497299			0.81		0.1558	0.346	0.3349	0.2555	0.938	0.7635	1.0412	0.8421		100	100		Lipid	Lysophospholipid	100001271	19420-57-6	1606	524.371
	2309			1-oleoyl-GPC (18:1)	LC/MS pos late	48258		HMDB02815	16081932			0.4		0.0504	0.2377	0.0003	0.0076	1.806	0.7271	1.277	0.9619		100	100		Lipid	Lysophospholipid	100001272	19420-56-5	1540	522.355
	2312			1-linoleoyl-GPC (18:2)	LC/MS pos late	34419	C04100	HMDB10386	11988421			0.95		0.1134	0.3157	0.8288	0.4586	0.9567	0.9077	1.1051	0.8383		100	100		Lipid	Lysophospholipid	100001395		1465	520.34
	2314			1-linolenoyl-GPC (18:3)*	LC/MS pos late	45951		HMDB10388				0.82		0.5968	0.564	0.2301	0.2073	1.1398	0.9357	1.071	1.0101		100	100		Lipid	Lysophospholipid	100005350		1410	518.324
	2330			1-arachidonoyl-GPC (20:4n6)*	LC/MS pos late	33228	C05208	HMDB10395				0.63		0.2624	0.4037	0.0739	0.1058	1.1411	0.7132	1.0938	0.8993		100	100		Lipid	Lysophospholipid	100001551		1460	544.34
	2342			1-lignoceroyl-GPC (24:0)	LC/MS pos late	49617		HMDB10405				0.58		0.0573	0.249	0.0361	0.0757	1.5099	0.8727	1.1657	0.8323		100	80		Lipid	Lysophospholipid	100002873	325171-59-3	1907	608.465
	2352			1-palmitoyl-GPE (16:0)	LC/MS pos late	35631		HMDB11503	9547069			0.83		0.0513	0.2377	0.1511	0.1635	1.0438	0.8636	1.0607	0.884		100	100		Lipid	Lysophospholipid	100001567	53862-35-4	1544	454.293
	2359			1-stearoyl-GPE (18:0)	LC/MS pos late	42398		HMDB11130	9547068			0.87		0.1074	0.308	0.3233	0.2506	0.976	0.8484	1.0606	0.9024		100	100		Lipid	Lysophospholipid	100001461	69747-55-3	1626	482.324
	2360			2-stearoyl-GPE (18:0)*	LC/MS neg	41220		HMDB11129				1.27		0.3824	0.4695	0.3784	0.2801	0.6596	0.8356	0.9015	0.7673		100	100		Lipid	Lysophospholipid	100003901		6350	480.31
	2361			1-oleoyl-GPE (18:1)	LC/MS pos late	35628		HMDB11506	9547071			0.74		0.0382	0.213	0.03	0.067	1.0123	0.7493	1.0227	0.8406		100	100		Lipid	Lysophospholipid	100001569	89576-29-4	1554	480.308
	2363			1-linoleoyl-GPE (18:2)*	LC/MS pos late	36600		HMDB11507	52925130			1.7		0.1628	0.3477	0.0567	0.0926	0.7807	1.3287	1.2666	0.9768		100	100		Lipid	Lysophospholipid	100001570		1482	478.293
	2375			1-arachidonoyl-GPE (20:4n6)*	LC/MS pos late	35186		HMDB11517	42607465			1.24		0.0352	0.213	0.495	0.3308	0.7682	0.949	1.2167	0.7521		100	100		Lipid	Lysophospholipid	100001571		1470	502.293
	2396			1-palmitoyl-GPG (16:0)*	LC/MS neg	45970			3300276			0.93		0.326	0.4432	0.8168	0.4556	1.1362	1.061	1.2268	1.0017		100	100		Lipid	Lysophospholipid	100005717		5570	483.273
	2400			1-oleoyl-GPG (18:1)*	LC/MS neg	45968						1.09		0.096	0.291	0.7606	0.4355	0.8729	0.9538	1.1625	0.8207		100	100		Lipid	Lysophospholipid	100005716		5610	509.288
	2402			1-linoleoyl-GPG (18:2)*	LC/MS neg	54885						0.9		0.0032	0.0825	0.6387	0.3877	0.9993	0.9035	1.3199	0.7951		100	100		Lipid	Lysophospholipid	100009227		5516	507.273
	2403			1-palmitoyl-GPI (16:0)	LC/MS neg	35305		HMDB61695				1.67		0.8439	0.646	0.0218	0.0591	0.8572	1.4309	1.0759	1.0466		100	100		Lipid	Lysophospholipid	100001655		5564	571.289
	2406			1-stearoyl-GPI (18:0)	LC/MS neg	19324		HMDB61696				1.34		0.9063	0.6593	0.1634	0.171	0.9129	1.2227	1.0477	1.065		100	100		Lipid	Lysophospholipid	100000656	796963-93-4	5794	599.32
	2408			1-oleoyl-GPI (18:1)	LC/MS neg	36602						1.4		0.5779	0.5539	0.0514	0.0894	0.9342	1.3065	1.1392	1.0708		100	100		Lipid	Lysophospholipid	100001777		5599	597.305
	2410			1-linoleoyl-GPI (18:2)*	LC/MS neg	36594						2.29		0.4315	0.4956	0.0415	0.0806	0.7537	1.7233	1.3419	1.0921		100	100		Lipid	Lysophospholipid	100001778		5494	595.289
	2415			1-arachidonoyl-GPI (20:4)*	LC/MS neg	34214		HMDB61690				1.25		0.0874	0.2839	0.5289	0.3433	0.7286	0.9072	1.1449	0.7467		100	100		Lipid	Lysophospholipid	100001654		5482	619.289
	2484		Plasmalogen	1-(1-enyl-palmitoyl)-2-oleoyl-GPE (P-16:0/18:1)*	LC/MS pos late	52477		HMDB11342				1.21		0.811	0.6408	0.5145	0.3379	1.1691	1.4131	1.034	1.0843		100	100		Lipid	Plasmalogen	100009005		2600	702.543
	2486			1-(1-enyl-palmitoyl)-2-palmitoyl-GPC (P-16:0/16:0)*	LC/MS pos late	52716		HMDB11206	11146967			0.71		0.2069	0.3795	0.258	0.2192	1.2126	0.8581	1.0415	0.7977		100	80		Lipid	Plasmalogen	100009162		2454	718.575
	2488			1-(1-enyl-palmitoyl)-2-arachidonoyl-GPE (P-16:0/20:4)*	LC/MS pos late	52673		HMDB11352				0.93		0.9552	0.6728	0.7265	0.423	1.2613	1.1777	1.1043	1.096		100	100		Lipid	Plasmalogen	100009002		2270	724.528
	2490			1-(1-enyl-palmitoyl)-2-oleoyl-GPC (P-16:0/18:1)*	LC/MS pos late	52478						0.86		0.8289	0.644	0.6529	0.3935	1.0045	0.8655	0.8773	0.8353		60	100		Lipid	Plasmalogen	100009007		2443	744.59
	2493			1-(1-enyl-stearoyl)-2-linoleoyl-GPE (P-18:0/18:2)*	LC/MS pos late	52748		HMDB11376				0.97		0.4966	0.5076	0.9175	0.4828	1.1127	1.0747	0.9905	0.846		100	100		Lipid	Plasmalogen	100009225		2633	728.559
	2496			1-(1-enyl-palmitoyl)-2-arachidonoyl-GPC (P-16:0/20:4)*	LC/MS pos late	52689		HMDB11220				0.99		0.3299	0.444	0.9309	0.4864	0.9367	0.9229	1.0658	0.9485		80	100		Lipid	Plasmalogen	100009014		2154	766.575
	2501			1-(1-enyl-stearoyl)-2-arachidonoyl-GPE (P-18:0/20:4)*	LC/MS pos late	52475		HMDB05779	9547058			0.84		0.7016	0.5982	0.4384	0.3054	1.1299	0.9523	1.0865	1.0256		100	100		Lipid	Plasmalogen	100008999		2511	752.559
	2516		Lysoplasmalogen	1-(1-enyl-palmitoyl)-GPC (P-16:0)*	LC/MS neg	52474		HMDB10407	10917802			0.85		0.7074	0.5982	0.6527	0.3935	0.7635	0.6477	0.8577	0.7806		100	60		Lipid	Lysoplasmalogen	100002875		6300	554.346
	2517			1-(1-enyl-palmitoyl)-GPE (P-16:0)*	LC/MS pos late	39270						1.04		0.2762	0.4154	0.8463	0.4592	0.9958	1.0356	1.1549	0.9899		100	100		Lipid	Lysoplasmalogen	100003000		1558	438.298
	2519			1-(1-enyl-oleoyl)-GPE (P-18:1)*	LC/MS neg	44621						1.8		0.4951	0.5076	0.0927	0.1172	0.7713	1.3869	0.9888	1.1569		100	100		Lipid	Lysoplasmalogen	100005372		6250	462.299
	2521			1-(1-enyl-stearoyl)-GPE (P-18:0)*	LC/MS pos late	39271						1.07		0.6885	0.5979	0.7572	0.435	1.0203	1.0902	1.0247	1.0872		100	100		Lipid	Lysoplasmalogen	100003001		1649	466.329
	2524		Glycerolipid Metabolism	glycerol	LC/MS neg	15122	C00116	HMDB00131	753			0.74		0.4934	0.5076	0.1533	0.1644	1.0941	0.8104	1.0003	0.9085		100	100		Lipid	Glycerolipid Metabolism	1254	56-81-5	758	91.0401
	2525			glycerol 3-phosphate	LC/MS pos early	43847	C00093	HMDB00126	754			1.1		0.593	0.5626	0.8336	0.4592	1.178	1.2951	0.9391	1.1091		100	100		Lipid	Glycerolipid Metabolism	100000258	29849-82-9	580	173.021
	2530			glycerophosphoglycerol	LC/MS pos early	48857	C03274		439964			0.37		0.4734	0.5076	0.0262	0.0635	1.8921	0.7019	1.1507	0.9391		100	100		Lipid	Glycerolipid Metabolism	100001619		520	247.058
	2534		Monoacylglycerol	1-palmitoylglycerol (16:0)	LC/MS neg	21127		HMDB31074	14900			1.02		0.2429	0.4026	0.9657	0.4931	1.3475	1.3754	1.1284	0.7623		100	100		Lipid	Monoacylglycerol	100000827	542-44-9	6550	255.233
	2535			1-palmitoleoylglycerol (16:1)*	LC/MS neg	52431		HMDB11565				0.27		0.0009	0.0312	0.0573	0.0926	1.3136	0.3582	1.151	0.1939		100	60		Lipid	Monoacylglycerol	100008952		6094	253.217
	2538			1-oleoylglycerol (18:1)	LC/MS neg	21184		HMDB11567	5283468			0.48		0.0329	0.213	0.3597	0.2708	1.6421	0.7838	1.5056	0.4253		100	100		Lipid	Monoacylglycerol	100000924	111-03-5	6650	281.249
	2539			1-linoleoylglycerol (18:2)	LC/MS neg	27447			5283469			1.05		0.0189	0.1833	0.951	0.4892	0.8903	0.9309	1.2482	0.3439		100	100		Lipid	Monoacylglycerol	100001040	2277-28-3	6477	279.233
	2540			1-linolenoylglycerol (18:3)	LC/MS neg	34393		HMDB11569	53480978			1.32		0.0364	0.213	0.681	0.4051	0.3084	0.4068	0.5107	0.18		80	60		Lipid	Monoacylglycerol	100001435	124151-74-2	6214	277.217
	2544			1-dihomo-linolenylglycerol (20:3)	LC/MS neg	48341						1.01		0.0928	0.291	0.9852	0.5008	0.6299	0.6375	0.7232	0.3323		80	60		Lipid	Monoacylglycerol	100006121		6400	305.249
	2545			1-arachidonylglycerol (20:4)	LC/MS neg	34397	C13857	HMDB11549	5282281			0.93		0.1317	0.3311	0.8534	0.461	0.8699	0.8047	0.8574	0.5448		100	60		Lipid	Monoacylglycerol	100001433	35474-99-8	6250	303.233
	2548			1-docosahexaenoylglycerol (22:6)	LC/MS neg	35153		HMDB11587				2.08		0.82	0.642	0.0382	0.0778	0.3415	0.7115	0.4557	0.4797		60	60		Lipid	Monoacylglycerol	100001481		6150	309.222
	2551			2-palmitoleoylglycerol (16:1)*	LC/MS neg	52432		HMDB11565				0.05		0.0002	0.012	0.0001	0.0045	4.0366	0.1975	1.9095	0.2599		100	40		Lipid	Monoacylglycerol	100008953		6016	253.217
	2553			2-oleoylglycerol (18:1)	LC/MS neg	21232		HMDB11537	5319879			0.11		0.0009	0.0312	0.0028	0.0181	5.1648	0.5521	3.19	0.5399		100	100		Lipid	Monoacylglycerol	100000943	3443-84-3	6500	281.249
	2554			2-linoleoylglycerol (18:2)	LC/MS neg	32506		HMDB11538	5365676			0.26		0.0007	0.0284	0.0262	0.0635	2.3635	0.6254	2.0457	0.4264		100	100		Lipid	Monoacylglycerol	100000987	3443-82-1	6250	279.233
	2555			2-arachidonoylglycerol (20:4)	LC/MS neg	19266	C13856	HMDB04666	5282280			0.22		0.0003	0.0147	5.9516e-05	0.0042	1.5001	0.3243	0.8978	0.3653		100	20		Lipid	Monoacylglycerol	100000584	53847-30-6	6170	303.233
	2571		Diacylglycerol	diacylglycerol (16:1/18:2 [2], 16:0/18:3 [1])*	LC/MS pos late	54966						0.29		0.0254	0.2015	0.0182	0.0544	2.2969	0.6598	1.4343	0.6429		100	80		Lipid	Diacylglycerol	100010940		2733	608.525
	2587			palmitoyl-oleoyl-glycerol (16:0/18:1) [2]*	LC/MS pos late	54942	C13861	HMDB07102				0.21		0.0365	0.213	0.0043	0.0228	2.15	0.4411	1.4146	0.6723		100	100		Lipid	Diacylglycerol	100010917		3695	612.556
	2588			palmitoyl-linoleoyl-glycerol (16:0/18:2) [1]*	LC/MS pos late	52633		HMDB07103	9543695			3.17		0.6433	0.582	0.0031	0.019	0.357	1.1324	0.6214	0.6913		40	100		Lipid	Diacylglycerol	100009052		3080	610.541
	2589			palmitoyl-linoleoyl-glycerol (16:0/18:2) [2]*	LC/MS pos late	52634		HMDB07103				0.63		0.1011	0.2974	0.2401	0.2097	1.4887	0.9333	1.3071	0.8266		100	100		Lipid	Diacylglycerol	100009055		3197	610.541
	2604			oleoyl-oleoyl-glycerol (18:1/18:1) [1]*	LC/MS pos late	54945		HMDB07218				1.34		0.9378	0.6646	0.5827	0.3652	0.6589	0.8806	0.6991	0.6797		40	80		Lipid	Diacylglycerol	100010918		3571	638.572
	2605			oleoyl-oleoyl-glycerol (18:1/18:1) [2]*	LC/MS pos late	54946		HMDB07218				0.22		0.1555	0.346	0.0072	0.0305	1.7312	0.3825	1.0154	0.6166		100	100		Lipid	Diacylglycerol	100010919		3695	638.572
	2607			oleoyl-linoleoyl-glycerol (18:1/18:2) [1]	LC/MS pos late	46798		HMDB07219				1.78		0.5253	0.5298	0.2289	0.2067	0.9005	1.6071	1.1948	0.972		100	100		Lipid	Diacylglycerol	100002989	106292-55-1	3115	636.556
	2608			oleoyl-linoleoyl-glycerol (18:1/18:2) [2]	LC/MS pos late	46799		HMDB07219				0.57		0.1388	0.341	0.1638	0.171	1.3187	0.757	1.137	0.7567		100	100		Lipid	Diacylglycerol	100002990	104346-53-4	3223	636.556
	2613			linoleoyl-linoleoyl-glycerol (18:2/18:2) [2]*	LC/MS pos late	54969		HMDB07248				1.6		0.4842	0.5076	0.3649	0.273	0.7571	1.209	1.0536	0.8231		100	100		Lipid	Diacylglycerol	100010942		2790	634.541
	2618			stearoyl-arachidonoyl-glycerol (18:0/20:4) [1]*	LC/MS pos late	57450						0.24		0.8352	0.644	0.0097	0.037	2.0254	0.4931	0.8246	0.7694		80	100		Lipid	Diacylglycerol	100010949		3404	662.572
	2619			stearoyl-arachidonoyl-glycerol (18:0/20:4) [2]*	LC/MS pos late	57449						0.4		0.6705	0.5923	0.0765	0.1079	1.2555	0.4972	0.6667	0.5766		80	60		Lipid	Diacylglycerol	100010950		3522	662.572
	2621			oleoyl-arachidonoyl-glycerol (18:1/20:4) [2]*	LC/MS pos late	54961		HMDB07228				0.4		0.4504	0.5057	0.0489	0.0871	2.1957	0.882	1.3716	1.0936		100	100		Lipid	Diacylglycerol	100010937		2990	660.556
	2623			linoleoyl-arachidonoyl-glycerol (18:2/20:4) [2]*	LC/MS pos late	54956		HMDB07257				1.44		0.8158	0.6413	0.3684	0.2747	0.8265	1.1868	0.8644	0.8111		100	80		Lipid	Diacylglycerol	100010923		2650	658.541
	2627			linoleoyl-docosahexaenoyl-glycerol (18:2/22:6) [2]*	LC/MS pos late	54950		HMDB07266				1.89		0.7488	0.6123	0.2826	0.2305	0.6753	1.2751	1.0099	0.8887		100	60		Lipid	Diacylglycerol	100010929		2500	682.541
	2677		Sphingolipid Synthesis	sphinganine	LC/MS pos late	17769	C00836	HMDB00269	3126			0.79		0.5431	0.5348	0.5381	0.3458	0.9368	0.7372	0.8609	1.0128		100	100		Lipid	Sphingolipid Synthesis	313	3102-56-5	1413	302.305
	2678			sphinganine-1-phosphate	LC/MS pos late	52605		HMDB01383	520			1.17		0.4173	0.4894	0.6443	0.3897	0.8369	0.9797	0.851	1.0307		100	100		Lipid	Sphingolipid Synthesis	100001876	19794-97-9	1431	382.272
	2683		Dihydroceramides	N-palmitoyl-sphinganine (d18:0/16:0)	LC/MS pos late	52604		HMDB11760	5283572			1.01		0.3119	0.4379	0.9626	0.4926	0.7229	0.7318	0.9276	0.772		40	40		Lipid	Dihydroceramides	100009028	5966-29-0	3090	540.535
	2691		Ceramides	N-palmitoyl-sphingosine (d18:1/16:0)	LC/MS pos late	44877		HMDB04949	5283564			0.67		0.2222	0.3892	0.1428	0.1596	1.1151	0.7427	1.0398	0.8262		100	100		Lipid	Ceramides	1518	24696-26-2	2893	538.519
	2695			N-stearoyl-sphingosine (d18:1/18:0)*	LC/MS pos late	54979		HMDB04950	5283565			1.08		0.8837	0.656	0.8917	0.4728	0.4358	0.4702	0.8061	0.7621		80	60		Lipid	Ceramides	1547	104404-17-3	3392	566.551
	2703			N-behenoyl-sphingadienine (d18:2/22:0)*	LC/MS pos late	57372						0.4		0.6499	0.5858	0.1711	0.1763	0.8632	0.3448	0.3523	0.2876		80	80		Lipid	Ceramides	100015624		3911	620.598
	2720			ceramide (d18:1/20:0, d16:1/22:0, d20:1/18:0)*	LC/MS pos late	57440						0.51		0.7376	0.6075	0.1738	0.1774	2.3171	1.1708	1.1602	1.0372		100	60		Lipid	Ceramides	100015755		3920	594.582
	2721			ceramide (d16:1/24:1, d18:1/22:1)*	LC/MS pos late	57437						0.23		0.211	0.3795	0.0116	0.0393	1.416	0.3222	0.3739	0.2354		80	80		Lipid	Ceramides	100015727		3850	620.598
	2722			ceramide (d18:2/24:1, d18:1/24:2)*	LC/MS pos late	57443						0.61		0.2126	0.3795	0.1475	0.1612	1.5095	0.9188	1.1654	0.8713		100	80		Lipid	Ceramides	100015744		3858	646.613
	2726		Hexosylceramides (HCER)	glycosyl-N-palmitoyl-sphingosine (d18:1/16:0)	LC/MS pos late	53013						0.5		0.1533	0.346	0.0849	0.1135	0.9169	0.4603	0.9964	0.6774		100	100		Lipid	Hexosylceramides (HCER)	100009272		2623	700.572
	2727			glycosyl-N-stearoyl-sphingosine (d18:1/18:0)	LC/MS pos late	52234						0.45		0.2336	0.397	0.2391	0.2094	0.2182	0.0988	0.5271	0.3038		40	20		Lipid	Hexosylceramides (HCER)	100001882		3053	728.604
	2737			glycosyl-N-behenoyl-sphingadienine (d18:2/22:0)*	LC/MS pos late	57421						0.06		0.1671	0.3492	0.0134	0.0432	4.5928	0.2914	1.0615	0.3974		80	60		Lipid	Hexosylceramides (HCER)	100015625		3420	782.65
	2747			glycosyl ceramide (d18:1/20:0, d16:1/22:0)*	LC/MS pos late	57595						0.19		0.1186	0.3157	0.0113	0.0393	1.5963	0.3058	0.9115	0.4754		80	60		Lipid	Hexosylceramides (HCER)	100015882		3414	756.635
	2749			glycosyl ceramide (d16:1/24:1, d18:1/22:1)*	LC/MS pos late	57457						0.09		0.0318	0.213	0.0016	0.013	6.5423	0.5871	1.7056	0.6152		80	60		Lipid	Hexosylceramides (HCER)	100015730		3373	782.65
	2751			glycosyl ceramide (d18:2/24:1, d18:1/24:2)*	LC/MS pos late	57453						0.49		0.0436	0.2173	0.0452	0.0851	1.0828	0.5318	1.0055	0.6141		80	80		Lipid	Hexosylceramides (HCER)	100015745		3380	808.666
	2768		Dihydrosphingomyelins	palmitoyl dihydrosphingomyelin (d18:0/16:0)*	LC/MS pos late	52434			9939965			1		0.3161	0.4379	0.9913	0.5024	0.9959	0.9942	1.0285	0.9212		100	100		Lipid	Dihydrosphingomyelins	100008954		2290	705.591
	2772		Sphingomyelins	palmitoyl sphingomyelin (d18:1/16:0)	LC/MS pos late	37506			9939941			0.8		0.0693	0.2669	0.1724	0.1768	1.0108	0.808	1.0525	0.853		100	100		Lipid	Sphingomyelins	100002107	6254-89-3	2168	703.575
	2773			hydroxypalmitoyl sphingomyelin (d18:1/16:0(OH))**	LC/MS pos late	62851						0.95		0.0782	0.2721	0.7396	0.4285	0.8729	0.8252	1.0446	0.8422		100	100		Lipid	Sphingomyelins	100021000		2056	719.57
	2774			stearoyl sphingomyelin (d18:1/18:0)	LC/MS pos late	19503	C00550	HMDB01348	6453725			0.94		0.2589	0.4027	0.7971	0.4506	0.8807	0.8304	1.2686	1.0583		100	100		Lipid	Sphingomyelins	1538	85187-10-6;85187-10-6	2400	731.606
	2775			behenoyl sphingomyelin (d18:1/22:0)*	LC/MS pos late	48492		HMDB12103				0.93		0.9037	0.6593	0.8443	0.4592	1.6678	1.5474	1.0736	1.0401		100	100		Lipid	Sphingomyelins	100006294		3083	787.669
	2776			tricosanoyl sphingomyelin (d18:1/23:0)*	LC/MS pos late	52436		HMDB12105				1		0.2342	0.397	0.9963	0.5024	0.9693	0.9707	1.091	0.8376		100	100		Lipid	Sphingomyelins	100008955		3200	801.684
	2777			lignoceroyl sphingomyelin (d18:1/24:0)	LC/MS pos late	57330						1.35		0.7974	0.6321	0.3035	0.2395	0.9956	1.342	1.0357	0.9849		100	100		Lipid	Sphingomyelins	100006298	60037-60-7	3437	815.7
	2778			sphingomyelin (d18:2/18:1)*	LC/MS pos late	57474						0.76		0.1287	0.3271	0.3338	0.2555	1.0843	0.8272	0.93	0.6893		80	60		Lipid	Sphingomyelins	100015788		1904	727.575
	2779			sphingomyelin (d18:2/23:1)*	LC/MS pos late	57482						0.62		0.0026	0.0717	0.0037	0.0204	1.3098	0.813	1.0858	0.77		80	80		Lipid	Sphingomyelins	100015791		2315	797.653
	2780			sphingomyelin (d18:2/24:2)*	LC/MS pos late	57479						1.72		0.5561	0.5397	0.1024	0.1245	0.6587	1.1341	1.0295	0.9047		60	100		Lipid	Sphingomyelins	100015789		2215	809.653
	2782			sphingomyelin (d18:1/14:0, d16:1/16:0)*	LC/MS pos late	42463		HMDB12097	11433862			0.31		0.0432	0.2173	0.0027	0.018	1.5094	0.4665	1.0964	0.6668		100	100		Lipid	Sphingomyelins	100004328		1998	675.544
	2784			sphingomyelin (d17:1/16:0, d18:1/15:0, d16:1/17:0)*	LC/MS pos late	52433						0.46		0.039	0.213	0.0308	0.0684	1.1801	0.5409	1.0955	0.6587		100	100		Lipid	Sphingomyelins	100006314	121999-58-4	2082	689.559
	2786			sphingomyelin (d18:2/16:0, d18:1/16:1)*	LC/MS pos late	42459						0.53		0.1107	0.3118	0.0328	0.0714	1.9024	1.0173	1.3103	0.961		100	100		Lipid	Sphingomyelins	100004329		2002	701.559
	2787			sphingomyelin (d18:1/17:0, d17:1/18:0, d19:1/16:0)	LC/MS pos late	52615						0.73		0.125	0.3194	0.3614	0.2709	0.9027	0.6596	1.1084	0.7639		100	100		Lipid	Sphingomyelins	100008920	121999-64-2	2312	717.591
	2788			sphingomyelin (d18:1/18:1, d18:2/18:0)	LC/MS pos late	37529		HMDB12101	6443882			0.61		0.0428	0.2173	0.056	0.0926	0.9877	0.6008	1.1136	0.7731		100	100		Lipid	Sphingomyelins	100002106	108392-10-5	2167	729.591
	2789			sphingomyelin (d18:1/19:0, d19:1/18:0)*	LC/MS pos late	57475						0.68		0.412	0.4874	0.2074	0.1945	1.4408	0.9797	1.0313	0.8703		80	60		Lipid	Sphingomyelins	100015787		2330	745.622
	2790			sphingomyelin (d18:1/20:0, d16:1/22:0)*	LC/MS pos late	48490		HMDB12102				0.7		0.4444	0.5032	0.2047	0.1943	1.5954	1.1228	1.1866	1.0284		100	100		Lipid	Sphingomyelins	100006290		2685	759.638
	2791			sphingomyelin (d18:1/20:1, d18:2/20:0)*	LC/MS pos late	48491						0.62		0.1644	0.3492	0.0502	0.0891	1.5508	0.9638	1.1982	0.9573		100	100		Lipid	Sphingomyelins	100006292	222403-67-0	2383	757.622
	2793			sphingomyelin (d18:1/21:0, d17:1/22:0, d16:1/23:0)*	LC/MS pos late	52495						0.48		0.2798	0.4184	0.2067	0.1943	2.776	1.3452	1.3999	0.9172		100	80		Lipid	Sphingomyelins	100009025		2793	773.653
	2794			sphingomyelin (d18:2/21:0, d16:2/23:0)*	LC/MS pos late	57480						0.28		0.0223	0.1928	0.0004	0.008	1.2169	0.3354	0.5402	0.3273		80	60		Lipid	Sphingomyelins	100015790		2330	771.637
	2795			sphingomyelin (d18:1/22:1, d18:2/22:0, d16:1/24:1)*	LC/MS pos late	48493		HMDB12104				0.45		0.3159	0.4379	0.0568	0.0926	3.8652	1.7226	1.7183	1.2996		100	100		Lipid	Sphingomyelins	100006295		2666	785.653
	2796			sphingomyelin (d18:1/22:2, d18:2/22:1, d16:1/24:2)*	LC/MS pos late	57477						0.27		0.0613	0.2582	0.0115	0.0393	6.3245	1.6872	2.4169	1.2768		100	100		Lipid	Sphingomyelins	100006296		2209	783.637
	2797			sphingomyelin (d18:2/23:0, d18:1/23:1, d17:1/24:1)*	LC/MS pos late	52435						0.65		0.0797	0.2721	0.1588	0.1691	1.3118	0.8539	1.1279	0.776		100	100		Lipid	Sphingomyelins	100008956		2845	799.669
	2798			sphingomyelin (d18:1/24:1, d18:2/24:0)*	LC/MS pos late	47153		HMDB12107				1.09		0.3803	0.4693	0.6563	0.3948	0.9285	1.0148	1.0531	0.9327		100	100		Lipid	Sphingomyelins	100005986	94359-13-4	3033	813.684
	2799			sphingomyelin (d18:2/24:1, d18:1/24:2)*	LC/MS pos late	52437						0.81		0.0622	0.2599	0.2605	0.2198	1.0805	0.8721	1.0438	0.8099		100	100		Lipid	Sphingomyelins	100008957		2635	811.669
	2828		Sphingosines	sphingosine	LC/MS pos late	17747	C00319	HMDB00252	5353955			0.74		0.784	0.6279	0.4057	0.2933	1.0869	0.8083	0.9225	0.9858		100	100		Lipid	Sphingosines	297	123-78-4	1393	300.29
	2830			sphingosine 1-phosphate	LC/MS pos late	34445	C06124	HMDB00277	5283560			1.04		0.8535	0.647	0.8396	0.4592	0.9097	0.9433	0.9345	0.956		100	100		Lipid	Sphingosines	100000626	26993-30-6	1375	380.256
	2846		Mevalonate Metabolism	3-hydroxy-3-methylglutarate	LC/MS polar	531	C03761	HMDB00355	1662			2.96		0.6924	0.5982	0.0197	0.0556	0.7537	2.2342	1.1509	1.2917		100	100		Lipid	Mevalonate Metabolism	112	503-49-1	2850	161.046
	2847			mevalonate	LC/MS polar	39583	C02104	HMDB00227	439230			1.2		0.2273	0.3952	0.6357	0.3865	0.8766	1.0551	1.1721	0.8414		100	80		Lipid	Mevalonate Metabolism	30	96949-03-0	1462	147.066
	2861		Sterol	cholesterol	LC/MS pos late	63	C00187	HMDB00067	11025495			0.55		0.1941	0.3734	0.0366	0.0759	1.7817	0.9832	1.2516	0.9825		100	100		Lipid	Sterol	266	57-88-5	2707	369.352
	2872			7-alpha-hydroxy-3-oxo-4-cholestenoate (7-Hoca)	LC/MS neg	36776	C17337	HMDB12458	3081085			1.47		0.4055	0.4861	0.1368	0.1548	0.5902	0.8664	1.073	0.9294		100	100		Lipid	Sterol	100001609	115538-85-7	5288.1	429.301
	2885			4-cholesten-3-one	LC/MS pos late	38125	C00599	HMDB00921	91477			0.44		0.0018	0.0513	0.0054	0.026	0.9748	0.4259	1.2117	0.623		100	60		Lipid	Sterol	100002227	601-57-0	2520	385.346
	2889			campesterol	LC/MS pos late	33997	C01789	HMDB02869	173183			1.04		0.8604	0.6501	0.8665	0.4659	0.968	1.0111	0.9114	0.8833		100	80		Lipid	Sterol	100001269	474-62-4	2873	383.367
	2962		Corticosteroids	corticosterone	LC/MS neg	5983	C02140	HMDB01547	5753			3.07		0.4855	0.5076	0.0295	0.067	0.3089	0.949	0.6806	0.8561		100	100		Lipid	Corticosteroids	272	50-22-6	5040	345.207
	3067		Primary Bile Acid Metabolism	cholate	LC/MS neg	22842	C00695	HMDB00619	221493			0.91		0.7423	0.6091	0.9358	0.4864	0.241	0.2204	0.4866	0.6253		80	100		Lipid	Primary Bile Acid Metabolism	136	81-25-4	5165	407.28
	3068			glycocholate	LC/MS neg	18476	C01921	HMDB00138	10140			1.23		0.7364	0.6075	0.8001	0.4506	0.2818	0.3459	0.343	0.2843		40	40		Lipid	Primary Bile Acid Metabolism	342	475-31-0;863-57-0	5163	464.302
	3069			taurocholate	LC/MS neg	18497	C05122	HMDB00036	6675			0.47		0.4644	0.5076	0.6245	0.3817	3.9642	1.8443	2.8563	1.2961		100	100		Lipid	Primary Bile Acid Metabolism	1648	145-42-6	5150	514.284
	3076			taurochenodeoxycholate	LC/MS neg	18494	C05465	HMDB00951	387316			0.6		0.7092	0.5982	0.7445	0.4299	8.3241	5.0092	4.2934	2.8791		100	100		Lipid	Primary Bile Acid Metabolism	1629	6009-98-9	5250	498.289
	3077			beta-muricholate	LC/MS neg	31885	C17726	HMDB00415	5283853			2.45		0.1394	0.341	0.2375	0.2092	0.3649	0.8922	0.6295	1.3723		100	100		Lipid	Primary Bile Acid Metabolism	100001066	2393-59-1	4794	407.28
	3078			alpha-muricholate	LC/MS neg	34092	C17647	HMDB00506	3083761			1.06		0.4333	0.4956	0.9371	0.4864	0.5013	0.5321	0.5888	0.8885		60	60		Lipid	Primary Bile Acid Metabolism	100001280	2393-58-0	4765	407.28
	3080			tauro-beta-muricholate	LC/MS neg	33983		HMDB00932	168408			0.66		0.7394	0.6078	0.815	0.4556	5.0854	3.3659	3.4457	2.3019		100	100		Lipid	Primary Bile Acid Metabolism	100001250	25696-60-0	4774	514.284
	3083			glyco-beta-muricholate**	LC/MS neg	62066						0.77		0.2974	0.4304	0.4454	0.3078	0.7735	0.5943	0.7915	0.6168		20	40		Lipid	Primary Bile Acid Metabolism	100020214		4762	464.302
	3092		Secondary Bile Acid Metabolism	deoxycholate	LC/MS neg	1114	C04483	HMDB00626	222528			1.19		0.3499	0.4571	0.7114	0.4171	0.7087	0.8463	0.8914	1.2179		100	100		Lipid	Secondary Bile Acid Metabolism	302	83-44-3	5294	391.285
	3099			taurodeoxycholate	LC/MS neg	12261	C05463	HMDB00896	2733768			0.23		0.1517	0.346	0.1975	0.19	8.2423	1.8807	4.1169	1.32		100	100		Lipid	Secondary Bile Acid Metabolism	1668	207737-97-1	5257.4	498.289
	3102			6-beta-hydroxylithocholate	LC/MS neg	36807	C15515	HMDB00811	5283821			1.43		0.0572	0.249	0.5297	0.3433	0.2694	0.3862	0.307	0.6779		60	40		Lipid	Secondary Bile Acid Metabolism	100001625	668-49-5	4830	391.285
	3113			ursodeoxycholate	LC/MS neg	1605	C07880	HMDB00946	31401			3.15		0.0674	0.2669	0.1339	0.1531	0.0669	0.2106	0.1853	0.4936		40	40		Lipid	Secondary Bile Acid Metabolism	1135	128-13-2	5055	391.285
	3125			tauroursodeoxycholate	LC/MS neg	39378		HMDB00874	9848818			0.37		0.492	0.5076	0.5171	0.339	4.7229	1.7598	3.1838	1.5494		100	100		Lipid	Secondary Bile Acid Metabolism	100002912	14605-22-2	5025	498.289
	3136			taurohyodeoxycholic acid	LC/MS neg	43588			119046			0.23		0.3163	0.4379	0.2544	0.219	5.9529	1.3396	3.1614	1.2897		100	100		Lipid	Secondary Bile Acid Metabolism	100003869	38411-85-7	5073	498.289
	3144			7-ketodeoxycholate	LC/MS neg	31904		HMDB00391	188292			3.13		0.2188	0.3861	0.1184	0.1382	0.1135	0.3553	0.3241	0.5952		100	100		Lipid	Secondary Bile Acid Metabolism	100001063	911-40-0	4821	405.265
	3153			ursocholate	LC/MS neg	57573						3.42		0.1864	0.3662	0.1059	0.1269	0.0688	0.2353	0.1882	0.3715		20	80		Lipid	Secondary Bile Acid Metabolism	100002913	2955-27-3	4648	407.28
	3720	Nucleotide	Purine Metabolism, (Hypo)Xanthine/Inosine containing	inosine 5'-monophosphate (IMP)	LC/MS pos early	2133	C00130	HMDB00175	8582			0.89		0.7759	0.6254	0.8471	0.4592	0.9373	0.836	0.9797	1.1003		100	100		Nucleotide	Purine Metabolism, (Hypo)Xanthine/Inosine containing	362	4691-65-0	650	349.054
	3721			inosine	LC/MS neg	1123	C00294	HMDB00195	6021			1.5		0.3139	0.4379	0.5734	0.3601	0.6656	1	0.6831	1.1333		100	100		Nucleotide	Purine Metabolism, (Hypo)Xanthine/Inosine containing	361	58-63-9	1602.1	267.073
	3722			hypoxanthine	LC/MS neg	3127	C00262	HMDB00157	790			0.34		0.3707	0.4655	0.4532	0.3107	0.3239	0.1087	0.1728	0.4245		100	80		Nucleotide	Purine Metabolism, (Hypo)Xanthine/Inosine containing	171	68-94-0	1291.2	135.031
	3723			xanthine	LC/MS neg	3147	C00385	HMDB00292	1188			0.3		0.5303	0.5323	0.3135	0.2452	0.6131	0.1865	0.309	0.5114		100	100		Nucleotide	Purine Metabolism, (Hypo)Xanthine/Inosine containing	1004	69-89-6	910	151.026
	3725			xanthosine	LC/MS neg	15136	C01762	HMDB00299	64959			1.45		0.8747	0.6515	0.5292	0.3433	0.8691	1.256	1.0097	0.9481		100	100		Nucleotide	Purine Metabolism, (Hypo)Xanthine/Inosine containing	100000299	146-80-5	1075	283.068
	3731			urate	LC/MS neg	1604	C00366	HMDB00289	1175			1.6		0.3746	0.4673	0.022	0.0591	0.8299	1.3273	0.9302	1.0442		100	100		Nucleotide	Purine Metabolism, (Hypo)Xanthine/Inosine containing	1134	69-93-2;120K5305	757.1	167.021
	3733			allantoin	LC/MS polar	1107	C02350	HMDB00462	204			1.46		0.987	0.6799	0.1977	0.19	0.8823	1.2915	1.0048	1.0081		100	100		Nucleotide	Purine Metabolism, (Hypo)Xanthine/Inosine containing	1002	97-59-6	1672	157.037
	3738		Purine Metabolism, Adenine containing	adenosine 5'-diphosphate (ADP)	LC/MS pos early	3108	C00008	HMDB01341	6022			0.29		0.1102	0.3118	0.079	0.11	1.6381	0.4695	1.2245	0.5651		80	60		Nucleotide	Purine Metabolism, Adenine containing	208	20398-34-9	607	428.037
	3739			adenosine 5'-monophosphate (AMP)	LC/MS pos early	32342	C00020	HMDB00045	6083			1.86		0.8385	0.644	0.1066	0.1274	0.6465	1.2044	0.9706	1.0221		100	100		Nucleotide	Purine Metabolism, Adenine containing	209	149022-20-8	1013	348.07
	3742			adenosine 3',5'-cyclic monophosphate (cAMP)	LC/MS neg	2831	C00575	HMDB00058	6076			0.86		0.6624	0.5901	0.7064	0.4149	0.9933	0.85	1.0557	0.9324		100	100		Nucleotide	Purine Metabolism, Adenine containing	207	60-92-4	1952.2	328.045
	3746			adenosine	LC/MS pos early	555	C00212	HMDB00050	60961			2.84		0.1402	0.341	0.0857	0.1135	0.5077	1.4404	0.7269	1.3334		100	100		Nucleotide	Purine Metabolism, Adenine containing	798	58-61-7	2169	268.104
	3747			adenine	LC/MS pos early	554	C00147	HMDB00034	190			0.47		0.963	0.6743	0.278	0.2278	2.8099	1.3153	0.9625	0.9417		100	100		Nucleotide	Purine Metabolism, Adenine containing	880	73-24-5	2221	136.062
	3752			N1-methyladenosine	LC/MS pos early	15650	C02494	HMDB03331	27476			1.4		0.0337	0.213	0.0856	0.1135	0.7894	1.1017	0.877	1.1731		100	100		Nucleotide	Purine Metabolism, Adenine containing	1242	15763-06-1	2120	282.12
	3763			N6-carbamoylthreonyladenosine	LC/MS neg	35157		HMDB41623	161466			1.22		0.9443	0.6682	0.5342	0.3447	0.964	1.1723	0.962	0.9765		100	100		Nucleotide	Purine Metabolism, Adenine containing	100001415	24719-82-2	2164	411.127
	3773			N6-succinyladenosine	LC/MS neg	48130		HMDB00912	165243			4.17		0.0829	0.277	0.0039	0.0215	0.3894	1.6228	0.5755	0.9833		60	100		Nucleotide	Purine Metabolism, Adenine containing	100001664	4542-23-8	940	382.1
	3781		Purine Metabolism, Guanine containing	guanosine	LC/MS neg	1573	C00387	HMDB00133	6802			0.45		0.7698	0.6254	0.2986	0.2376	0.8327	0.3749	0.7086	0.6088		100	60		Nucleotide	Purine Metabolism, Guanine containing	1099	118-00-3	1662	282.084
	3784			7-methylguanine	LC/MS neg	35114	C02242	HMDB00897	11361			1.59		0.3074	0.4371	0.0228	0.0604	0.6471	1.0285	0.8842	1.0097		100	100		Nucleotide	Purine Metabolism, Guanine containing	100001456	578-76-7	1729.7	164.058
	3790			N2,N2-dimethylguanosine	LC/MS pos early	35137		HMDB04824	92919			1.43		0.2533	0.4027	0.2064	0.1943	0.7921	1.1314	0.8966	1.1177		80	100		Nucleotide	Purine Metabolism, Guanine containing	100001412	2140-67-2	2210	312.13
	3802		Pyrimidine Metabolism, Orotate containing	dihydroorotate	LC/MS polar	601	C00337	HMDB03349	648			1.15		0.0419	0.2173	0.7988	0.4506	0.8121	0.932	0.5515	1.2409		80	80		Nucleotide	Pyrimidine Metabolism, Orotate containing	923	155-54-4	1910	157.025
	3803			orotate	LC/MS polar	1505	C00295	HMDB00226	967			1.24		0.6548	0.5867	0.3309	0.2542	1.0469	1.2999	0.9528	1.0194		100	100		Nucleotide	Pyrimidine Metabolism, Orotate containing	445	50887-69-9	1638.1	155.01
	3805			orotidine	LC/MS polar	35172		HMDB00788	92751			2.34		0.3901	0.4734	0.0066	0.0289	0.581	1.3576	0.9037	1.0648		100	100		Nucleotide	Pyrimidine Metabolism, Orotate containing	100001416	314-50-1	2250	287.052
	3810		Pyrimidine Metabolism, Uracil containing	uridine 5'-monophosphate (UMP)	LC/MS pos early	2856	C00105	HMDB00288	6030			1.06		0.677	0.5949	0.9136	0.4815	0.7578	0.807	0.8387	0.7102		80	100		Nucleotide	Pyrimidine Metabolism, Uracil containing	869	3387-36-8	590	325.043
	3815			uridine	LC/MS neg	606	C00299	HMDB00296	6029			1.41		0.0136	0.1603	0.309	0.2423	0.7685	1.0808	0.6243	1.1626		100	100		Nucleotide	Pyrimidine Metabolism, Uracil containing	535	58-96-8	1457.6	243.062
	3816			uracil	LC/MS neg	605	C00106	HMDB00300	1174			2.95		0.0175	0.1824	0.0025	0.0169	0.5361	1.5817	0.7389	1.2764		100	100		Nucleotide	Pyrimidine Metabolism, Uracil containing	825	66-22-8	1086	111.02
	3817			pseudouridine	LC/MS neg	33442	C02067	HMDB00767	15047			0.95		0.994	0.6812	0.822	0.457	0.9886	0.9406	0.9928	0.9939		100	100		Nucleotide	Pyrimidine Metabolism, Uracil containing	821	1445-07-4	1100	243.062
	3818			5,6-dihydrouridine	LC/MS neg	61833			94312			1.5		0.3581	0.4639	0.0315	0.0694	0.8675	1.2984	0.9742	1.0883		100	100		Nucleotide	Pyrimidine Metabolism, Uracil containing	100001425	5627-05-04	1119	245.078
	3819			2'-O-methyluridine	LC/MS neg	57655			102212			2.91		0.0193	0.1833	0.0024	0.0169	0.5032	1.4668	0.7056	1.1985		80	100		Nucleotide	Pyrimidine Metabolism, Uracil containing	100010896	2140-76-3	1831	257.078
	3820			5-methyluridine (ribothymidine)	LC/MS neg	35136		HMDB00884	445408			1.31		0.0654	0.2645	0.2186	0.2017	0.8292	1.0846	0.8568	1.1401		100	100		Nucleotide	Pyrimidine Metabolism, Uracil containing	100001446	1463-10-1	1778.1	257.078
	3827			5,6-dihydrouracil	LC/MS neg	1559	C00429	HMDB00076	649			1.79		0.0745	0.2669	0.2765	0.2278	0.5669	1.0152	0.5718	1.1284		100	80		Nucleotide	Pyrimidine Metabolism, Uracil containing	1125	504-07-4	1120	113.036
	3831			2'-deoxyuridine	LC/MS neg	1412	C00526	HMDB00012	13712			1.61		0.0078	0.1357	0.0128	0.0419	0.5804	0.9371	0.7267	1.039		100	100		Nucleotide	Pyrimidine Metabolism, Uracil containing	536	951-78-0	1586	111.02
	3834			3-ureidopropionate	LC/MS pos early	3155	C02642	HMDB00026	111			4.43		0.0067	0.1309	0.0004	0.008	0.3344	1.4802	0.5653	1.1534		100	100		Nucleotide	Pyrimidine Metabolism, Uracil containing	1053	462-88-4	875	133.061
	3835			beta-alanine	LC/MS pos early	55	C00099	HMDB00056	239			1.24		0.1948	0.3734	0.1115	0.131	0.9369	1.1636	0.885	0.9974		100	100		Nucleotide	Pyrimidine Metabolism, Uracil containing	244	56-41-7;107-95-9	1905	90.055
	3836			N-acetyl-beta-alanine	LC/MS polar	37432	C01073		76406			1.15		0.1673	0.3492	0.5133	0.3379	0.9794	1.1292	1.1253	0.9103		100	100		Nucleotide	Pyrimidine Metabolism, Uracil containing	100002102	3025-95-4	1750	130.051
	3846		Pyrimidine Metabolism, Cytidine containing	cytidine	LC/MS neg	514	C00475	HMDB00089	6175			0.63		0.6245	0.5755	0.347	0.263	1.1265	0.709	0.9653	0.8195		100	100		Nucleotide	Pyrimidine Metabolism, Cytidine containing	827	65-46-3	1325	242.078
	3847			cytosine	LC/MS pos early	573	C00380	HMDB00630	597			5.55		0.4986	0.5081	0.0032	0.0191	0.2221	1.233	0.7078	0.894		40	100		Nucleotide	Pyrimidine Metabolism, Cytidine containing	881	71-30-7	2060	112.051
	3848			3-methylcytidine	LC/MS pos early	35132			159649			1.2		0.1939	0.3734	0.5396	0.3458	0.622	0.7434	0.5532	0.7215		20	40		Nucleotide	Pyrimidine Metabolism, Cytidine containing	100001466	21028-20-6	2176	258.108
	3849			5-methylcytidine	LC/MS pos early	22119		HMDB00982	92918			0.93		0.0953	0.291	0.7549	0.4344	0.9829	0.9102	1.0072	0.7495		100	80		Nucleotide	Pyrimidine Metabolism, Cytidine containing	100000763	2140-61-6	2227	258.108
	3850			N4-acetylcytidine	LC/MS pos early	35130		HMDB05923	107461			0.55		0.0987	0.2952	0.136	0.1545	1.3649	0.7566	1.1822	0.7515		100	60		Nucleotide	Pyrimidine Metabolism, Cytidine containing	100001413	3768-18-1	1580	286.103
	3856			2'-deoxycytidine	LC/MS pos early	15949	C00881	HMDB00014	13711			0.57		0.1538	0.346	0.0241	0.062	1.0561	0.6021	1.013	0.8039		100	80		Nucleotide	Pyrimidine Metabolism, Cytidine containing	100000125	951-77-9	2193	228.098
	3857			2'-O-methylcytidine	LC/MS pos early	57554			150971			3.51		0.2248	0.3923	0.0018	0.0138	0.3659	1.2833	0.6682	0.8919		100	100		Nucleotide	Pyrimidine Metabolism, Cytidine containing	100010895	2140-72-9	2411	258.108
	3858			5-methyl-2'-deoxycytidine	LC/MS pos early	38159	C03592	HMDB02224	440055			0.47		0.5384	0.5347	0.0466	0.0854	0.9719	0.4595	0.7841	0.6752		100	80		Nucleotide	Pyrimidine Metabolism, Cytidine containing	100002300	838-07-3	2303	242.114
	3867		Pyrimidine Metabolism, Thymine containing	thymidine	LC/MS neg	2183	C00214	HMDB00273	5789			1.36		0.0122	0.1507	0.0983	0.1199	0.6981	0.9484	0.7981	1.1215		100	100		Nucleotide	Pyrimidine Metabolism, Thymine containing	872	50-89-5	1963.7	241.083
	3870			thymine	LC/MS neg	604	C00178	HMDB00262	1135			1.16		0.9711	0.6769	0.7055	0.4149	1.0201	1.1787	1.1294	1.1187		100	100		Nucleotide	Pyrimidine Metabolism, Thymine containing	882	65-71-4	1654	125.036
	3871			5,6-dihydrothymine	LC/MS pos early	1418	C00906	HMDB00079	93556			1.85		0.012	0.1507	0.1058	0.1269	0.4243	0.7831	0.473	0.9517		40	80		Nucleotide	Pyrimidine Metabolism, Thymine containing	158	696-04-8	1280	129.066
	3873			3-aminoisobutyrate	LC/MS pos early	1566	C05145	HMDB03911	64956			0.73		0.4665	0.5076	0.6188	0.3796	0.6976	0.5092	0.636	0.8744		80	80		Nucleotide	Pyrimidine Metabolism, Thymine containing	1114	10569-72-9;214139-20-5	2190	104.071
	3874		Purine and Pyrimidine Metabolism	methylphosphate	LC/MS pos early	37070		HMDB61711	13130			1.25		0.3455	0.4527	0.3702	0.2752	0.7877	0.9868	0.8495	1.0001		100	100		Nucleotide	Purine and Pyrimidine Metabolism	100001805	7023-27-0	544	113
	3892	Cofactors and Vitamins	Nicotinate and Nicotinamide Metabolism	nicotinate ribonucleoside	LC/MS pos early	33471	C05841	HMDB06809	161234			4.14		0.1609	0.3477	0.0648	0.0997	0.1071	0.4438	0.2342	0.4826		20	60		Cofactors and Vitamins	Nicotinate and Nicotinamide Metabolism	100001316	2625-49-2	1536	256.082
	3894			nicotinamide	LC/MS pos early	594	C00153	HMDB01406	936			1.21		0.8317	0.644	0.3835	0.2832	1.0002	1.2145	1.054	1.0207		100	100		Cofactors and Vitamins	Nicotinate and Nicotinamide Metabolism	432	98-92-0	1942	123.055
	3897			nicotinamide riboside	LC/MS pos early	33013	C03150	HMDB00855	439924			1.09		0.8358	0.644	0.8911	0.4728	0.7581	0.8231	0.8	0.8715		100	80		Cofactors and Vitamins	Nicotinate and Nicotinamide Metabolism	100001310	1341-23-7	2040	255.098
	3905			nicotinamide N-oxide	LC/MS pos early	39582		HMDB02730	72661			1.3		0.2991	0.4304	0.6163	0.3794	0.8258	1.0728	1.0865	0.7445		100	100		Cofactors and Vitamins	Nicotinate and Nicotinamide Metabolism	100002763	1986-81-8	877	139.05
	3906			1-methylnicotinamide	LC/MS pos early	27665	C02918	HMDB00699	10129985			0.83		0.2214	0.3892	0.6143	0.3794	1.0381	0.86	1.1363	0.8247		100	100		Cofactors and Vitamins	Nicotinate and Nicotinamide Metabolism	55	1005-24-9	1940	137.071
	3911			trigonelline (N'-methylnicotinate)	LC/MS pos early	32401	C01004	HMDB00875	5570			12.51		0.625	0.5755	0.035	0.0747	0.4034	5.0454	1.9898	1.3694		100	100		Cofactors and Vitamins	Nicotinate and Nicotinamide Metabolism	100001092	535-83-1	1388	138.055
	3913			N1-Methyl-2-pyridone-5-carboxamide	LC/MS neg	40469	C05842	HMDB04193	69698			1.46		0.3777	0.4683	0.1533	0.1644	0.913	1.334	0.9692	1.1346		100	100		Cofactors and Vitamins	Nicotinate and Nicotinamide Metabolism	100001468	701-44-0	1668	151.051
	3914			N1-Methyl-4-pyridone-3-carboxamide	LC/MS pos early	57584	C05843	HMDB04194	440810			1.39		0.1432	0.3418	0.3019	0.2388	0.9627	1.3358	0.835	1.156		100	100		Cofactors and Vitamins	Nicotinate and Nicotinamide Metabolism	100001469	769-49-3	1260	153.066
	3915			adenosine 5'-diphosphoribose (ADP-ribose)	LC/MS neg	558	C00301	HMDB01178	192			0.51		0.2377	0.397	0.0562	0.0926	1.4042	0.7221	1.146	0.8734		100	100		Cofactors and Vitamins	Nicotinate and Nicotinamide Metabolism	215	68414-18-6	920	558.064
	3919		Riboflavin Metabolism	riboflavin (Vitamin B2)	LC/MS neg	1827	C00255	HMDB00244	493570			0.94		0.8496	0.647	0.8487	0.4592	1.238	1.1676	1.085	1.0425		100	100		Cofactors and Vitamins	Riboflavin Metabolism	500	83-88-5	3160	255.089
	3920			flavin adenine dinucleotide (FAD)	LC/MS neg	2134	C00016	HMDB01248	643975			1.38		0.8707	0.6512	0.2005	0.1922	0.9491	1.3078	0.9878	0.9612		100	100		Cofactors and Vitamins	Riboflavin Metabolism	327	146-14-5;84366-81-4	2425	784.15
	3923		Pantothenate and CoA Metabolism	pantothenate	LC/MS pos early	1508	C00864	HMDB00210	6613			1.18		0.6995	0.5982	0.5007	0.3332	0.7938	0.9357	1.2034	1.1283		100	100		Cofactors and Vitamins	Pantothenate and CoA Metabolism	1024	137-08-6	1667	220.118
	3936		Ascorbate and Aldarate Metabolism	ascorbic acid 3-sulfate*	LC/MS polar	63687			11425365			1.03		0.3846	0.4697	0.9409	0.4869	0.7969	0.8181	1.0589	0.8547		100	100		Cofactors and Vitamins	Ascorbate and Aldarate Metabolism	100020409		2025	254.981
	3938			threonate	LC/MS polar	27738	C01620	HMDB00943	151152			3.18		0.9144	0.6593	0.0439	0.0839	0.8258	2.628	1.1613	1.1163		100	100		Cofactors and Vitamins	Ascorbate and Aldarate Metabolism	100001022	70753-61-6	2384	135.03
	3941			oxalate (ethanedioate)	LC/MS neg	20694	C00209	HMDB02329	971			2.61		0.2607	0.4037	0.1078	0.1283	0.4828	1.2593	0.8832	0.5631		100	60		Cofactors and Vitamins	Ascorbate and Aldarate Metabolism	100000841	144-62-7	603	88.988
	3942			gulonate*	LC/MS polar	46957	C00257	HMDB03290	9794176			5.68		0.2584	0.4027	0.0022	0.0161	0.6608	3.7543	1.0758	1.5722		100	100		Cofactors and Vitamins	Ascorbate and Aldarate Metabolism	100001586	20246-53-1	2750	195.051
	3944		Tocopherol Metabolism	alpha-tocopherol	LC/MS pos late	1561	C02477	HMDB01893	14985			0.42		0.4781	0.5076	0.0536	0.0914	1.6173	0.6833	0.9782	0.7963		100	100		Cofactors and Vitamins	Tocopherol Metabolism	1105	59-02-9;10191-41-0	2522	430.378
	3966			gamma-tocopherol/beta-tocopherol	LC/MS pos late	52473						1.25		0.731	0.6055	0.6828	0.4051	0.6259	0.7821	0.7461	0.656		80	80		Cofactors and Vitamins	Tocopherol Metabolism	100008998		2384	416.364
	3973		Tetrahydrobiopterin Metabolism	biopterin	LC/MS neg	12358	C06313	HMDB00468	445040			1.79		0.0003	0.0147	0.0004	0.008	0.6939	1.244	0.8022	1.2193		100	100		Cofactors and Vitamins	Tetrahydrobiopterin Metabolism	1548	22150-76-1	1398	236.079
	3988		Hemoglobin and Porphyrin Metabolism	heme	LC/MS pos late	41754	C00032	HMDB03178	26945			1.02		0.7707	0.6254	0.9343	0.4864	0.8872	0.9026	1.0604	1.017		100	100		Cofactors and Vitamins	Hemoglobin and Porphyrin Metabolism	100001386	14875-96-8	1124	616.176
	3989			bilirubin (Z,Z)	LC/MS pos late	43807	C00486	HMDB00054	5280352			1		0.7235	0.602	0.9988	0.5024	0.9323	0.933	0.8404	0.9512		100	60		Cofactors and Vitamins	Hemoglobin and Porphyrin Metabolism	1090	635-65-4	1840	585.271
	3992			biliverdin	LC/MS neg	2137	C00500	HMDB01008	5353439			0.65		0.5421	0.5348	0.2817	0.2303	1.0599	0.6852	0.9228	1.091		100	100		Cofactors and Vitamins	Hemoglobin and Porphyrin Metabolism	250	55482-27-4;55482-27-4	4695.6	581.241
	4001		Thiamine Metabolism	thiamin (Vitamin B1)	LC/MS pos early	5341	C00378	HMDB00235	1130			1.23		0.1994	0.377	0.3349	0.2555	0.8559	1.0555	0.8985	1.0911		100	100		Cofactors and Vitamins	Thiamine Metabolism	873	59-43-8	3050	265.112
	4009		Vitamin A Metabolism	retinol (Vitamin A)	LC/MS pos late	1806	C00473	HMDB00305	445354			0.76		0.5267	0.5298	0.2607	0.2198	1.5823	1.1976	1.1489	1.0332		100	100		Cofactors and Vitamins	Vitamin A Metabolism	498	68-26-8	1636	269.226
	4025		Vitamin B6 Metabolism	pyridoxamine	LC/MS pos early	2150	C00534	HMDB01431	1052			0.62		0.4592	0.5076	0.1778	0.1794	1.2408	0.7706	0.9114	1.0867		100	60		Cofactors and Vitamins	Vitamin B6 Metabolism	568	58052-48-5	2975	169.097
	4028			pyridoxal	LC/MS pos early	1651	C00250	HMDB01545	1050			1.11		0.9307	0.6637	0.7358	0.4271	0.945	1.0457	1.0756	1.095		100	100		Cofactors and Vitamins	Vitamin B6 Metabolism	491	65-22-5	2343	168.066
	4029			pyridoxate	LC/MS neg	31555	C00847	HMDB00017	6723			2.85		0.051	0.2377	0.0012	0.0107	0.5083	1.4487	0.7836	1.1513		100	100		Cofactors and Vitamins	Vitamin B6 Metabolism	100001121	82-82-6	2185	182.046
	4031	Xenobiotics	Benzoate Metabolism	hippurate	LC/MS neg	15753	C01586	HMDB00714	464			5.74		0.6818	0.5949	0.0462	0.0854	0.4189	2.4036	0.9995	1.2592		100	100		Xenobiotics	Benzoate Metabolism	100000014	495-69-2	2106.9	178.051
	4039			4-hydroxyhippurate	LC/MS neg	35527		HMDB13678	151012			2.5		0.3543	0.4603	0.0603	0.0951	0.9175	2.2936	0.9057	1.2179		100	100		Xenobiotics	Benzoate Metabolism	100001423	2482-25-9	1475	194.046
	4045			benzoate	LC/MS neg	15778	C00180	HMDB01870	243			1.4		0.2306	0.397	0.4253	0.2999	0.8292	1.16	1.2778	0.8989		100	100		Xenobiotics	Benzoate Metabolism	100000008	65-85-0	1750	121.029
	4063			catechol sulfate	LC/MS neg	35320		HMDB59724	3083879			17.16		0.8512	0.647	0.0391	0.0782	0.4152	7.1265	1.8693	2.2045		100	100		Xenobiotics	Benzoate Metabolism	100001605	4918-96-1	1906	188.986
	4066			guaiacol sulfate	LC/MS neg	46111		HMDB60013	22473			2.52		0.8247	0.6426	0.0841	0.113	0.1506	0.3795	0.2583	0.239		20	80		Xenobiotics	Benzoate Metabolism	100004208		2344	203.002
	4069			4-ethylcatechol sulfate	LC/MS neg	63072						2.41		0.3951	0.4771	0.1971	0.19	0.4399	1.0595	0.6666	0.9862		40	60		Xenobiotics	Benzoate Metabolism	100020536		3379	217.018
	4070			4-methylcatechol sulfate	LC/MS neg	46146						1.42		0.4691	0.5076	0.4265	0.3002	1.1297	1.6016	1.0269	1.277		100	100		Xenobiotics	Benzoate Metabolism	100004111		2665	203.002
	4071			4-allylcatechol sulfate	LC/MS neg	63597						1.67		0.1626	0.3477	0.4048	0.2933	0.0718	0.1196	0.169	0.0927		20	60		Xenobiotics	Benzoate Metabolism	100020578		3571	229.018
	4084			4-ethylphenylsulfate	LC/MS neg	36099	C13637	HMDB62551				5.37		0.4916	0.5076	0.0088	0.0358	0.6171	3.3137	0.9885	1.2958		40	80		Xenobiotics	Benzoate Metabolism	100001756	123-07-9	3580	201.023
	4086			4-vinylphenol sulfate	LC/MS neg	36098	C05627	HMDB62775	6426766			2.17		0.4654	0.5076	0.0649	0.0997	0.8921	1.9355	1.0417	1.2725		100	100		Xenobiotics	Benzoate Metabolism	100001755	2628-17-3	3320	199.007
	4108			p-cresol sulfate	LC/MS neg	36103		HMDB11635	4615423			0.37		0.4848	0.5076	0.3305	0.2542	1.2561	0.4658	0.4204	0.6833		100	100		Xenobiotics	Benzoate Metabolism	100001315	3233-57-7	2890	187.007
	4110			2-amino-p-cresol sulfate	LC/MS neg	37180						2.99		0.1459	0.3426	0.0727	0.1056	0.7125	2.1281	0.6534	1.1875		100	80		Xenobiotics	Benzoate Metabolism	100001801		2320	202.018
	4116			phenylpropionylglycine	LC/MS neg	35434		HMDB00860	152323			10.19		0.6816	0.5949	0.0879	0.115	0.0631	0.6427	0.1424	0.2053		40	60		Xenobiotics	Benzoate Metabolism	100001591	56613-60-6	2945	206.082
	4119			3-(3-hydroxyphenyl)propionate sulfate	LC/MS neg	45415			187488			8.02		0.977	0.678	0.073	0.1056	0.0532	0.4265	0.1541	0.1508		40	80		Xenobiotics	Benzoate Metabolism	100005391	86321-32-6	1294	245.013
	4124			3-phenylpropionate (hydrocinnamate)	LC/MS neg	15749	C05629	HMDB00764	107			7.4		0.8373	0.644	0.055	0.0926	0.085	0.6288	0.2368	0.2718		60	80		Xenobiotics	Benzoate Metabolism	100000010	501-52-0	2860	149.061
	4247		Food Component/Plant	2,3-dihydroxyisovalerate	LC/MS polar	38276	C04039	HMDB12141	677			1.61		0.867	0.6512	0.3688	0.2747	1.0299	1.6541	0.67	0.6311		100	100		Xenobiotics	Food Component/Plant	100002417	1756-18-9	1050	133.051
	4256			2-oxindole-3-acetate	LC/MS neg	40479		HMDB35514	3080590			2.03		0.4908	0.5076	0.2373	0.2092	0.1306	0.2649	0.2458	0.186		20	60		Xenobiotics	Food Component/Plant	100003109	2971-31-5	2076	190.051
	4260			3-formylindole	LC/MS pos early	62863	C08493	HMDB29737	10256			1.1		0.9305	0.6637	0.736	0.4271	0.5826	0.6405	0.9808	0.9645		100	100		Xenobiotics	Food Component/Plant	100020219		2736	146.06
	4270			3-hydroxyindolin-2-one	LC/MS pos early	42561	C11130		6097			0.4		0.344	0.452	0.1247	0.1444	1.209	0.487	0.5349	0.7786		100	100		Xenobiotics	Food Component/Plant	100003823	61-71-2	2035	132.044
	4282			gluconate	LC/MS polar	587	C00257	HMDB00625	10690			4.61		0.4369	0.4973	0.0254	0.0633	0.3669	1.6919	0.755	1.0587		60	100		Xenobiotics	Food Component/Plant	338	527-07-1	2922	195.051
	4328			cinnamate	LC/MS neg	12115	C00423	HMDB00930	444539			1.55		0.5421	0.5348	0.4337	0.3034	0.4895	0.761	0.7721	0.6103		20	60		Xenobiotics	Food Component/Plant	1259	140-10-3	2878	147.045
	4329			cinnamoylglycine	LC/MS neg	38637		HMDB11621	709625			6.73		0.9709	0.6769	0.1492	0.1624	0.7915	5.327	1.5624	1.5134		100	100		Xenobiotics	Food Component/Plant	100002253	16534-24-0	3127	204.067
	4346			daidzein	LC/MS neg	32453	C10208	HMDB03312	5281708			1		0.0429	0.2173	1	0.5024	0.2663	0.2663	0.438	0.2663		20	20		Xenobiotics	Food Component/Plant	100001219	486-66-8	3566	253.051
	4347			daidzein 7-O-glucuronide	LC/MS neg	62070		HMDB41718	11316354			1.24		0.2324	0.397	0.5016	0.3332	0.3479	0.4297	0.5026	0.3867		20	20		Xenobiotics	Food Component/Plant	100020206		2580	429.083
	4349			genistein sulfate*	LC/MS neg	62061						1.71		0.1553	0.346	0.4692	0.3183	0.0705	0.1203	0.193	0.0921		20	60		Xenobiotics	Food Component/Plant	100020207		3616	349.002
	4354			dihydroferulic acid sulfate	LC/MS neg	62857		HMDB41724	187489			1.18		0.1187	0.3157	0.6189	0.3796	0.4273	0.5025	0.666	0.4634		20	40		Xenobiotics	Food Component/Plant	100020272		1310	275.023
	4361			equol glucuronide	LC/MS neg	41948						1.4		0.625	0.5755	0.2571	0.219	0.3559	0.4979	0.4641	0.4209		20	60		Xenobiotics	Food Component/Plant	100003895		3215	417.119
	4362			equol sulfate	LC/MS neg	40478						62.2		0.9948	0.6812	0.0408	0.0803	0.001	0.0622	0.0079	0.008		40	60		Xenobiotics	Food Component/Plant	100003429		3630	321.044
	4363			ergothioneine	LC/MS neg	37459	C05570	HMDB03045	3032311			3.73		0.8257	0.6426	0.1469	0.161	0.3324	1.2399	0.6701	0.5869		100	80		Xenobiotics	Food Component/Plant	100002154	58511-63-0	821	228.081
	4365			erythritol	LC/MS polar	20699	C00503	HMDB02994	222285			1.59		0.043	0.2173	0.0387	0.0782	1.0761	1.7159	0.9269	1.2674		100	100		Xenobiotics	Food Component/Plant	100000846	149-32-6	1491	167.056
	4371			ferulic acid 4-sulfate	LC/MS neg	47114		HMDB29200	6305574			13.82		0.9333	0.6637	0.0062	0.0278	0.0504	0.6964	0.2034	0.2134		40	80		Xenobiotics	Food Component/Plant	100005389	86321-29-1	1200	273.007
	4399			histidine betaine (hercynine)*	LC/MS pos early	62278			3083620			1.98		0.6277	0.5757	0.2532	0.219	0.6153	1.2196	0.9146	0.7519		100	80		Xenobiotics	Food Component/Plant	100004059	534-30-5	2094	198.124
	4402			homostachydrine*	LC/MS pos early	33009	C08283	HMDB33433	441447			2.85		0.6999	0.5982	0.0983	0.1199	0.1625	0.4625	0.2969	0.2529		60	80		Xenobiotics	Food Component/Plant	100001550	1195-94-4	1750	158.118
	4405			indolin-2-one	LC/MS pos early	43374	C12312		321710			1.69		0.2012	0.377	0.1081	0.1283	0.4712	0.7952	0.7138	0.9457		40	100		Xenobiotics	Food Component/Plant	100004318	59-48-3	2575	134.06
	4424			mannonate*	LC/MS polar	62864			3246006			1.33		0.476	0.5076	0.3989	0.2909	1.0231	1.3656	1.1768	0.9958		100	100		Xenobiotics	Food Component/Plant	100003695	642-99-9	2736	195.051
	4428			methyl indole-3-acetate	LC/MS pos early	1584		HMDB29738	74706			0.83		0.1871	0.3662	0.5625	0.3558	0.709	0.5907	1.3458	1.0044		100	100		Xenobiotics	Food Component/Plant	1104	1912-33-0	3380	190.086
	4513			stachydrine	LC/MS pos early	34384	C10172	HMDB04827	115244			3.69		0.4506	0.5057	0.1033	0.1248	0.7574	2.7927	1.8886	1.2654		100	100		Xenobiotics	Food Component/Plant	100001296	4136-37-2	1440	144.102
	4538			methyl glucopyranoside (alpha + beta)	LC/MS neg	46144						2.47		0.6903	0.5979	0.2037	0.1943	0.9894	2.445	1.7318	1.4321		100	100		Xenobiotics	Food Component/Plant	100005864		1070	193.072
	4569			daidzein sulfate (2)	LC/MS neg	48728						1.94		0.1604	0.3477	0.4444	0.3077	0.03	0.0581	0.098	0.0418		20	60		Xenobiotics	Food Component/Plant	100006363		3330	333.008
	4574			daidzein sulfate (1)	LC/MS neg	48727						1.02		0.3065	0.437	0.9115	0.4811	0.794	0.8112	0.9214	0.8026		20	20		Xenobiotics	Food Component/Plant	100006362		2843	333.007
	4646			caffeic acid sulfate	LC/MS neg	53254		HMDB41708				18.66		0.5969	0.564	0.0034	0.0194	0.2441	4.5558	0.9822	1.3426		100	100		Xenobiotics	Food Component/Plant	100009337		870	258.992
	4648			tartronate (hydroxymalonate)	LC/MS neg	20693	C02287	HMDB35227	45			1.4		0.387	0.4714	0.4914	0.3303	0.5724	0.8033	0.6291	0.4688		80	60		Xenobiotics	Food Component/Plant	100000840	80-69-3	610	118.999
	4655			3-indoleglyoxylic acid	LC/MS neg	63583			73863			2.09		0.2517	0.4027	0.1448	0.1602	0.2982	0.623	0.8351	0.5641		80	60		Xenobiotics	Food Component/Plant	100020372	1477-49-2	2140	188.035
	5098		Drug - Topical Agents	salicylate	LC/MS polar	1515	C00805	HMDB01895	338			0.82		0.0003	0.0147	0.5269	0.3433	0.8453	0.6894	1.8822	0.681		100	60		Xenobiotics	Drug - Topical Agents	501	69-72-7	802	137.024
	5100			2,6-dihydroxybenzoic acid	LC/MS polar	63042		HMDB13676	9338			10.04		0.7047	0.5982	0.0178	0.0543	0.4312	4.3277	1.8011	1.4309		100	100		Xenobiotics	Drug - Topical Agents	100020837	303-07-1	729	153.019
	5104			hydroquinone sulfate	LC/MS neg	35322	C00530	HMDB02434	161220			3.06		0.5763	0.5536	0.0907	0.1162	0.2306	0.7059	0.4107	0.5236		20	60		Xenobiotics	Drug - Topical Agents	100001604	123-31-9	1395	188.986
	5177		Chemical	sulfate*	LC/MS neg	46960	C00059	HMDB01448	1118			1.53		0.1215	0.3157	0.3863	0.2844	1.0403	1.5888	1.1931	0.6986		100	100		Xenobiotics	Chemical	100002528	14808-79-8	616	96.9601
	5180			O-sulfo-L-tyrosine	LC/MS neg	45413			514186			1.69		0.2842	0.4193	0.2354	0.2092	0.8997	1.5172	1.0022	1.3839		100	100		Xenobiotics	Chemical	100005384		990	260.023
	5199			2-aminophenol sulfate	LC/MS neg	43266		HMDB61116	181670			13.59		0.7111	0.5982	0.0418	0.0809	0.0209	0.2841	0.1095	0.0808		20	100		Xenobiotics	Chemical	100004322		1677	188.002
	5228			S-(3-hydroxypropyl)mercapturic acid (HPMA)	LC/MS neg	44552			3371179			1.63		0.0965	0.291	0.1915	0.1872	1.0717	1.7481	0.6355	0.9827		100	100		Xenobiotics	Chemical	100004568	23127-40-4	1576	220.065
	5245			ectoine	LC/MS pos early	35651	C06231		126041			0.46		0.0815	0.2742	0.188	0.1856	1.5282	0.6966	1.3314	0.641		100	60		Xenobiotics	Chemical	100001635	96702-03-3	1980	143.082
	5246			EDTA	LC/MS neg	22163	C00284	HMDB15109	6049			0.38		0.9891	0.6803	0.0706	0.1044	1.1746	0.4471	0.7885	0.7923		100	100		Xenobiotics	Chemical	100001002	60-00-4	643	291.083
	5255			iminodiacetate (IDA)	LC/MS pos early	21025	C19911	HMDB11753	8897			0.03		7.1922e-05	0.0084	0.0006	0.0084	21.3064	0.5971	10.1872	0.4657		100	100		Xenobiotics	Chemical	100000900	142-73-4	830	134.045
	5276			perfluorooctanesulfonate (PFOS)	LC/MS neg	57564	C18142	HMDB59586	74483			0.91		0.1739	0.353	0.7155	0.4173	0.8794	0.7961	1.0887	0.837		100	100		Xenobiotics	Chemical	100010955	1763-23-1	5233	498.93
	5289			trizma acetate	LC/MS pos early	20710	C07182		6503			1.59		0.1967	0.3756	0.7004	0.4134	0.6527	1.0346	0.6848	2.0373		100	100		Xenobiotics	Chemical	100000856	6850-28-8	1884	122.081
	5300			1,2,3-benzenetriol sulfate (2)	LC/MS neg	48762						1		0.0687	0.2669	1	0.5024	0.3536	0.3536	0.6168	0.3536		20	20		Xenobiotics	Chemical	100006374		1709	204.981
	5303			3-hydroxypyridine sulfate	LC/MS neg	48448						3.51		0.3338	0.4461	0.0245	0.062	0.1402	0.4926	0.3772	0.2671		20	80		Xenobiotics	Chemical	100006098	1955-23-3	1595.5	173.987
	5314			6-hydroxyindole sulfate	LC/MS neg	48698						4.54		0.0179	0.1824	0.0006	0.0084	0.2157	0.9791	0.4991	0.946		80	100		Xenobiotics	Chemical	100006260		2498	212.002
	5318			thioproline	LC/MS pos early	53231			93176			1.06		0.4084	0.4861	0.8345	0.4592	0.903	0.9616	1.0083	0.8483		100	100		Xenobiotics	Chemical	100009232	34592-47-4	1250	134.027
	5408	Partially Characterized Molecules	Partially Characterized Molecules	glycine conjugate of C10H14O2 (1)*	LC/MS neg	62146						2.25		0.4266	0.4915	0.0879	0.115	0.9666	2.1773	1.0466	1.3436		100	100		Partially Characterized Molecules	Partially Characterized Molecules	100020254		4335	222.114

## Sheet: Liver PathwayHeatMap
	University of North Carolina at Chapel Hill UNCH-0503-18VWBL Liver
	Heat map of statistically significant biochemicals profiled in this study.
											Three-Way ANOVA
											Genotype Effect
			Blue shaded cells indicate significant (p≤0.05) ANOVA effect.; light blue shaded cells indicate 0.05<p<0.10														WT	KO		WT	KO		Super Pathway	Sub Pathway	Chemical ID	CAS	RI	Mass
												Fold of Change
	Pathway Sort Order	Super Pathway	Sub Pathway	Biochemical Name	Platform	Comp ID	KEGG	HMDB	PUBCHEM	X			X	p-value	q-value	X			X			X
	1	Amino Acid	Glycine, Serine and Threonine Metabolism	glycine	LC/MS pos early	58	C00037	HMDB00123	750			1.03		0.8794	0.48		0.9698	0.9986		100	100		Amino Acid	Glycine, Serine and Threonine Metabolism	340	56-40-6	1375	76.0393
	2			N-acetylglycine	LC/MS polar	27710		HMDB00532	10972			2.27		0.0378	0.0796		0.8784	1.9928		100	100		Amino Acid	Glycine, Serine and Threonine Metabolism	100001006	543-24-8	1780	116.035
	4			sarcosine	LC/MS pos early	1516	C00213	HMDB00271	1088			1.2		0.5803	0.385		1.5054	1.8117		100	100		Amino Acid	Glycine, Serine and Threonine Metabolism	1023	107-97-1	1280	90.055
	5			dimethylglycine	LC/MS pos early	5086	C01026	HMDB00092	673			1.1		0.5171	0.3546		0.8907	0.9819		100	100		Amino Acid	Glycine, Serine and Threonine Metabolism	806	1118-68-9	1104	104.071
	6			betaine	LC/MS pos early	3141	C00719	HMDB00043	247			1.52		0.0276	0.0649		0.5483	0.8332		100	100		Amino Acid	Glycine, Serine and Threonine Metabolism	799	107-43-7	1064	118.086
	7			betaine aldehyde	LC/MS pos early	15499	C00576	HMDB01252	249			1.95		0.1565	0.179		0.6366	1.2426		100	100		Amino Acid	Glycine, Serine and Threonine Metabolism	1219	7758-31-8	1915	120.102
	9			serine	LC/MS pos early	1648	C00065	HMDB00187	5951			1.2		0.1877	0.2001		0.8694	1.0417		100	100		Amino Acid	Glycine, Serine and Threonine Metabolism	503	56-45-1	1239	106.05
	16			threonine	LC/MS pos early	1284	C00188	HMDB00167	6288			1.17		0.1564	0.179		0.8818	1.0342		100	100		Amino Acid	Glycine, Serine and Threonine Metabolism	564	72-19-5	1514	120.066
	17			N-acetylthreonine	LC/MS neg	33939		HMDB62557	152204			1.08		0.764	0.4444		0.8419	0.9074		100	100		Amino Acid	Glycine, Serine and Threonine Metabolism	100001274	17093-74-2	821.6	160.062
	21			homoserine	LC/MS polar	18351	C00263	HMDB00719	12647			1.62		0.3347	0.2771		0.99	1.6071		40	60		Amino Acid	Glycine, Serine and Threonine Metabolism	100000458	672-15-1	2875.8	118.051
	28		Alanine and Aspartate Metabolism	alanine	LC/MS pos early	1126	C00041	HMDB00161	5950			0.87		0.0462	0.0898		1.1016	0.9538		100	100		Amino Acid	Alanine and Aspartate Metabolism	811	56-41-7	1700	90.055
	30			N-acetylalanine	LC/MS polar	1585	C02847	HMDB00766	88064			1.4		0.0278	0.0649		0.7507	1.054		100	100		Amino Acid	Alanine and Aspartate Metabolism	1110	97-69-8	1564.8	130.051
	32			N,N-dimethylalanine	LC/MS pos early	63151			5488191			27.54		5.1869e-05	0.001		0.1364	3.7571		0	100		Amino Acid	Alanine and Aspartate Metabolism	100020371	2812-31-9	1370	118.086
	35			aspartate	LC/MS pos early	443	C00049	HMDB00191	5960			1.15		0.5339	0.3636		0.8567	0.9819		100	100		Amino Acid	Alanine and Aspartate Metabolism	234	56-84-8	1165	134.045
	36			N-acetylaspartate (NAA)	LC/MS polar	22185	C01042	HMDB00812	65065			0.89		0.753	0.4403		0.7785	0.6961		100	100		Amino Acid	Alanine and Aspartate Metabolism	100000787	997-55-7;997-55-7	3143	174.041
	39			asparagine	LC/MS pos early	512	C00152	HMDB00168	6267			1.31		0.1138	0.1479		0.7356	0.9616		100	100		Amino Acid	Alanine and Aspartate Metabolism	917	70-47-3	1225	133.061
	40			N-acetylasparagine	LC/MS pos early	33942		HMDB06028	99715			1.42		0.0599	0.1038		0.9768	1.3874		100	100		Amino Acid	Alanine and Aspartate Metabolism	100001257	4033-40-3	785	175.071
	42		Glutamate Metabolism	glutamate	LC/MS pos early	57	C00025	HMDB00148	611			1.41		0.0916	0.1296		0.6313	0.8896		100	100		Amino Acid	Glutamate Metabolism	561	56-86-0	1500	148.06
	43			glutamine	LC/MS pos early	53	C00064	HMDB00641	5961			0.85		0.1107	0.1454		1.1812	1.0074		100	100		Amino Acid	Glutamate Metabolism	563	56-85-9	1291	147.076
	45			N-acetylglutamate	LC/MS pos early	15720	C00624	HMDB01138	70914			1.37		0.2382	0.2314		0.9045	1.2419		100	100		Amino Acid	Glutamate Metabolism	100000282	5817-08-03	1050	190.071
	46			N-acetylglutamine	LC/MS pos early	33943	C02716	HMDB06029	182230			1.14		0.4073	0.3104		1.4384	1.6469		100	100		Amino Acid	Glutamate Metabolism	100001253	2490-97-3	845	189.087
	50			gamma-carboxyglutamate	LC/MS pos early	38754		HMDB41900	40772			0.94		0.7125	0.4324		0.9501	0.8975		100	100		Amino Acid	Glutamate Metabolism	100002679	56271-99-9	903	192.05
	51			glutamate, gamma-methyl ester	LC/MS pos early	33487		HMDB61715	68662			0.77		0.2189	0.2199		1.2587	0.9675		100	100		Amino Acid	Glutamate Metabolism	100001103	1499-55-4;1499-55-4	2170	162.076
	52			pyroglutamine*	LC/MS pos early	46225			134508			1.51		0.026	0.0624		1.3131	1.9792		100	100		Amino Acid	Glutamate Metabolism	100001540	2353-44-8	1900	129.066
	55			gamma-aminobutyrate (GABA)	LC/MS pos early	1416	C00334	HMDB00112	119			1.17		0.277	0.2505		0.9281	1.0825		100	100		Amino Acid	Glutamate Metabolism	141	56-12-2	2048	104.071
	56			carboxyethyl-GABA	LC/MS pos early	40007		HMDB02201	2572			1.08		0.6288	0.4045		0.9769	1.0516		100	100		Amino Acid	Glutamate Metabolism	100003260	4386-03-02	2085	176.092
	57			N-methyl-GABA	LC/MS pos early	39577	C15987		70703			33.93		3.3658e-07	3.2376e-05		1.0333	35.057		100	100		Amino Acid	Glutamate Metabolism	100003152	1119-48-8	2109	118.086
	60			S-1-pyrroline-5-carboxylate	LC/MS pos early	42370	C04322	HMDB01301	1196			1.17		0.5716	0.3805		1.0427	1.2193		100	100		Amino Acid	Glutamate Metabolism	35	2906-39-0	1528	114.055
	66		Histidine Metabolism	histidine	LC/MS neg	59	C00135	HMDB00177	6274			1.36		0.3397	0.2787		0.8871	1.2097		100	100		Amino Acid	Histidine Metabolism	355	5934-29-2	755.9	154.062
	67			1-methylhistidine	LC/MS pos early	30460	C01152	HMDB00001	92105			1.34		0.1483	0.1766		1.602	2.1528		100	100		Amino Acid	Histidine Metabolism	100001051	332-80-9	2755	170.092
	68			3-methylhistidine	LC/MS pos early	15677	C01152	HMDB00479	64969			2.39		0.005	0.0205		0.9091	2.1746		100	100		Amino Acid	Histidine Metabolism	100000042	368-16-1	2670	170.092
	69			N-acetylhistidine	LC/MS pos early	33946	C02997	HMDB32055	75619			0.59		0.0005	0.0036		1.8802	1.1002		100	100		Amino Acid	Histidine Metabolism	100001293	39145-52-3	2065	198.087
	70			N-acetyl-3-methylhistidine*	LC/MS pos early	43256			193270			1.7		0.1499	0.177		1.2251	2.0776		100	100		Amino Acid	Histidine Metabolism	100002204	37841-04-6	2056	212.103
	71			N-acetyl-1-methylhistidine*	LC/MS pos early	43255			193270			0.67		0.122	0.157		3.7988	2.5372		100	100		Amino Acid	Histidine Metabolism	100004299		2100	212.103
	75			imidazole propionate	LC/MS pos early	40730		HMDB02271	70630			0.54		0.0407	0.0839		1.9017	1.0246		100	100		Amino Acid	Histidine Metabolism	100003434	1074-59-5	2263	141.066
	76			formiminoglutamate	LC/MS pos early	43493	C00439	HMDB00854	439233			1.51		0.4216	0.316		0.4207	0.6359		100	100		Amino Acid	Histidine Metabolism	100002500	816-90-0	1880	175.071
	77			imidazole lactate	LC/MS polar	15716	C05568	HMDB02320	440129			0.25		1.8352e-08	2.3537e-06		5.7031	1.4518		100	100		Amino Acid	Histidine Metabolism	100000263	14403-45-3	2241.6	155.046
	81			anserine	LC/MS pos early	15747	C01262	HMDB00194	112072			0.9		0.7877	0.4532		1.7679	1.5932		100	100		Amino Acid	Histidine Metabolism	100000044	10030-52-1	2924	241.13
	82			histamine	LC/MS pos early	1574	C00388	HMDB00870	774			6.07		0.2411	0.2321		0.3067	1.8625		20	40		Amino Acid	Histidine Metabolism	354	51-45-6	3035	112.087
	84			1-methylhistamine	LC/MS pos early	43831	C05127	HMDB00898	3614			0.42		0.372	0.2945		2.8026	1.1845		100	100		Amino Acid	Histidine Metabolism	100001204	501-75-7	3040	126.103
	85			1-methyl-4-imidazoleacetate	LC/MS pos early	32350	C05828	HMDB02820	75810			0.74		0.3055	0.2641		0.9123	0.6794		100	100		Amino Acid	Histidine Metabolism	100001208	2625-49-2	2064	141.066
	86			1-methyl-5-imidazoleacetate	LC/MS pos early	62946		HMDB04988	6451814			1.98		0.092	0.1296		1.3116	2.6004		100	100		Amino Acid	Histidine Metabolism	100002910	4200-48-0	1989	141.066
	88			1-ribosyl-imidazoleacetate*	LC/MS pos early	61868	C05131	HMDB02331	5117448			0.27		0.0025	0.0121		3.9875	1.0881		100	100		Amino Acid	Histidine Metabolism	100001668	29605-99-0	2006	259.092
	89			4-imidazoleacetate	LC/MS pos early	32349	C02835	HMDB02024	96215			0.42		0.0006	0.0043		2.3714	1.0075		100	100		Amino Acid	Histidine Metabolism	100001207	645-65-8	2055	127.05
	97		Lysine Metabolism	lysine	LC/MS pos early	1301	C00047	HMDB00182	5962			1.09		0.5358	0.3637		0.8723	0.9465		100	100		Amino Acid	Lysine Metabolism	407	56-87-1	2850	147.113
	98			N2-acetyllysine	LC/MS polar	36751	C12989	HMDB00446	92907			0.67		0.2267	0.224		2.1989	1.4643		100	100		Amino Acid	Lysine Metabolism	100001721	1946-82-3	3372.6	187.109
	99			N6-acetyllysine	LC/MS neg	36752	C02727	HMDB00206	92832			1.28		0.2107	0.2145		0.6936	0.8855		100	100		Amino Acid	Lysine Metabolism	100001734	692-04-6	1059	187.109
	101			N2-acetyl,N6-methyllysine	LC/MS pos early	62954						1.72		0.0723	0.1177		0.8732	1.4986		80	100		Amino Acid	Lysine Metabolism	100020546		2168	203.139
	106			N6-methyllysine	LC/MS pos early	62860	C02728	HMDB02038	164795			1.62		0.0251	0.0611		0.5373	0.8698		100	100		Amino Acid	Lysine Metabolism	100003415	1188-07-4	2831	161.128
	107			N6,N6-dimethyllysine	LC/MS pos early	62862	C05545	HMDB13287	193344			1.27		0.2264	0.224		0.597	0.7587		100	100		Amino Acid	Lysine Metabolism	100020417	2259-86-1	2831	175.144
	108			N6,N6,N6-trimethyllysine	LC/MS pos early	1498	C03793	HMDB01325	440120			1.07		0.6013	0.3934		0.8578	0.9172		100	100		Amino Acid	Lysine Metabolism	189	23284-33-5	2825	189.16
	111			5-(galactosylhydroxy)-L-lysine	LC/MS pos early	43582						0.86		0.2553	0.2396		0.7772	0.6657		100	100		Amino Acid	Lysine Metabolism	100002462	32448-36-5	2755	325.161
	112			fructosyllysine	LC/MS pos early	46227			123708			0.96		0.8415	0.4672		0.7506	0.7242		100	100		Amino Acid	Lysine Metabolism	100005373	21291-40-7	2784	309.166
	113			saccharopine	LC/MS pos early	1495	C00449	HMDB00279	160556			0.82		0.7203	0.4339		1.1103	0.9125		100	100		Amino Acid	Lysine Metabolism	392	997-68-2	2530	277.139
	114			2-aminoadipate	LC/MS pos early	6146	C00956	HMDB00510	469			0.75		0.4383	0.3225		0.9325	0.7007		100	100		Amino Acid	Lysine Metabolism	381	542-32-5;1118-90-7	1912	162.076
	118			glutarylcarnitine (C5-DC)	LC/MS pos early	44664		HMDB13130	71464488			1.76		0.0026	0.0125		0.534	0.9406		100	100		Amino Acid	Lysine Metabolism	100001593	102636-82-8	2393	276.144
	122			pipecolate	LC/MS pos early	1444	C00408	HMDB00070	849			1.5		0.0752	0.1205		1.2523	1.8723		100	100		Amino Acid	Lysine Metabolism	1025	4043-87-2	2200	130.086
	126			5-aminovalerate	LC/MS pos early	18319	C00431	HMDB03355	138			4.63		2.2182e-05	0.0005		0.6096	2.8212		100	100		Amino Acid	Lysine Metabolism	100000454	660-88-8	2220	118.086
	128			N,N,N-trimethyl-5-aminovalerate	LC/MS pos early	57687						4.7		1.0356e-06	5.7672e-05		0.3961	1.8614		100	100		Amino Acid	Lysine Metabolism	100015962		2186	160.133
	129		Phenylalanine Metabolism	phenylalanine	LC/MS pos early	64	C00079	HMDB00159	6140			1.17		0.1428	0.1731		0.8766	1.0276		100	100		Amino Acid	Phenylalanine Metabolism	460	63-91-2	2878	166.086
	130			N-acetylphenylalanine	LC/MS neg	33950	C03519	HMDB00512	74839			1.68		0.106	0.1419		0.6924	1.1659		100	100		Amino Acid	Phenylalanine Metabolism	100001256	2018-61-3	2597	206.082
	134			1-carboxyethylphenylalanine	LC/MS neg	62566						1.23		0.1382	0.1704		0.8499	1.0477		100	100		Amino Acid	Phenylalanine Metabolism	100020419		2844	236.093
	138			phenylpyruvate	LC/MS polar	566	C00166	HMDB00205	997			1.31		0.413	0.3127		0.428	0.5623		0	20		Amino Acid	Phenylalanine Metabolism	241	156-06-9	845	163.04
	139			phenyllactate (PLA)	LC/MS polar	22130	C05607	HMDB00779	3848			1.72		0.0643	0.109		0.7377	1.2663		60	100		Amino Acid	Phenylalanine Metabolism	100000774	828-01-3	908	165.056
	144			2-hydroxyphenylacetate	LC/MS polar	1432	C05852	HMDB00669	11970			1.44		0.314	0.2691		0.4111	0.5904		20	40		Amino Acid	Phenylalanine Metabolism	235	614-75-5	858.6	151.04
	150		Tyrosine Metabolism	tyrosine	LC/MS pos early	1299	C00082	HMDB00158	6057			1.17		0.2421	0.2323		0.8863	1.0348		100	100		Amino Acid	Tyrosine Metabolism	815	60-18-4	2430	182.081
	152			1-carboxyethyltyrosine	LC/MS neg	62564						1.05		0.6949	0.4254		1.0166	1.0644		100	100		Amino Acid	Tyrosine Metabolism	100020421		1846	252.088
	161			4-hydroxyphenylpyruvate	LC/MS neg	1669	C01179	HMDB00707	979			1.22		0.5059	0.3501		1.0246	1.2503		100	100		Amino Acid	Tyrosine Metabolism	1141	156-39-8	1690	179.035
	166			3-(4-hydroxyphenyl)lactate	LC/MS neg	32197	C03672	HMDB00755	9378			1.13		0.3799	0.2974		1.2873	1.4497		100	100		Amino Acid	Tyrosine Metabolism	240	6482-98-0	1379	181.051
	170			phenol sulfate	LC/MS neg	32553	C02180	HMDB60015	74426			2.59		0.0218	0.0547		0.6242	1.6189		100	100		Amino Acid	Tyrosine Metabolism	100001510	937-34-8	2156	172.991
	171			phenol glucuronide	LC/MS neg	52747		HMDB60014	87235			3.62		0.0278	0.0649		1.1818	4.2772		100	100		Amino Acid	Tyrosine Metabolism	100006679	17685-05-1	1800	269.067
	197			O-methyltyrosine	LC/MS pos early	37451		HMDB14903	76957			1.78		0.0061	0.0235		0.7314	1.3036		100	100		Amino Acid	Tyrosine Metabolism	100002078	1080-06-4	2790	196.097
	205			p-cresol glucuronide*	LC/MS neg	48841		HMDB11686	154035			0.21		0.0014	0.0073		2.1168	0.4347		100	80		Amino Acid	Tyrosine Metabolism	100006191	17680-99-8	2420	283.082
	207			N-formylphenylalanine	LC/MS neg	48433			759256			3.71		0.1031	0.1397		1.0604	3.9307		100	80		Amino Acid	Tyrosine Metabolism	100006056	13200-85-6	2360	192.067
	210			4-hydroxycinnamate sulfate	LC/MS neg	48410			6070438			25.99		0.0007	0.0047		0.1481	3.8492		20	80		Amino Acid	Tyrosine Metabolism	100006095	376374-66-2	1000	242.997
	227		Tryptophan Metabolism	tryptophan	LC/MS pos early	54	C00078	HMDB00929	6305			1.13		0.261	0.2407		0.877	0.9936		100	100		Amino Acid	Tryptophan Metabolism	565	73-22-3	2986	205.097
	234			C-glycosyltryptophan	LC/MS neg	48782			10981970			1.06		0.8701	0.4763		0.9396	0.992		100	100		Amino Acid	Tryptophan Metabolism	100006379	180509-18-6	1777	365.135
	238			kynurenine	LC/MS pos early	15140	C00328	HMDB00684	161166			1.58		0.3032	0.2634		0.898	1.4207		100	100		Amino Acid	Tryptophan Metabolism	100000265	2922-83-0	2739	209.092
	242			kynurenate	LC/MS neg	1417	C01717	HMDB00715	3845			1.3		0.914	0.4909		1.0188	1.3252		100	100		Amino Acid	Tryptophan Metabolism	98	492-27-3	2224	188.035
	248			xanthurenate	LC/MS pos early	15679	C02470	HMDB00881	5699			0.81		0.283	0.2511		0.9126	0.74		100	20		Amino Acid	Tryptophan Metabolism	100000015	59-007	2236	206.045
	252			picolinate	LC/MS pos early	1512	C10164	HMDB02243	1018			1.49		0.2453	0.2348		0.8494	1.2684		100	100		Amino Acid	Tryptophan Metabolism	1022	98-98-6	910	124.039
	257			serotonin	LC/MS pos early	2342	C00780	HMDB00259	5202			0.51		0.0122	0.0381		1.6766	0.8542		100	100		Amino Acid	Tryptophan Metabolism	504	153-98-0	2550	177.102
	260			5-hydroxyindoleacetate	LC/MS pos early	437	C05635	HMDB00763	1826			1.32		0.5049	0.35		0.9079	1.1953		100	100		Amino Acid	Tryptophan Metabolism	71	54-16-0	1893	192.066
	264			indolelactate	LC/MS neg	18349	C02043	HMDB00671	92904			1.02		0.8962	0.4857		0.8555	0.8713		100	100		Amino Acid	Tryptophan Metabolism	100000463	832-97-3	2286	204.067
	265			indoleacetate	LC/MS pos early	27513	C00954	HMDB00197	802			2.48		0.0436	0.087		0.5615	1.391		60	60		Amino Acid	Tryptophan Metabolism	100001034	6505-45-9	2850	176.071
	273			indole-3-carboxylate	LC/MS neg	38116	C19837	HMDB03320	69867			1.18		0.6935	0.4254		1.0696	1.2611		100	100		Amino Acid	Tryptophan Metabolism	100002185	771-50-6	1710	160.04
	275			indoleacetylglycine	LC/MS neg	54730			446640			1.25		0.67	0.4158		0.8135	1.0195		60	60		Amino Acid	Tryptophan Metabolism	100006730		2610	231.078
	279			3-indoxyl sulfate	LC/MS neg	27672		HMDB00682	10258			1.58		0.0672	0.1116		0.577	0.9096		100	100		Amino Acid	Tryptophan Metabolism	100000467	2642-37-7	2222.2	212.002
	287		Leucine, Isoleucine and Valine Metabolism	leucine	LC/MS pos early	60	C00123	HMDB00687	6106			1.12		0.2922	0.2555		0.9104	1.0224		100	100		Amino Acid	Leucine, Isoleucine and Valine Metabolism	397	61-90-5	2864	132.102
	288			N-acetylleucine	LC/MS neg	1587	C02710	HMDB11756	70912			2.18		0.0002	0.002		0.8932	1.9492		100	100		Amino Acid	Leucine, Isoleucine and Valine Metabolism	1082	1188-21-2	2400	172.098
	292			1-carboxyethylleucine	LC/MS neg	62559						1.41		0.0258	0.0624		0.7832	1.1049		100	100		Amino Acid	Leucine, Isoleucine and Valine Metabolism	100020425		2663	202.108
	303			isovalerylglycine	LC/MS neg	35107		HMDB00678	546304			1.51		0.1947	0.2047		0.9523	1.4409		100	100		Amino Acid	Leucine, Isoleucine and Valine Metabolism	100001452	16284-60-9	1950	158.082
	304			isovalerylcarnitine (C5)	LC/MS pos early	34407		HMDB00688	6426851			1.68		0.075	0.1205		0.8284	1.3919		100	100		Amino Acid	Leucine, Isoleucine and Valine Metabolism	100001393	31023-24-2	3085	246.17
	310			3-methylcrotonylglycine	LC/MS pos early	31940		HMDB00459	169485			1.88		0.0425	0.0861		0.6811	1.2832		100	100		Amino Acid	Leucine, Isoleucine and Valine Metabolism	100001149	33008-07-0	1980	158.081
	311			beta-hydroxyisovalerate	LC/MS polar	12129		HMDB00754	69362			0.75		0.2498	0.2368		1.0497	0.7833		80	100		Amino Acid	Leucine, Isoleucine and Valine Metabolism	1442	625-08-1	1149.8	117.056
	327			isoleucine	LC/MS pos early	1125	C00407	HMDB00172	6306			1.27		0.0178	0.049		0.7981	1.0144		100	100		Amino Acid	Leucine, Isoleucine and Valine Metabolism	376	73-32-5	2800	132.102
	329			N-acetylisoleucine	LC/MS pos early	33967		HMDB61684	2802421			1.4		0.0761	0.1205		0.9387	1.3097		100	100		Amino Acid	Leucine, Isoleucine and Valine Metabolism	100001276	3077-46-1	2600	174.112
	333			1-carboxyethylisoleucine	LC/MS neg	62558						1.41		0.0368	0.0778		0.7809	1.1005		100	100		Amino Acid	Leucine, Isoleucine and Valine Metabolism	100020427		2628	202.108
	337			2-methylbutyrylcarnitine (C5)	LC/MS pos early	45095		HMDB00378	6426901			1.68		0.1508	0.1775		0.7228	1.2137		100	100		Amino Acid	Leucine, Isoleucine and Valine Metabolism	100001509	31023-25-3	3050	246.17
	339			2-methylbutyrylglycine	LC/MS neg	31928		HMDB00339	193872			1.43		0.1989	0.2069		0.9483	1.3589		100	100		Amino Acid	Leucine, Isoleucine and Valine Metabolism	100001155	52320-67-9	1884	158.082
	340			tiglylcarnitine (C5:1-DC)	LC/MS pos early	35428		HMDB02366	22833596			2.39		0.0004	0.0032		0.3429	0.8191		80	100		Amino Acid	Leucine, Isoleucine and Valine Metabolism	100001597	64191-86-2	2962	244.154
	345			ethylmalonate	LC/MS polar	15765		HMDB00622	11756			0.87		0.4314	0.321		1.5168	1.319		100	100		Amino Acid	Leucine, Isoleucine and Valine Metabolism	2054	601-75-2	2785	131.035
	346			methylsuccinate	LC/MS polar	15745		HMDB01844	10349			1.4		0.4155	0.3129		0.5763	0.8044		100	100		Amino Acid	Leucine, Isoleucine and Valine Metabolism	2051	498-21-5	2800	131.035
	352			valine	LC/MS pos early	1649	C00183	HMDB00883	6287			1.17		0.2314	0.2272		0.8676	1.0173		100	100		Amino Acid	Leucine, Isoleucine and Valine Metabolism	566	72-18-4	2479	118.086
	353			N-acetylvaline	LC/MS neg	1591		HMDB11757	66789			1.73		0.009	0.0312		0.7605	1.3147		100	100		Amino Acid	Leucine, Isoleucine and Valine Metabolism	1084	96-81-1	1704	158.082
	356			1-carboxyethylvaline	LC/MS neg	62562						1.22		0.1731	0.1891		0.8991	1.0927		100	100		Amino Acid	Leucine, Isoleucine and Valine Metabolism	100020423		2008	188.093
	359			alpha-hydroxyisovalerate	LC/MS polar	46537		HMDB00407	99823			0.63		0.0189	0.0503		1.9068	1.1958		100	100		Amino Acid	Leucine, Isoleucine and Valine Metabolism	100001300	600-37-3	1052	117.056
	363			3-hydroxyisobutyrate	LC/MS polar	1549	C06001	HMDB00336	87			1.13		0.7236	0.4339		0.9119	1.0322		100	80		Amino Acid	Leucine, Isoleucine and Valine Metabolism	111	2068-83-9	1619	103.04
	369		Methionine, Cysteine, SAM and Taurine Metabolism	methionine	LC/MS pos early	1302	C00073	HMDB00696	6137			1.26		0.0892	0.1287		0.7829	0.9883		100	100		Amino Acid	Methionine, Cysteine, SAM and Taurine Metabolism	415	63-68-3	2526	150.058
	370			N-acetylmethionine	LC/MS neg	1589	C02712	HMDB11745	448580			1.85		0.0002	0.0023		0.6628	1.2259		100	100		Amino Acid	Methionine, Cysteine, SAM and Taurine Metabolism	1083	65-82-7	1787	190.054
	371			N-formylmethionine	LC/MS neg	2829	C03145	HMDB01015	439750			1.96		0.0143	0.0416		0.9865	1.9313		100	100		Amino Acid	Methionine, Cysteine, SAM and Taurine Metabolism	194	4289-98-9	1543.8	176.039
	372			S-methylmethionine	LC/MS pos early	38127	C05319	HMDB38670	458			29.7		1.3414e-08	2.3537e-06		0.8089	24.0239		100	100		Amino Acid	Methionine, Cysteine, SAM and Taurine Metabolism	100002183	3493-12-07	2555	164.074
	374			methionine sulfoxide	LC/MS pos early	18374	C02989	HMDB02005	158980			2.84		0.0007	0.0048		0.4748	1.3492		100	100		Amino Acid	Methionine, Cysteine, SAM and Taurine Metabolism	100000039	3226-65-1	1272	166.053
	375			N-acetylmethionine sulfoxide	LC/MS pos early	45428			193368			4.32		5.6907e-06	0.0002		0.327	1.4136		80	100		Amino Acid	Methionine, Cysteine, SAM and Taurine Metabolism	100005463	108646-71-5	880	208.064
	379			S-adenosylmethionine (SAM)	LC/MS pos early	15915	C00019	HMDB01185	34756			0.82		0.6022	0.3934		1.0983	0.9005		100	100		Amino Acid	Methionine, Cysteine, SAM and Taurine Metabolism	1263	24346-00-7;86867-01-8;86867-0108	3002	399.145
	380			S-adenosylhomocysteine (SAH)	LC/MS neg	42382	C00021	HMDB00939	439155			1		0.8818	0.4806		1.2252	1.2273		100	100		Amino Acid	Methionine, Cysteine, SAM and Taurine Metabolism	197	979-92-0	1832.4	383.114
	384			homocysteine	LC/MS pos early	15128	C00155	HMDB00742	778			0.67		0.0899	0.1287		1.538	1.0248		100	100		Amino Acid	Methionine, Cysteine, SAM and Taurine Metabolism	311	454-29-5	2155	136.043
	387			cystathionine	LC/MS pos early	15705	C02291	HMDB00099	439258			0.81		0.2474	0.2351		0.9883	0.7957		100	100		Amino Acid	Methionine, Cysteine, SAM and Taurine Metabolism	310	535-34-2	2270	223.075
	389			cysteine	LC/MS pos early	1868	C00097	HMDB00574	5862			0.62		0.1927	0.2037		1.4582	0.9099		100	100		Amino Acid	Methionine, Cysteine, SAM and Taurine Metabolism	800	52-90-4;56-89-3	1475	122.027
	391			S-methylcysteine	LC/MS pos early	39592		HMDB02108	24417			1.48		0.0515	0.0977		0.5903	0.8744		100	100		Amino Acid	Methionine, Cysteine, SAM and Taurine Metabolism	100002749	1187-84-4	1955	119.016
	401			cysteine sulfinic acid	LC/MS pos early	37443	C00606	HMDB00996	109			0.71		0.3201	0.2715		0.5402	0.383		80	0		Amino Acid	Methionine, Cysteine, SAM and Taurine Metabolism	100002113	207121-48-0	597	154.017
	403			hypotaurine	LC/MS pos early	590	C00519	HMDB00965	107812			1.4		0.9026	0.4885		1.134	1.5864		100	100		Amino Acid	Methionine, Cysteine, SAM and Taurine Metabolism	358	300-84-5	724	110.027
	404			taurine	LC/MS neg	2125	C00245	HMDB00251	1123			0.76		0.0004	0.0032		1.0627	0.8069		100	100		Amino Acid	Methionine, Cysteine, SAM and Taurine Metabolism	512	107-35-7	690	124.007
	406			N-acetyltaurine	LC/MS neg	48187			159864			1.74		0.5011	0.35		1.0947	1.9011		100	100		Amino Acid	Methionine, Cysteine, SAM and Taurine Metabolism	100005466		800	166.018
	408			taurocyamine	LC/MS neg	35117	C01959	HMDB03584	68340			0.53		0.0232	0.0577		0.8572	0.452		100	100		Amino Acid	Methionine, Cysteine, SAM and Taurine Metabolism	100001418	543-18-0	734	166.029
	412		Urea cycle; Arginine and Proline Metabolism	arginine	LC/MS pos early	1638	C00062	HMDB00517	232			1.24		0.3359	0.2771		0.8272	1.0259		100	100		Amino Acid	Urea cycle; Arginine and Proline Metabolism	231	1119-34-2	2825	175.119
	413			argininosuccinate	LC/MS pos early	15497	C03406	HMDB00052	828			1.55		0.0766	0.1207		0.7368	1.1421		100	100		Amino Acid	Urea cycle; Arginine and Proline Metabolism	232	156637-58-0	2745	291.13
	414			urea	LC/MS pos early	1670	C00086	HMDB00294	1176			1.2		0.4396	0.3225		0.9377	1.1252		100	100		Amino Acid	Urea cycle; Arginine and Proline Metabolism	533	57-13-6	700	121.072
	416			ornithine	LC/MS pos early	1493	C00077	HMDB03374	6262			1.05		0.7335	0.4362		0.8796	0.9236		100	100		Amino Acid	Urea cycle; Arginine and Proline Metabolism	444	3184-13-2	2800	133.097
	420			2-oxoarginine*	LC/MS pos early	55072	C03771	HMDB04225	558			0.74		0.1935	0.204		1.5493	1.1513		100	100		Amino Acid	Urea cycle; Arginine and Proline Metabolism	100002784	3715-10-04	1760	174.087
	421			citrulline	LC/MS pos early	2132	C00327	HMDB00904	9750			1.29		0.2784	0.2509		0.9258	1.198		100	100		Amino Acid	Urea cycle; Arginine and Proline Metabolism	391	372-75-8	1520	176.103
	422			homoarginine	LC/MS pos early	22137	C01924	HMDB00670	9085			0.39		0.0368	0.0778		0.8783	0.3435		100	100		Amino Acid	Urea cycle; Arginine and Proline Metabolism	100000961	156-86-5	2882	189.135
	423			homocitrulline	LC/MS pos early	22138	C02427	HMDB00679	65072			0.61		0.1441	0.1731		1.6102	0.9847		100	100		Amino Acid	Urea cycle; Arginine and Proline Metabolism	100000963	1190-49-4	1908	190.119
	424			proline	LC/MS pos early	1898	C00148	HMDB00162	145742			1.17		0.1398	0.1718		0.8302	0.9725		100	100		Amino Acid	Urea cycle; Arginine and Proline Metabolism	480	147-85-3	1603	116.071
	427			dimethylarginine (SDMA + ADMA)	LC/MS pos early	36808	C03626	HMDB01539	123831			1.16		0.6103	0.3967		0.7598	0.885		100	100		Amino Acid	Urea cycle; Arginine and Proline Metabolism	100001810	102783-24-4	2850	203.15
	428			N-acetylarginine	LC/MS pos early	33953	C02562	HMDB04620	67427			0.75		0.1095	0.1443		2.5681	1.9213		100	100		Amino Acid	Urea cycle; Arginine and Proline Metabolism	100001266	155-84-0	2245	217.13
	432			N-acetylcitrulline	LC/MS polar	48434	C15532	HMDB00856	656979			2.08		0.1619	0.1816		0.747	1.5511		60	60		Amino Acid	Urea cycle; Arginine and Proline Metabolism	100001577	33965-42-3	2067	216.099
	434			N-delta-acetylornithine	LC/MS neg	43249			9920500			8.46		0.0002	0.0021		0.4209	3.5606		20	100		Amino Acid	Urea cycle; Arginine and Proline Metabolism	100004523		858	173.093
	435			N-alpha-acetylornithine	LC/MS pos early	32984	C00437	HMDB03357	439232			1.26		0.5359	0.3637		1.1468	1.4461		100	100		Amino Acid	Urea cycle; Arginine and Proline Metabolism	100000285	6205-08-09	2000	175.108
	439			trans-4-hydroxyproline	LC/MS pos early	32306	C01157	HMDB00725	5810			0.79		0.1425	0.1731		1.8545	1.466		100	100		Amino Acid	Urea cycle; Arginine and Proline Metabolism	1001	51-35-4	1064	132.066
	441			pro-hydroxy-pro	LC/MS pos early	35127		HMDB06695	11673055			0.53		0.1311	0.1648		1.2535	0.6695		100	100		Amino Acid	Urea cycle; Arginine and Proline Metabolism	100001167	18684-24-7	2128	229.118
	445			N,N,N-trimethyl-alanylproline betaine (TMAP)	LC/MS pos early	62947						0.42		0.2797	0.2511		2.1324	0.9038		100	100		Amino Acid	Urea cycle; Arginine and Proline Metabolism	100020217		2470	229.155
	447			N-monomethylarginine	LC/MS pos early	43586	C03884	HMDB29416	132862			1.22		0.3947	0.3052		0.7742	0.9468		100	100		Amino Acid	Urea cycle; Arginine and Proline Metabolism	100004488	53308-83-1	2845	189.135
	448			argininate*	LC/MS pos early	57461		HMDB03148	160437			0.7		0.09	0.1287		1.4707	1.0358		100	100		Amino Acid	Urea cycle; Arginine and Proline Metabolism	100002769	157-07-3	2150	176.103
	453		Creatine Metabolism	guanidinoacetate	LC/MS pos early	43802	C00581	HMDB00128	763			1.41		0.2469	0.2351		0.6027	0.8482		100	100		Amino Acid	Creatine Metabolism	344	352-97-6	1937	118.061
	454			creatine	LC/MS pos early	27718	C00300	HMDB00064	586			0.69		0.1984	0.2068		1.2773	0.8767		100	100		Amino Acid	Creatine Metabolism	1221	57-00-1	1947	132.077
	455			creatinine	LC/MS pos early	513	C00791	HMDB00562	588			0.71		0.0929	0.1299		1.0511	0.7456		100	100		Amino Acid	Creatine Metabolism	275	60-27-5	2055	114.066
	462		Polyamine Metabolism	putrescine	LC/MS pos early	1408	C00134	HMDB01414	1045			0.73		0.0972	0.1355		0.921	0.674		100	100		Amino Acid	Polyamine Metabolism	49	110-60-1	3027	89.1073
	467			N-acetyl-isoputreanine	LC/MS pos early	62309						0.71		0.1582	0.179		0.6516	0.4608		100	100		Amino Acid	Polyamine Metabolism	100020487		2305	203.139
	468			spermidine	LC/MS pos early	485	C00315	HMDB01257	1102			1.01		0.7196	0.4339		2.1507	2.1644		100	100		Amino Acid	Polyamine Metabolism	50	124-20-9	3355	146.165
	469			N('1)-acetylspermidine	LC/MS pos early	57689	C00612	HMDB01276	496			0.73		0.1983	0.2068		0.7768	0.5658		100	100		Amino Acid	Polyamine Metabolism	187	14278-49-0	3075	188.176
	475			spermine	LC/MS pos early	603	C00750	HMDB01256	1103			1.85		0.4338	0.3222		3.8116	7.0549		60	20		Amino Acid	Polyamine Metabolism	507	71-44-3	3350	203.223
	478			5-methylthioadenosine (MTA)	LC/MS pos early	1419	C00170	HMDB01173	439176			0.89		0.6597	0.4141		1.0803	0.9601		100	100		Amino Acid	Polyamine Metabolism	212	2457-80-9	2752	298.097
	484		Guanidino and Acetamido Metabolism	4-guanidinobutanoate	LC/MS pos early	15681	C01035	HMDB03464	500			8.55		0.001	0.006		0.3921	3.3528		100	100		Amino Acid	Guanidino and Acetamido Metabolism	100000096	463-003;463-00-3	2320	146.092
	485			guanidinosuccinate	LC/MS pos early	32446	C03139	HMDB03157	97856			0.24		0.0002	0.0021		2.6685	0.642		100	100		Amino Acid	Guanidino and Acetamido Metabolism	100001212	6133-30-8	1892	176.067
	487		Glutathione Metabolism	glutathione, reduced (GSH)	LC/MS pos early	2127	C00051	HMDB00125	124886			0.54		0.1538	0.179		1.4391	0.7833		100	100		Amino Acid	Glutathione Metabolism	496	70-18-8	2000	308.091
	488			glutathione, oxidized (GSSG)	LC/MS pos early	27727	C00127	HMDB03337	65359			1.12		0.3534	0.2869		1.0056	1.1298		100	100		Amino Acid	Glutathione Metabolism	448	103239-24-3	2667	613.159
	489			cyclic dGSH	LC/MS polar	63006						0.28		0.0425	0.0861		2.2996	0.6458		60	40		Amino Acid	Glutathione Metabolism	100021034		2483	305.045
	491			cysteine-glutathione disulfide	LC/MS neg	35159		HMDB00656	4247235			0.87		0.958	0.501		1.0384	0.8991		100	100		Amino Acid	Glutathione Metabolism	100001437	13081-14-6	647	425.081
	492			S-methylglutathione	LC/MS pos early	33944	C11347		3605667			0.71		0.1849	0.1987		1.0895	0.7759		100	100		Amino Acid	Glutathione Metabolism	100001259	2922-56-7	2200	322.107
	494			cysteinylglycine	LC/MS pos early	35637	C01419	HMDB00078	439498			0.47		0.0673	0.1116		1.505	0.6999		100	100		Amino Acid	Glutathione Metabolism	278	19246-18-5	2132	179.048
	497			5-oxoproline	LC/MS neg	1494	C01879	HMDB00267	7405			1.21		0.2309	0.2272		0.7919	0.9581		100	100		Amino Acid	Glutathione Metabolism	1021	98-79-3	738.5	128.035
	502			ophthalmate	LC/MS polar	34592		HMDB05765	7018721			2.35		0.021	0.0536		0.9255	2.1724		100	100		Amino Acid	Glutathione Metabolism	100001311	495-27-2	3329.4	288.12
	506			4-hydroxy-nonenal-glutathione	LC/MS neg	48487						9.23		0.0003	0.0029		0.3601	3.3223		100	100		Amino Acid	Glutathione Metabolism	100006240	99927-70-5	3319.2	462.192
	507			3'-dephospho-CoA-glutathione*	LC/MS neg	62807						1.8		0.0285	0.066		0.7244	1.3052		100	100		Amino Acid	Glutathione Metabolism	100020899		1690	495.101
	508			CoA-glutathione*	LC/MS neg	62804	C00920		11953788			1.71		0.2828	0.2511		0.8609	1.4706		100	100		Amino Acid	Glutathione Metabolism	269	6477-52-7	1326	535.084
	548	Peptide	Gamma-glutamyl Amino Acid	gamma-glutamylglutamate	LC/MS pos early	36738	C05282	HMDB11737	92865			1.09		0.7383	0.4368		1.0061	1.099		100	100		Peptide	Gamma-glutamyl Amino Acid	331	1116-22-9	1775	277.103
	549			gamma-glutamylglutamine	LC/MS pos early	2730	C05283	HMDB11738	150914			1		0.8643	0.4741		1.2188	1.2182		100	100		Peptide	Gamma-glutamyl Amino Acid	1140	10148-81-9	1430	276.119
	550			gamma-glutamylglycine	LC/MS pos early	33949		HMDB11667	165527			2.81		0.0005	0.0038		1.7743	4.9801		100	100		Peptide	Gamma-glutamyl Amino Acid	100001294	1948-29-4	1535	205.082
	552			gamma-glutamylisoleucine*	LC/MS pos early	34456		HMDB11170	14253342			0.92		0.2607	0.2407		1.0868	0.9967		100	100		Peptide	Gamma-glutamyl Amino Acid	100001485		2940	261.144
	553			gamma-glutamylleucine	LC/MS pos early	18369		HMDB11171	151023			0.58		8.3681e-06	0.0002		1.4118	0.8219		100	100		Peptide	Gamma-glutamyl Amino Acid	1268	2566-39-4	2991	261.144
	555			gamma-glutamyl-epsilon-lysine	LC/MS pos early	33934		HMDB03869	7015685			1.3		0.1538	0.179		0.5431	0.7074		100	100		Peptide	Gamma-glutamyl Amino Acid	100001262	17105-15-6	2725	276.155
	557			gamma-glutamylphenylalanine	LC/MS neg	33422		HMDB00594	111299			0.77		0.3352	0.2771		0.9157	0.7009		100	80		Peptide	Gamma-glutamyl Amino Acid	100000491	7432-24-8	1825	293.114
	561			gamma-glutamylvaline	LC/MS pos early	43829		HMDB11172	7015683			1.4		0.0067	0.0251		1.1372	1.5966		100	100		Peptide	Gamma-glutamyl Amino Acid	100001126	2746-34-1	2700	247.129
	577		Dipeptide	alanylleucine	LC/MS pos early	37093		HMDB28691	259583			1.3		0.7879	0.4532		0.8693	1.1283		80	100		Peptide	Dipeptide	100001890	1638-60-4	3055	203.139
	727			glycylleucine	LC/MS pos early	34398	C02155	HMDB00759	92843			1.54		0.0849	0.1254		0.5935	0.9147		100	100		Peptide	Dipeptide	100001258	869-19-2	3059	189.123
	737			glycylvaline	LC/MS pos early	18357		HMDB28854	97417			1.41		0.1028	0.1397		0.6653	0.9375		100	100		Peptide	Dipeptide	100000487	1963-21-9	2734	175.108
	742			histidylalanine	LC/MS pos early	42027		HMDB28878	351667			1.07		0.8251	0.4614		1.1482	1.232		100	100		Peptide	Dipeptide	100003542	16874-75-2	3014	227.114
	761			isoleucylglycine	LC/MS neg	40008		HMDB28907	342532			1.62		0.0138	0.0412		0.9026	1.4591		100	100		Peptide	Dipeptide	100003169	868-28-0	1992	187.109
	800			lysylleucine	LC/MS pos early	40020		HMDB28955	4682588			0.95		0.8593	0.4737		0.8478	0.8019		60	60		Peptide	Dipeptide	100003196	7369-79-1	3370	260.197
	829			phenylalanylalanine	LC/MS pos early	41374			5488196			1.5		0.2899	0.2541		0.8058	1.2058		100	100		Peptide	Dipeptide	100003589	3918-87-4	2909	237.123
	834			phenylalanylglycine	LC/MS pos early	41370		HMDB28995	98207			1.58		0.1749	0.1896		0.6757	1.0669		100	100		Peptide	Dipeptide	100003588	721-90-4	2898	223.108
	854			prolylglycine	LC/MS pos early	40703		HMDB11178	6426709			1.31		0.233	0.228		0.6286	0.8266		100	100		Peptide	Dipeptide	100003674	2578-57-6	2136	173.092
	892			threonylphenylalanine	LC/MS neg	31530		HMDB29068	4099799			1.44		0.1431	0.1731		0.8142	1.1735		100	100		Peptide	Dipeptide	100001125	16875-27-7	2322	265.119
	919			tyrosylglycine	LC/MS neg	41375		HMDB29105	259323			1.73		0.1161	0.1502		0.5018	0.8684		100	100		Peptide	Dipeptide	100003598	673-05-5	1635	237.088
	936			valylglutamine	LC/MS pos early	42079		HMDB29125	5253209			1.55		0.1427	0.1731		0.8786	1.3616		100	100		Peptide	Dipeptide	100003640	42854-54-6	2295	246.145
	937			valylglycine	LC/MS polar	40475		HMDB29127	136487			2.21		0.0143	0.0416		0.5852	1.2926		60	100		Peptide	Dipeptide	100003641	686-43-1	1519	173.093
	940			valylleucine	LC/MS pos early	39994		HMDB29131	352039			2.01		0.1366	0.17		0.5141	1.0328		60	80		Peptide	Dipeptide	100003210	22906-55-4	3138	231.17
	1037		Acetylated Peptides	phenylacetylglycine	LC/MS neg	33945	C05598	HMDB00821	68144			0.99		0.7499	0.4399		1.3185	1.2999		100	100		Peptide	Acetylated Peptides	100001275	500-98-1	2375	192.067
	1067	Carbohydrate	Glycolysis, Gluconeogenesis, and Pyruvate Metabolism	1,5-anhydroglucitol (1,5-AG)	LC/MS neg	20675	C07326	HMDB02712	64960			0.46		0.0005	0.0039		1.4903	0.692		100	100		Carbohydrate	Glycolysis, Gluconeogenesis, and Pyruvate Metabolism	100000580	154-58-5	802	163.061
	1070			glucose	LC/MS polar	20488	C00031	HMDB00122	79025			0.64		0.0459	0.0896		1.4556	0.9296		100	100		Carbohydrate	Glycolysis, Gluconeogenesis, and Pyruvate Metabolism	572	50-99-7	2342	179.056
	1071			glucose 6-phosphate	LC/MS polar	31260	C00668	HMDB01401	5958			0.68		0.0138	0.0412		1.1958	0.8189		100	100		Carbohydrate	Glycolysis, Gluconeogenesis, and Pyruvate Metabolism	291	103192-55-8	4537	259.022
	1077			fructose 1,6-diphosphate/glucose 1,6-diphosphate/myo-inositol diphosphates	LC/MS neg	46896	C00354					0.43		0.0831	0.1249		2.4766	1.0728		100	80		Carbohydrate	Glycolysis, Gluconeogenesis, and Pyruvate Metabolism	100002180		551	338.989
	1078			2,3-diphosphoglycerate	LC/MS neg	15664	C01159	HMDB01294	186004			0.7		0.5594	0.375		1.1157	0.7865		60	60		Carbohydrate	Glycolysis, Gluconeogenesis, and Pyruvate Metabolism	1227	102783-53-9	555	264.952
	1079			dihydroxyacetone phosphate (DHAP)	LC/MS pos early	15522	C00111	HMDB01473	668			0.58		0.1426	0.1731		1.8673	1.0788		100	100		Carbohydrate	Glycolysis, Gluconeogenesis, and Pyruvate Metabolism	309	102783-56-2	539	171.005
	1083			2-phosphoglycerate	LC/MS polar	35629	C00631	HMDB03391	59			1.36		0.3418	0.2799		0.8608	1.1667		100	100		Carbohydrate	Glycolysis, Gluconeogenesis, and Pyruvate Metabolism	100000093	70195-25-4	4550	184.986
	1084			3-phosphoglycerate	LC/MS neg	1414	C00597	HMDB00807	724			1.27		0.2215	0.2219		0.9047	1.1458		100	100		Carbohydrate	Glycolysis, Gluconeogenesis, and Pyruvate Metabolism	132	80731-10-8	583	184.986
	1085			phosphoenolpyruvate (PEP)	LC/MS neg	597	C00074	HMDB00263	1005			1.54		0.0788	0.1225		0.8694	1.3422		100	100		Carbohydrate	Glycolysis, Gluconeogenesis, and Pyruvate Metabolism	463	10526-80-4	587.3	166.975
	1086			pyruvate	LC/MS polar	48990	C00022	HMDB00243	1060			0.66		0.3295	0.2758		1.8394	1.2159		100	100		Carbohydrate	Glycolysis, Gluconeogenesis, and Pyruvate Metabolism	823	127-17-3	1083	87.0088
	1087			lactate	LC/MS neg	527	C00186	HMDB00190	612			0.79		0.1668	0.1851		1.2911	1.0216		100	100		Carbohydrate	Glycolysis, Gluconeogenesis, and Pyruvate Metabolism	482	79-33-4	681.6	89.0244
	1090			glycerate	LC/MS polar	1572	C00258	HMDB00139	752			0.77		0.0084	0.0295		1.0356	0.7984		100	100		Carbohydrate	Glycolysis, Gluconeogenesis, and Pyruvate Metabolism	1052	600-19-1	2070.4	105.019
	1093		Pentose Phosphate Pathway	6-phosphogluconate	LC/MS neg	15442	C00345	HMDB01316	91493			0.79		0.4975	0.35		1.1763	0.9349		100	100		Carbohydrate	Pentose Phosphate Pathway	100000341	921-62-0;53411-70-4	583.9	275.017
	1102			ribose 1-phosphate	LC/MS polar	1763	C00620	HMDB01489	439236			1.19		0.383	0.2988		1.9119	2.283		100	100		Carbohydrate	Pentose Phosphate Pathway	219	50-99-7;58459-37-3	4025	229.012
	1104			sedoheptulose-7-phosphate	LC/MS neg	35649	C05382	HMDB01068	616			0.72		0.079	0.1225		1.3725	0.9922		100	100		Carbohydrate	Pentose Phosphate Pathway	100001628	2646-35-7	599.6	289.033
	1106			erythrose 4-phosphate	LC/MS neg	15830	C00279	HMDB01321	122357			1.1		0.4813	0.3423		2.035	2.2412		100	100		Carbohydrate	Pentose Phosphate Pathway	100000250	103302-15-4	605	199.001
	1108		Pentose Metabolism	ribose	LC/MS polar	1471	C00121	HMDB00283	5779			0.94		0.6448	0.4081		1.1869	1.1137		100	100		Carbohydrate	Pentose Metabolism	914	50-69-1	1508.2	195.051
	1109			ribitol	LC/MS polar	15772	C00474	HMDB00508	6912			1.15		0.5992	0.3929		1.0292	1.1852		100	100		Carbohydrate	Pentose Metabolism	100000406	488-81-3	1789.6	151.061
	1110			ribonate	LC/MS polar	27731	C01685	HMDB00867	5460677			1.07		0.9209	0.4928		1.0259	1.098		100	100		Carbohydrate	Pentose Metabolism	100001007	5336-08-03	2425	165.04
	1111			ribulose/xylulose	LC/MS polar	48340			5289590			0.52		0.0035	0.0156		1.6646	0.8647		100	100		Carbohydrate	Pentose Metabolism	100006122		1400	149.046
	1124			arabitol/xylitol	LC/MS polar	48885	C01904		6912			0.67		0.0476	0.092		1.2251	0.8264		100	100		Carbohydrate	Pentose Metabolism	100006430		1932.4	151.061
	1130			arabonate/xylonate	LC/MS polar	48255						1.74		0.0321	0.0718		0.8059	1.4045		100	100		Carbohydrate	Pentose Metabolism	100006115		2700	165.04
	1133			sedoheptulose	LC/MS polar	53237		HMDB03219	5459879			0.6		0.0107	0.0355		1.619	0.9687		100	100		Carbohydrate	Pentose Metabolism	100002619	3019-74-7	2255	209.067
	1134			ribulonate/xylulonate/lyxonate*	LC/MS polar	61858						1.12		0.4915	0.3483		1.144	1.2802		100	100		Carbohydrate	Pentose Metabolism	100019968		2350	165.04
	1135		Glycogen Metabolism	maltohexaose	LC/MS polar	35170	C01936	HMDB12253	439606			0.48		0.0183	0.0499		1.1904	0.5771		100	80		Carbohydrate	Glycogen Metabolism	100001448	34620-77-4	5860	989.32
	1137			maltopentaose	LC/MS polar	35163	C06218	HMDB12254	13489094			0.46		0.1976	0.2068		1.5127	0.703		100	80		Carbohydrate	Glycogen Metabolism	100001447	34620-76-3	5365	827.267
	1138			maltotetraose	LC/MS polar	15910	C02052	HMDB01296	446495			0.49		0.1558	0.179		1.6963	0.8303		100	80		Carbohydrate	Glycogen Metabolism	100000275	34612-38-9	5000	711.22
	1140			maltotriose	LC/MS polar	44688	C01835	HMDB01262	439586			0.62		0.2653	0.2432		1.6097	1.0033		100	80		Carbohydrate	Glycogen Metabolism	100000276	1109-28-0	4286.4	549.167
	1143			maltose	LC/MS polar	15586	C00208	HMDB00163	10991489			0.69		0.337	0.2771		1.5916	1.0922		100	100		Carbohydrate	Glycogen Metabolism	913	6363-53-7	3329.4	387.114
	1169		Disaccharides and Oligosaccharides	sucrose	LC/MS polar	1519	C00089	HMDB00258	5988			1		1	0.5117		0.409	0.409		0	0		Carbohydrate	Disaccharides and Oligosaccharides	935	57-50-1	3092	387.114
	1188		Fructose, Mannose and Galactose Metabolism	fructose	LC/MS polar	577	C00095	HMDB00660	5984			0.38		0.0037	0.0162		3.075	1.167		100	100		Carbohydrate	Fructose, Mannose and Galactose Metabolism	878	57-48-7	2065	179.056
	1193			mannitol/sorbitol	LC/MS polar	46142	C00794	HMDB00247	5780			0.67		0.1669	0.1851		1.6329	1.0957		100	100		Carbohydrate	Fructose, Mannose and Galactose Metabolism	100001740		2320	181.072
	1194			mannose	LC/MS polar	584	C00159	HMDB00169	18950			0.67		0.0551	0.0997		1.6223	1.0879		100	100		Carbohydrate	Fructose, Mannose and Galactose Metabolism	803	3458-28-4	2200	179.056
	1195			mannose-6-phosphate	LC/MS polar	1469	C00275	HMDB01078	439198			0.67		0.0923	0.1296		1.0742	0.7187		100	100		Carbohydrate	Fructose, Mannose and Galactose Metabolism	294	70442-25-0;104872-94-8	4510	259.022
	1205			galactose 1-phosphate	LC/MS polar	15706	C00446	HMDB00645	123912			0.45		0.0111	0.0356		1.4427	0.6508		100	100		Carbohydrate	Fructose, Mannose and Galactose Metabolism	100000300	19046-60-7	4552	259.022
	1206			galactose 6-phosphate	LC/MS polar	57615			3034794			0.94		0.6797	0.4184		0.8948	0.8385		100	100		Carbohydrate	Fructose, Mannose and Galactose Metabolism	100001498	6665-00-5	4725	259.022
	1210			2-ketogulonate	LC/MS polar	15306	C15673	HMDB11732	50			1.93		0.0093	0.0319		0.7687	1.4823		100	100		Carbohydrate	Fructose, Mannose and Galactose Metabolism	100000092	342385-52-8	2794.7	193.035
	1214			galactonate	LC/MS polar	27719	C00880	HMDB00565	128869			1.47		0.0843	0.1252		0.7237	1.0674		100	100		Carbohydrate	Fructose, Mannose and Galactose Metabolism	100001026	299-28-5	3085	195.051
	1220		Nucleotide Sugar	adenosine-5'-diphosphoglucose	LC/MS neg	35652	C00498	HMDB06557	16500			2.92		0.0274	0.0649		0.6859	2.0003		80	100		Carbohydrate	Nucleotide Sugar	100001644	15839-70-0;102129-65-7	901.9	588.075
	1221			UDP-glucose	LC/MS polar	32344	C00029	HMDB00286	8629			4.93		0.2267	0.224		0.5753	2.8365		60	80		Carbohydrate	Nucleotide Sugar	1096	117756-22-6	3950	565.048
	1225			UDP-galactose	LC/MS polar	15860	C00052	HMDB00302	18068			2.28		0.2595	0.2407		1.113	2.5391		100	100		Carbohydrate	Nucleotide Sugar	100000298	2956-16-3;91183-98-1;137868-52-1	4000	565.048
	1233			UDP-N-acetylglucosamine/galactosamine	LC/MS neg	46148						1.16		0.4847	0.3441		1.0045	1.1664		100	100		Carbohydrate	Nucleotide Sugar	100002957		646	606.074
	1234			cytidine 5'-monophospho-N-acetylneuraminic acid	LC/MS polar	36831	C00128	HMDB01176	448209			1		1	0.5117		0.4628	0.4628		0	0		Carbohydrate	Nucleotide Sugar	1223	3063-71-6	3900	613.14
	1246		Aminosugar Metabolism	glucuronate	LC/MS polar	15443	C00191	HMDB00127	444791			2.31		0.0247	0.0606		0.601	1.3864		100	100		Carbohydrate	Aminosugar Metabolism	100000257	207300-70-7	3233.3	193.035
	1251			N-acetylglucosamine 6-phosphate	LC/MS polar	15107	C00357	HMDB02817	439219			1.44		0.062	0.106		0.8222	1.1832		100	100		Carbohydrate	Aminosugar Metabolism	1213	102029-88-9	4114	300.049
	1252			N-acetyl-glucosamine 1-phosphate	LC/MS polar	15741	C04256	HMDB01367	440364			1.45		0.0828	0.1249		0.9129	1.3244		100	100		Carbohydrate	Aminosugar Metabolism	1212	31281-59-1	4052	300.049
	1258			N-acetylneuraminate	LC/MS polar	32377	C00270	HMDB00230	439197			1.06		0.7468	0.4394		0.8107	0.8592		100	100		Carbohydrate	Aminosugar Metabolism	1162	131-48-6	3072.6	308.099
	1269			N-acetylglucosaminylasparagine	LC/MS pos early	48149	C04540	HMDB00489	123826			0.49		0.0022	0.0108		0.8139	0.3951		100	80		Carbohydrate	Aminosugar Metabolism	1215	2776-93-4	1212	336.14
	1270			erythronate*	LC/MS polar	42420		HMDB00613	2781043			0.7		0.0002	0.0023		1.143	0.8011		100	100		Carbohydrate	Aminosugar Metabolism	100001320	88759-55-1	2186	135.03
	1272			N-acetylglucosamine/N-acetylgalactosamine	LC/MS pos early	46539		HMDB00215	24139			1.12		0.7234	0.4339		0.9102	1.0174		100	100		Carbohydrate	Aminosugar Metabolism	100006435		715	222.097
	1273			N-glycolylneuraminate	LC/MS polar	37123	C03410	HMDB00833	123802			0.97		0.8897	0.4835		0.8097	0.785		100	100		Carbohydrate	Aminosugar Metabolism	100001491	1113-83-3	3327.5	324.094
	1278	Energy	TCA Cycle	citrate	LC/MS neg	1564	C00158	HMDB00094	311			0.6		0.3458	0.2815		1.4255	0.8496		100	100		Energy	TCA Cycle	1124	77-92-9	582	191.02
	1280			aconitate [cis or trans]	LC/MS polar	46173						0.29		0.1857	0.1989		0.4139	0.1181		60	0		Energy	TCA Cycle	100001359		4260	173.009
	1282			isocitrate	LC/MS pos early	12110	C00311	HMDB00193	1198			0.8		0.0794	0.1227		0.9121	0.7265		100	100		Energy	TCA Cycle	1206	20226-99-7	773	210.061
	1284			alpha-ketoglutarate	LC/MS polar	528	C00026	HMDB00208	51			1.14		0.2072	0.212		1.0595	1.2087		100	100		Energy	TCA Cycle	93	305-72-6;328-50-7;22202-68-2	2700	145.014
	1286			succinylcarnitine (C4-DC)	LC/MS pos early	37058		HMDB61717	71464481			0.93		0.4386	0.3225		1.0919	1.0128		100	100		Energy	TCA Cycle	100001948	256928-74-2	2291	262.129
	1288			fumarate	LC/MS polar	1643	C00122	HMDB00134	444972			0.96		0.6587	0.4141		1.0716	1.0245		100	100		Energy	TCA Cycle	330	100-17-8	3084	115.004
	1290			malate	LC/MS neg	1303	C00149	HMDB00156	525			0.91		0.2808	0.2511		1.0055	0.9115		100	100		Energy	TCA Cycle	409	6915-15-7	615.6	133.014
	1294			itaconate	LC/MS polar	18373	C00490	HMDB02092	811			1.18		0.7447	0.4388		0.5137	0.6076		100	100		Energy	TCA Cycle	100000455	97-65-4	2969	129.019
	1295			tricarballylate	LC/MS neg	15729	C19806	HMDB31193	14925			2.94		0.0318	0.0715		0.4494	1.3228		80	100		Energy	TCA Cycle	2053	99-14-9	578	175.025
	1303		Oxidative Phosphorylation	acetylphosphate	LC/MS polar	15488	C00227	HMDB01494	186			1.27		0.1546	0.179		0.9298	1.18		100	100		Energy	Oxidative Phosphorylation	1211	94249-01-1	4013.9	138.98
	1305			phosphate	LC/MS neg	42109	C00009	HMDB01429	1061			1.03		0.4663	0.3353		1.0067	1.0375		100	100		Energy	Oxidative Phosphorylation	461	7664-38-2	608	96.9696
	1307	Lipid	Fatty Acid Synthesis	malonylcarnitine	LC/MS pos early	37059		HMDB02095	22833583			3.13		2.4918e-06	0.0001		0.9568	2.9959		100	100		Lipid	Fatty Acid Synthesis	100001526	853728-01-5	2086	248.113
	1333		Medium Chain Fatty Acid	laurate (12:0)	LC/MS neg	1645	C02679	HMDB00638	3893			0.69		0.1739	0.1891		1.1941	0.8209		100	100		Lipid	Medium Chain Fatty Acid	181	143-07-7	5300	199.17
	1334			5-dodecenoate (12:1n7)	LC/MS neg	33968		HMDB00529	5312378			1.44		0.3193	0.2715		1.1	1.5816		100	100		Lipid	Medium Chain Fatty Acid	100001232	2430-94-6	5224	197.155
	1337		Long Chain Saturated Fatty Acid	myristate (14:0)	LC/MS neg	1365	C06424	HMDB00806	11005			0.45		0.1912	0.2033		1.7111	0.7722		100	100		Lipid	Long Chain Saturated Fatty Acid	519	544-63-8	5440	227.202
	1338			pentadecanoate (15:0)	LC/MS neg	1361	C16537	HMDB00826	13849			0.98		0.8729	0.4771		1.086	1.0589		100	100		Lipid	Long Chain Saturated Fatty Acid	980	1002-84-2;10002-84-2	5521	241.217
	1339			palmitate (16:0)	LC/MS neg	1336	C00249	HMDB00220	985			0.9		0.8282	0.4625		0.9702	0.8743		100	100		Lipid	Long Chain Saturated Fatty Acid	424	57-10-3	5618	255.233
	1340			margarate (17:0)	LC/MS neg	1121		HMDB02259	10465			1.09		0.7194	0.4339		0.7183	0.7852		100	100		Lipid	Long Chain Saturated Fatty Acid	891	506-12-7	5731	269.249
	1341			stearate (18:0)	LC/MS neg	1358	C01530	HMDB00827	5281			0.9		0.7808	0.4512		0.8875	0.7993		100	100		Lipid	Long Chain Saturated Fatty Acid	439	57-11-4	5872	283.264
	1342			nonadecanoate (19:0)	LC/MS neg	1356	C16535	HMDB00772	12591			1.01		0.7972	0.4545		1.1119	1.1277		100	100		Lipid	Long Chain Saturated Fatty Acid	892	646-30-0	6068	297.28
	1343			arachidate (20:0)	LC/MS neg	1118	C06425	HMDB02212	10467			0.46		0.1705	0.1874		2.2923	1.0468		100	100		Lipid	Long Chain Saturated Fatty Acid	893	506-30-9	6240	311.296
	1345			behenate (22:0)*	LC/MS neg	12125	C08281	HMDB00944	8215			1.98		0.6109	0.3967		0.3663	0.7255		40	60		Lipid	Long Chain Saturated Fatty Acid	314	112-85-6	6745	339.327
	1350		Long Chain Monounsaturated Fatty Acid	myristoleate (14:1n5)	LC/MS neg	32418	C08322	HMDB02000	5281119			0.38		0.031	0.0705		2.3903	0.8996		100	100		Lipid	Long Chain Monounsaturated Fatty Acid	100001198	544-64-9	5346.9	225.186
	1353			palmitoleate (16:1n7)	LC/MS neg	33447	C08362	HMDB03229	445638			0.63		0.3737	0.2948		1.8857	1.1922		100	100		Lipid	Long Chain Monounsaturated Fatty Acid	452	373-49-9	5475	253.217
	1355			10-heptadecenoate (17:1n7)	LC/MS neg	33971		HMDB60038	5312435			0.84		0.7953	0.4541		1.442	1.2065		100	100		Lipid	Long Chain Monounsaturated Fatty Acid	100001278	29743-97-3	5555	267.233
	1357			oleate/vaccenate (18:1)	LC/MS neg	52285						0.73		0.4515	0.3278		1.0774	0.7895		100	100		Lipid	Long Chain Monounsaturated Fatty Acid	100008930		5655	281.249
	1363			10-nonadecenoate (19:1n9)	LC/MS neg	33972		HMDB13622	5312513			0.5		0.4003	0.3075		1.6566	0.8229		100	100		Lipid	Long Chain Monounsaturated Fatty Acid	100001277	73033-09-7	5780	295.264
	1366			eicosenoate (20:1)	LC/MS neg	33587	C16526	HMDB02231	5282768			0.39		0.1771	0.1914		2.0652	0.7981		100	100		Lipid	Long Chain Monounsaturated Fatty Acid	100001335		5950	309.28
	1370			erucate (22:1n9)	LC/MS neg	1552	C08316	HMDB02068	5281116			0.34		0.0993	0.1366		3.6429	1.2338		100	100		Lipid	Long Chain Monounsaturated Fatty Acid	1087	112-86-7	6355.6	337.311
	1373		Long Chain Polyunsaturated Fatty Acid (n3 and n6)	tetradecadienoate (14:2)*	LC/MS neg	62850		HMDB00560	5312409			1.83		0.1573	0.179		0.6481	1.1875		100	100		Lipid	Long Chain Polyunsaturated Fatty Acid (n3 and n6)	100020343	39039-37-7	5292	223.17
	1374			hexadecatrienoate (16:3n3)	LC/MS neg	57651			5312428			2.52		0.0244	0.0602		0.6674	1.679		100	100		Lipid	Long Chain Polyunsaturated Fatty Acid (n3 and n6)	100009393	7561-64-0	5330	249.186
	1375			heptadecatrienoate (17:3)*	LC/MS neg	62383	C16344		16061034			2.52		0.0535	0.0986		0.5388	1.3576		100	100		Lipid	Long Chain Polyunsaturated Fatty Acid (n3 and n6)	100020715		5390	263.202
	1380			stearidonate (18:4n3)	LC/MS neg	33969	C16300	HMDB06547	5312508			2.68		0.0137	0.0412		0.5935	1.59		100	100		Lipid	Long Chain Polyunsaturated Fatty Acid (n3 and n6)	100001229	111174-40-4	5395	275.202
	1383			eicosapentaenoate (EPA; 20:5n3)	LC/MS neg	18467	C06428	HMDB01999	446284			3.82		0.0144	0.0416		0.5141	1.9618		100	100		Lipid	Long Chain Polyunsaturated Fatty Acid (n3 and n6)	2050	10-2005-9;10417-94-4	5450	301.217
	1384			heneicosapentaenoate (21:5n3)	LC/MS neg	57658			11998573			11.32		0.0004	0.0032		0.5966	6.7533		100	100		Lipid	Long Chain Polyunsaturated Fatty Acid (n3 and n6)	100015797	24257-10-1	5514	315.233
	1385			docosapentaenoate (n3 DPA; 22:5n3)	LC/MS neg	32504	C16513	HMDB06528	6441454			3.5		0.0395	0.0825		0.415	1.4517		100	100		Lipid	Long Chain Polyunsaturated Fatty Acid (n3 and n6)	100001181	2234-74-4	5571	329.249
	1386			docosahexaenoate (DHA; 22:6n3)	LC/MS neg	44675	C06429	HMDB02183	445580			1.99		0.1489	0.1768		0.4988	0.9935		100	100		Lipid	Long Chain Polyunsaturated Fatty Acid (n3 and n6)	100000665	6217-54-5	5525	327.233
	1388			nisinate (24:6n3)	LC/MS neg	57810		HMDB02007	11792612			1.11		0.8501	0.4693		0.8986	0.9954		100	100		Lipid	Long Chain Polyunsaturated Fatty Acid (n3 and n6)	100015785	68378-49-4	5657	355.264
	1389			hexadecadienoate (16:2n6)	LC/MS neg	57652		HMDB00477				2.09		0.033	0.0723		0.6263	1.3083		100	100		Lipid	Long Chain Polyunsaturated Fatty Acid (n3 and n6)	100009394	28290-73-5	5398	251.202
	1390			linoleate (18:2n6)	LC/MS neg	1105	C01595	HMDB00673	5280450			1.46		0.2271	0.224		0.6954	1.0166		100	100		Lipid	Long Chain Polyunsaturated Fatty Acid (n3 and n6)	180	60-33-3	5535	279.233
	1392			linolenate [alpha or gamma; (18:3n3 or 6)]	LC/MS neg	34035	C06426	HMDB03073	5280934			1.72		0.174	0.1891		0.6489	1.1161		100	100		Lipid	Long Chain Polyunsaturated Fatty Acid (n3 and n6)	100001337		5450	277.217
	1393			dihomo-linoleate (20:2n6)	LC/MS neg	17805	C16525	HMDB05060	6439848			0.64		0.5676	0.3792		0.9759	0.6274		100	100		Lipid	Long Chain Polyunsaturated Fatty Acid (n3 and n6)	1231	2091-39-6	5730	307.264
	1395			dihomo-linolenate (20:3n3 or n6)	LC/MS neg	35718	C03242	HMDB02925	5280581			1.19		0.7414	0.4376		0.6468	0.771		100	100		Lipid	Long Chain Polyunsaturated Fatty Acid (n3 and n6)	100001739	17046-59-2	5596	305.249
	1396			arachidonate (20:4n6)	LC/MS neg	1110	C00219	HMDB01043	444899			1.13		0.7992	0.4549		0.8439	0.9507		100	100		Lipid	Long Chain Polyunsaturated Fatty Acid (n3 and n6)	229	506-32-1	5535	303.233
	1397			docosatrienoate (22:3n6)*	LC/MS neg	57467						0.28		0.0315	0.0713		2.0419	0.5817		100	80		Lipid	Long Chain Polyunsaturated Fatty Acid (n3 and n6)	100015762		5850	333.28
	1398			adrenate (22:4n6)	LC/MS neg	32980	C16527	HMDB02226	5497181			1.1		0.838	0.4672		0.6183	0.6809		100	100		Lipid	Long Chain Polyunsaturated Fatty Acid (n3 and n6)	100001193	2091-25-0	5678	331.264
	1399			docosapentaenoate (n6 DPA; 22:5n6)	LC/MS neg	37478	C16513	HMDB01976	6441454			0.41		0.0551	0.0997		1.1779	0.481		100	40		Lipid	Long Chain Polyunsaturated Fatty Acid (n3 and n6)	100001580	25182-74-5	5624.5	329.249
	1400			docosadienoate (22:2n6)	LC/MS neg	32415	C16533	HMDB61714	5282807			0.49		0.3718	0.2945		2.0401	1.0088		100	100		Lipid	Long Chain Polyunsaturated Fatty Acid (n3 and n6)	100001182	7370-49-2	6034	335.296
	1402			mead acid (20:3n9)	LC/MS neg	35174		HMDB10378	5312531			0.5		0.08	0.1228		1.3543	0.6797		100	100		Lipid	Long Chain Polyunsaturated Fatty Acid (n3 and n6)	100001472	20590-32-3	5650	305.249
	1458		Fatty Acid, Branched	(14 or 15)-methylpalmitate (a17:0 or i17:0)	LC/MS neg	38768			17903417			0.75		0.5168	0.3546		1.1091	0.8269		100	100		Lipid	Fatty Acid, Branched	100002945		5695	269.249
	1462			(16 or 17)-methylstearate (a19:0 or i19:0)	LC/MS neg	38296		HMDB37397	3083779			0.63		0.4488	0.327		1.7122	1.0778		100	100		Lipid	Fatty Acid, Branched	100002356	2724-59-6	5993	297.28
	1479		Fatty Acid, Dicarboxylate	glutarate (C5-DC)	LC/MS polar	396	C00489	HMDB00661	743			1.37		0.2819	0.2511		0.8416	1.1536		100	100		Lipid	Fatty Acid, Dicarboxylate	339	110-94-1	2900	131.035
	1483			2-hydroxyglutarate	LC/MS neg	37253	C02630	HMDB0059655	43			1		0.9317	0.4946		0.8517	0.8502		100	100		Lipid	Fatty Acid, Dicarboxylate	100002070	40951-21-1	600	147.03
	1485			adipate (C6-DC)	LC/MS polar	21134	C06104	HMDB00448	196			1.6		0.2413	0.2321		0.7755	1.2419		100	100		Lipid	Fatty Acid, Dicarboxylate	100000863	124-04-9	3000	145.051
	1487			2-hydroxyadipate	LC/MS polar	31934	C02360	HMDB00321	193530			0.78		0.7232	0.4339		0.8033	0.6273		40	60		Lipid	Fatty Acid, Dicarboxylate	100001153	18294-85-4	3000	161.046
	1488			3-hydroxyadipate*	LC/MS polar	62069		HMDB00345	151913			1.4		0.4087	0.3108		0.7617	1.068		100	100		Lipid	Fatty Acid, Dicarboxylate	100004396		3131	161.046
	1491			maleate	LC/MS polar	20676	C01384	HMDB00176	444266			1.1		0.8953	0.4857		0.8523	0.9367		100	100		Lipid	Fatty Acid, Dicarboxylate	100000707	110-16-7	2640	115.004
	1493			pimelate (C7-DC)	LC/MS polar	15704	C02656	HMDB00857	385			2.83		0.0001	0.0018		0.5225	1.4771		0	80		Lipid	Fatty Acid, Dicarboxylate	100000101	111-16-0	2745	159.066
	1494			heptenedioate (C7:1-DC)*	LC/MS polar	61866						1		1	0.5117		0.3659	0.3659		0	0		Lipid	Fatty Acid, Dicarboxylate	100019981		2816	157.051
	1496			suberate (C8-DC)	LC/MS polar	15730	C08278	HMDB00893	10457			3.41		2.5255e-05	0.0005		0.6306	2.1497		80	100		Lipid	Fatty Acid, Dicarboxylate	100000016	505-48-6	2577.6	173.082
	1499			azelate (C9-DC)	LC/MS neg	18362	C08261	HMDB00784	2266			2.58		0.001	0.0058		0.7324	1.8874		100	100		Lipid	Fatty Acid, Dicarboxylate	2029	123-99-9	1276	187.098
	1506			dodecanedioate (C12-DC)	LC/MS neg	32388	C02678	HMDB00623	12736			1.12		0.5867	0.3885		0.8885	0.992		100	100		Lipid	Fatty Acid, Dicarboxylate	100001102	693-23-2	2990	229.145
	1507			3-hydroxydodecanedioate*	LC/MS neg	62915		HMDB00413	16663321			0.89		0.4271	0.3185		1.0942	0.9752		100	100		Lipid	Fatty Acid, Dicarboxylate	100001454	34574-69-1	2252	245.139
	1509			dodecadienoate (12:2)*	LC/MS neg	62276						4.03		0.0002	0.0023		0.5281	2.1285		40	80		Lipid	Fatty Acid, Dicarboxylate	100020478		5146	195.139
	1511			tetradecanedioate (C14-DC)	LC/MS neg	35669		HMDB00872	13185			0.75		0.2399	0.2321		1.0223	0.7619		100	100		Lipid	Fatty Acid, Dicarboxylate	100001613	821-38-5	3985	257.176
	1515			hexadecanedioate (C16-DC)	LC/MS neg	35678	C19615	HMDB00672	10459			0.75		0.4612	0.3337		0.7991	0.6028		100	100		Lipid	Fatty Acid, Dicarboxylate	100001614	505-54-4	4615	285.207
	1516			hexadecenedioate (C16:1-DC)*	LC/MS neg	61862						0.58		0.0842	0.1252		1.2064	0.6975		100	100		Lipid	Fatty Acid, Dicarboxylate	100019975		4380	283.191
	1518			octadecanedioate (C18-DC)	LC/MS neg	36754		HMDB00782	70095			0.43		0.0443	0.0879		0.7472	0.3233		80	20		Lipid	Fatty Acid, Dicarboxylate	100001615	871-70-5	5043	313.238
	1519			octadecenedioate (C18:1-DC)*	LC/MS neg	61861						1.28		0.1063	0.1419		0.7352	0.9437		100	100		Lipid	Fatty Acid, Dicarboxylate	100019978		4875	311.223
	1589		Fatty Acid Metabolism (also BCAA Metabolism)	butyrylglycine	LC/MS neg	31850		HMDB00808	88412			1.69		0.0884	0.1287		0.9857	1.6664		100	100		Lipid	Fatty Acid Metabolism (also BCAA Metabolism)	100001151	20208-73-5	1470	144.067
	1591			propionylcarnitine (C3)	LC/MS pos early	32452	C03017	HMDB00824	107738			3.14		0.0038	0.0163		0.3086	0.97		100	100		Lipid	Fatty Acid Metabolism (also BCAA Metabolism)	100001162	17298-37-2	2590	218.139
	1592			propionylglycine	LC/MS polar	31932		HMDB00783	98681			2.91		0.0677	0.1119		0.268	0.7801		40	80		Lipid	Fatty Acid Metabolism (also BCAA Metabolism)	100001150	21709-90-0	1502.5	130.051
	1594			methylmalonate (MMA)	LC/MS polar	1496	C02170	HMDB00202	487			0.84		0.2774	0.2505		1.4565	1.2199		100	100		Lipid	Fatty Acid Metabolism (also BCAA Metabolism)	418	516-05-2	3078.4	117.019
	1604		Fatty Acid Metabolism (Acyl Glycine)	isocaproylglycine	LC/MS neg	61789						1.13		0.9277	0.4946		1.4292	1.6142		100	100		Lipid	Fatty Acid Metabolism (Acyl Glycine)	100019816		2820	172.098
	1606			valerylglycine	LC/MS neg	36768		HMDB00927	4737557			1.73		0.0124	0.0384		0.8156	1.4137		100	100		Lipid	Fatty Acid Metabolism (Acyl Glycine)	100001451	24003-66-5	2071	158.082
	1608			hexanoylglycine	LC/MS neg	35436		HMDB00701	99463			1.44		0.3304	0.2758		1.5139	2.1864		100	100		Lipid	Fatty Acid Metabolism (Acyl Glycine)	100001527	24003-67-6	2900	172.098
	1609			4-methylhexanoylglycine	LC/MS neg	62736						1.09		0.4509	0.3278		1.4612	1.5887		100	100		Lipid	Fatty Acid Metabolism (Acyl Glycine)	100020632		3550	186.114
	1612			3,4-methylene heptanoylglycine	LC/MS neg	55012						0.7		0.0743	0.1201		1.2226	0.8502		100	80		Lipid	Fatty Acid Metabolism (Acyl Glycine)	100010861		3818	198.114
	1613			N-octanoylglycine	LC/MS neg	43502		HMDB00832	84290			0.98		0.9119	0.4909		1.6615	1.6316		100	100		Lipid	Fatty Acid Metabolism (Acyl Glycine)	100003940	14246-53-8	4335.4	200.129
	1614			N-palmitoylglycine	LC/MS neg	42092		HMDB13034	151008			1.06		0.8886	0.4835		0.9419	1.0014		100	100		Lipid	Fatty Acid Metabolism (Acyl Glycine)	100003686	2441-41-0	5580	312.254
	1619			butenoylglycine	LC/MS neg	61785			6303498			2.52		0.0527	0.0984		0.655	1.6538		100	100		Lipid	Fatty Acid Metabolism (Acyl Glycine)	100016110	71428-89-2	1380	142.051
	1621			3-hydroxybutyroylglycine**	LC/MS polar	62064						2.55		0.123	0.1578		0.8188	2.085		100	100		Lipid	Fatty Acid Metabolism (Acyl Glycine)	100020211		1818	160.062
	1627		Fatty Acid Metabolism (Acyl Carnitine, Short Chain)	acetylcarnitine (C2)	LC/MS pos early	32198	C02571	HMDB00201	1			3.33		0.3892	0.3019		0.9899	3.2967		100	100		Lipid	Fatty Acid Metabolism (Acyl Carnitine, Short Chain)	100000802	5080-50-2	2282	204.123
	1641		Fatty Acid Metabolism (Acyl Carnitine, Long Chain Saturated)	palmitoylcarnitine (C16)	LC/MS pos late	44681	C02990	HMDB00222	461			1.1		0.6894	0.4238		0.7995	0.8774		100	100		Lipid	Fatty Acid Metabolism (Acyl Carnitine, Long Chain Saturated)	100000776	6865-14-1	1425	400.342
	1644			arachidoylcarnitine (C20)*	LC/MS pos late	57513		HMDB06460				2.6		0.1133	0.1478		0.4316	1.1203		80	80		Lipid	Fatty Acid Metabolism (Acyl Carnitine, Long Chain Saturated)	100015833		1512	456.405
	1645			behenoylcarnitine (C22)*	LC/MS pos late	57514						1.09		0.7558	0.4413		1.7652	1.9238		100	100		Lipid	Fatty Acid Metabolism (Acyl Carnitine, Long Chain Saturated)	100015832		1561	484.436
	1646			lignoceroylcarnitine (C24)*	LC/MS pos late	57515						0.62		0.2176	0.2197		1.2716	0.7879		100	100		Lipid	Fatty Acid Metabolism (Acyl Carnitine, Long Chain Saturated)	100015834		1603	512.467
	1660		Fatty Acid Metabolism (Acyl Carnitine, Monounsaturated)	oleoylcarnitine (C18:1)	LC/MS pos late	35160		HMDB05065	6441392			1.44		0.1305	0.1647		0.5672	0.818		100	100		Lipid	Fatty Acid Metabolism (Acyl Carnitine, Monounsaturated)	100001501	38677-66-6	1423	426.358
	1661			eicosenoylcarnitine (C20:1)*	LC/MS pos late	57519						2.19		0.3801	0.2974		0.4118	0.9002		20	60		Lipid	Fatty Acid Metabolism (Acyl Carnitine, Monounsaturated)	100015838		1484	454.389
	1663			nervonoylcarnitine (C24:1)*	LC/MS pos late	57531						0.89		0.8639	0.4741		1.6004	1.4302		100	80		Lipid	Fatty Acid Metabolism (Acyl Carnitine, Monounsaturated)	100015846		1602	510.452
	1665		Fatty Acid Metabolism (Acyl Carnitine, Polyunsaturated)	linoleoylcarnitine (C18:2)*	LC/MS pos late	46223		HMDB06469	6450015			2.81		0.0009	0.0058		0.4565	1.2846		60	100		Lipid	Fatty Acid Metabolism (Acyl Carnitine, Polyunsaturated)	100003151	36816-10-1	1430	424.342
	1668			arachidonoylcarnitine (C20:4)	LC/MS pos late	57518						2.11		0.0001	0.0019		0.3966	0.8373		100	100		Lipid	Fatty Acid Metabolism (Acyl Carnitine, Polyunsaturated)	100015837		1353	448.342
	1678		Fatty Acid Metabolism (Acyl Carnitine, Dicarboxylate)	adipoylcarnitine (C6-DC)	LC/MS pos early	52988		HMDB61677	71296139			2.17		0.1066	0.1419		0.5438	1.1782		100	100		Lipid	Fatty Acid Metabolism (Acyl Carnitine, Dicarboxylate)	100006614		2570	290.16
	1683			pimeloylcarnitine/3-methyladipoylcarnitine (C7-DC)	LC/MS pos early	53224						2.49		0.0209	0.0535		0.7491	1.8616		100	100		Lipid	Fatty Acid Metabolism (Acyl Carnitine, Dicarboxylate)	100009407		2773	304.175
	1684			suberoylcarnitine (C8-DC)	LC/MS pos early	52990						1		1	0.5117		0.4175	0.4175		0	0		Lipid	Fatty Acid Metabolism (Acyl Carnitine, Dicarboxylate)	100006627		2964	318.191
	1688		Fatty Acid Metabolism (Acyl Carnitine, Hydroxy)	(R)-3-hydroxybutyrylcarnitine	LC/MS pos early	43264		HMDB13127	53481617			4.12		9.7336e-05	0.0016		0.4149	1.7099		100	100		Lipid	Fatty Acid Metabolism (Acyl Carnitine, Hydroxy)	100003926		2400	248.149
	1689			(S)-3-hydroxybutyrylcarnitine	LC/MS pos early	52984		HMDB13127				1.65		0.2003	0.2077		0.7806	1.2852		100	100		Lipid	Fatty Acid Metabolism (Acyl Carnitine, Hydroxy)	100009271		2340	248.149
	1690			3-hydroxyhexanoylcarnitine (1)	LC/MS pos early	62557						1.39		0.44	0.3225		0.8036	1.1173		100	100		Lipid	Fatty Acid Metabolism (Acyl Carnitine, Hydroxy)	100020825		2918	276.181
	1694			3-hydroxypalmitoylcarnitine	LC/MS pos late	61839						1.31		0.4935	0.3491		0.6313	0.8283		60	80		Lipid	Fatty Acid Metabolism (Acyl Carnitine, Hydroxy)	100019800		1380	416.337
	1695			3-hydroxyoleoylcarnitine	LC/MS pos late	61840						1.53		0.3574	0.2889		0.5931	0.9099		100	100		Lipid	Fatty Acid Metabolism (Acyl Carnitine, Hydroxy)	100019801		1406	442.353
	1696		Carnitine Metabolism	deoxycarnitine	LC/MS pos early	36747	C01181	HMDB01161	134			1.42		0.1077	0.1428		0.7903	1.1189		100	100		Lipid	Carnitine Metabolism	100001662	6249-56-5	2052	146.118
	1697			carnitine	LC/MS pos early	15500	C00318	HMDB00062	10917			1.37		0.0324	0.0718		0.7856	1.0738		100	100		Lipid	Carnitine Metabolism	100000007	461-05-2	1978	162.112
	1703		Ketone Bodies	3-hydroxybutyrate (BHBA)	LC/MS polar	542	C01089	HMDB00357	441			2.87		0.007	0.0259		0.3128	0.8987		100	100		Lipid	Ketone Bodies	254	625-72-9	1480	103.04
	1707		Fatty Acid Metabolism (Acyl Choline)	palmitoylcholine	LC/MS pos late	52944			151731			2.4		0.1298	0.1643		0.629	1.5086		100	100		Lipid	Fatty Acid Metabolism (Acyl Choline)	100009233		1482	342.337
	1708			oleoylcholine	LC/MS pos late	53260						1.32		0.5443	0.3674		0.6387	0.8404		100	100		Lipid	Fatty Acid Metabolism (Acyl Choline)	100009331		1449	368.352
	1709			palmitoloelycholine	LC/MS pos late	53257						1.16		0.639	0.4064		1.0525	1.2259		100	100		Lipid	Fatty Acid Metabolism (Acyl Choline)	100009334		1385	340.321
	1712			linoleoylcholine*	LC/MS pos late	57463						3.32		0.0437	0.087		0.5994	1.9899		100	100		Lipid	Fatty Acid Metabolism (Acyl Choline)	100015760		1388	366.337
	1714			stearoylcholine*	LC/MS pos late	57464						2.98		0.0504	0.0965		0.4	1.1931		100	100		Lipid	Fatty Acid Metabolism (Acyl Choline)	100015759		1520	370.368
	1716			arachidonoylcholine	LC/MS pos late	53261						4.63		0.0584	0.1027		0.2725	1.2621		20	80		Lipid	Fatty Acid Metabolism (Acyl Choline)	100009332		1390	390.337
	1723		Fatty Acid, Monohydroxy	2-hydroxyheptanoate*	LC/MS polar	61827			2750949			7.04		0.0007	0.0045		0.6165	4.3421		100	100		Lipid	Fatty Acid, Monohydroxy	100019960		925	145.087
	1737			3-hydroxyhexanoate	LC/MS polar	53230			151492			1.9		0.0055	0.0224		0.7722	1.4689		100	100		Lipid	Fatty Acid, Monohydroxy	100006367	10191-24-9	1082	131.071
	1739			3-hydroxysuberate	LC/MS polar	31936		HMDB00325	22328017			1.57		0.4366	0.3225		1.05	1.65		100	100		Lipid	Fatty Acid, Monohydroxy	100001143	73141-47-6	3000	189.077
	1740			3-hydroxydecanoate	LC/MS neg	22053		HMDB02203	26612			0.69		0.1798	0.1938		1.1356	0.7848		100	80		Lipid	Fatty Acid, Monohydroxy	100000997	5561-87-5	4634.7	187.134
	1742			3-hydroxysebacate	LC/MS polar	31943		HMDB00350	3017884			1.36		0.27	0.2456		0.593	0.8081		20	40		Lipid	Fatty Acid, Monohydroxy	100001145	73141-46-5	2411	217.108
	1743			3-hydroxylaurate	LC/MS neg	32457		HMDB00387	94216			0.71		0.1576	0.179		1.0543	0.7436		100	100		Lipid	Fatty Acid, Monohydroxy	100001112	53941-38-1	5175	215.165
	1744			3-hydroxymyristate	LC/MS neg	21158			16064			0.98		0.8622	0.4741		0.8427	0.822		100	100		Lipid	Fatty Acid, Monohydroxy	100000882	3422-31-9	5335	243.197
	1745			3-hydroxypalmitate	LC/MS neg	27503		HMDB10734	301590			1.42		0.3836	0.2988		0.761	1.0826		100	100		Lipid	Fatty Acid, Monohydroxy	100000983	928-17-6	5476	271.228
	1747			3-hydroxyoleate*	LC/MS neg	61843						0.73		0.5215	0.3564		1.1466	0.8335		100	100		Lipid	Fatty Acid, Monohydroxy	100019966		5508	297.244
	1756			8-hydroxyoctanoate	LC/MS neg	21239		HMDB61914	69820			2.82		0.0168	0.0468		0.4494	1.266		40	80		Lipid	Fatty Acid, Monohydroxy	100000956	764-89-6	2300	159.103
	1758			16-hydroxypalmitate	LC/MS neg	39609	C18218	HMDB06294	10466			1.04		0.6637	0.4147		0.7731	0.8035		100	100		Lipid	Fatty Acid, Monohydroxy	100002953	506-13-8	5236.2	271.228
	1762			13-HODE + 9-HODE	LC/MS neg	37752			43013			7.71		3.2697e-06	0.0001		0.2673	2.0597		100	100		Lipid	Fatty Acid, Monohydroxy	100002196		5275	295.228
	1777			9-hydroxystearate	LC/MS neg	47120		HMDB61661	9570127			0.38		0.0552	0.0997		1.3126	0.4933		100	60		Lipid	Fatty Acid, Monohydroxy	100005834	25498-28-6	5384	299.259
	1787		Fatty Acid, Dihydroxy	12,13-DiHOME	LC/MS neg	38395	C14829	HMDB04705	10236635			2.59		0.0008	0.0054		0.5636	1.4587		100	100		Lipid	Fatty Acid, Dihydroxy	62	263399-35-5	5137	313.238
	1788			9,10-DiHOME	LC/MS neg	38399	C14828	HMDB04704	9966640			3.13		3.0879e-06	0.0001		0.5143	1.6114		100	100		Lipid	Fatty Acid, Dihydroxy	179	263399-34-4	5180	313.238
	1790			2S,3R-dihydroxybutyrate	LC/MS polar	62950		HMDB02453	10964471			1.03		0.9584	0.501		1.0679	1.0978		100	100		Lipid	Fatty Acid, Dihydroxy	100002284	5057-93-2	1660	119.035
	1791			2R,3R-dihydroxybutyrate	LC/MS polar	63109		HMDB00498				1.18		0.497	0.35		1.0008	1.1857		100	100		Lipid	Fatty Acid, Dihydroxy	100002367	759-06-8	1543	119.035
	1793			2,4-dihydroxybutyrate	LC/MS polar	62951		HMDB00360	192742			1.29		0.5699	0.38		2.8345	3.6519		100	100		Lipid	Fatty Acid, Dihydroxy	100002285	1518-62-3	1793	119.035
	1795			19,20-DiHDPA	LC/MS neg	46286		HMDB10214	16061148			2.47		0.0001	0.0019		0.4081	1.0099		100	100		Lipid	Fatty Acid, Dihydroxy	100002844		5212	361.238
	1799			14,15-DiHETrE	LC/MS neg	46305	C14775	HMDB02265	5283147			2.09		0.0003	0.0029		0.5381	1.1225		100	100		Lipid	Fatty Acid, Dihydroxy	100002752	77667-09-5	5188	337.238
	1812		Docosanoid	14-HDoHE/17-HDoHE	LC/MS neg	53034						2.47		0.0011	0.0061		0.7044	1.7422		100	100		Lipid	Docosanoid	100009278		5296	343.228
	1837		Eicosanoid	prostaglandin F2alpha	LC/MS neg	19398	C00639	HMDB01139	5280363			2.44		0.0725	0.1177		0.3942	0.9633		100	100		Lipid	Eicosanoid	100000574	551-11-1	4658	353.233
	1841			6-keto prostaglandin F1alpha	LC/MS pos late	20476	C05961	HMDB02886	5280888			1.21		0.8456	0.4682		0.4207	0.5096		40	40		Lipid	Eicosanoid	100000571	58961-34-8;58962-34-8	926	353.232
	1871			12-HEPE	LC/MS neg	46293		HMDB10202	10041593			2.87		0.0009	0.0057		1.1097	3.1858		100	100		Lipid	Eicosanoid	100002165	81187-21-5	5265	317.212
	1880			12-HETE	LC/MS neg	37536		HMDB06111	5312983			0.79		0.6431	0.4076		1.6137	1.2817		100	100		Lipid	Eicosanoid	100002167	71030-37-0;73837-14-6	5326	319.228
	1882			15-HETE	LC/MS neg	37538	C04742	HMDB02110	5280724			5.11		7.037e-05	0.0013		0.3461	1.767		100	100		Lipid	Eicosanoid	100000565	54845-95-3	5298	319.228
	1887			12-HHTrE	LC/MS neg	57393	C20388	HMDB12535	5283141			2.01		0.0528	0.0984		0.5559	1.1148		100	100		Lipid	Eicosanoid	1261	54397-84-1	5175	279.197
	1894		Endocannabinoid	oleoyl ethanolamide	LC/MS neg	38102		HMDB02088	5283454			1.15		0.9847	0.5113		0.9909	1.1368		100	100		Lipid	Endocannabinoid	1137	11-58-0;111-58-0	6450	324.291
	1897			palmitoyl ethanolamide	LC/MS pos late	38165	C16512	HMDB02100	4671			0.95		0.7259	0.4344		0.9259	0.8785		100	100		Lipid	Endocannabinoid	1489	544-31-0	1643	300.29
	1906			N-arachidonoyltaurine	LC/MS neg	54748						1.1		0.9296	0.4946		0.5608	0.6161		80	100		Lipid	Endocannabinoid	100005817	119959-65-8	5481	410.237
	1907			N-oleoyltaurine	LC/MS neg	39732			6437033			0.48		0.2654	0.2432		1.1547	0.5595		100	100		Lipid	Endocannabinoid	100003119	52514-04-2	5610	388.253
	1908			N-stearoyltaurine	LC/MS neg	39730			168274			1.17		0.7826	0.4515		0.5166	0.6049		100	80		Lipid	Endocannabinoid	100003240	63155-80-6	5782	390.268
	1909			N-palmitoyltaurine	LC/MS neg	39835						0.83		0.7363	0.4368		0.8203	0.677		100	100		Lipid	Endocannabinoid	100003239	83982-06-3	5560	362.237
	1910			N-palmitoleoyltaurine*	LC/MS neg	61824						0.44		0.0576	0.1021		2.215	0.9802		100	100		Lipid	Endocannabinoid	100005831		5442	360.221
	1911			N-linoleoyltaurine*	LC/MS neg	61826						1.28		0.5899	0.39		0.6279	0.8038		100	100		Lipid	Endocannabinoid	100005814		5505	386.237
	1916			linoleoyl ethanolamide	LC/MS neg	52608		HMDB12252	5283446			3		0.0545	0.0997		0.388	1.1628		80	100		Lipid	Endocannabinoid	100006726	68171-52-8	6150	322.275
	1934		Inositol Metabolism	myo-inositol	LC/MS polar	1124	C00137	HMDB00211	892			1.54		0.0684	0.1124		0.7518	1.1587		100	100		Lipid	Inositol Metabolism	363	87-89-8	3506.3	225.062
	1943			inositol 1-phosphate (I1P)	LC/MS polar	43849	C01177	HMDB00213	440194			1.55		0.1375	0.1701		0.6384	0.9891		100	100		Lipid	Inositol Metabolism	370	573-35-3;106032-59-1	4785	259.022
	1963		Phospholipid Metabolism	choline	LC/MS pos early	15506	C00114	HMDB00097	305			1.15		0.3954	0.3052		0.9344	1.0711		100	100		Lipid	Phospholipid Metabolism	1256	67-48-1	1961	104.107
	1964			choline phosphate	LC/MS pos early	34396	C00588	HMDB01565	1014			1.02		0.9314	0.4946		0.8662	0.8798		100	100		Lipid	Phospholipid Metabolism	267	72556-74-2	700	184.073
	1965			cytidine 5'-diphosphocholine	LC/MS polar	34418	C00307	HMDB01413	13804			1.02		0.9077	0.4898		1.1803	1.2066		100	100		Lipid	Phospholipid Metabolism	1220	33818-15-4	4200	533.106
	1967			glycerophosphorylcholine (GPC)	LC/MS pos early	15990	C00670	HMDB00086	71920			1.17		0.6661	0.4147		0.9497	1.113		100	100		Lipid	Phospholipid Metabolism	100000269	28319-77-9	672	258.11
	1969			phosphoethanolamine	LC/MS neg	1600	C00346	HMDB00224	1015			0.98		0.8183	0.4598		0.6596	0.6441		100	100		Lipid	Phospholipid Metabolism	1026	1071-23-4	638	140.012
	1970			cytidine-5'-diphosphoethanolamine	LC/MS polar	34410	C00570	HMDB01564	123727			1.11		0.6595	0.4141		1.2824	1.4274		100	100		Lipid	Phospholipid Metabolism	100001407	72842-05-8	4210	445.053
	1971			glycerophosphoethanolamine	LC/MS pos early	37455	C01233	HMDB00114	123874			0.97		0.7091	0.4314		1.0877	1.059		100	100		Lipid	Phospholipid Metabolism	100001620	33049-08-0	659	216.063
	1972			glycerophosphoserine*	LC/MS pos early	57404			3081457			0.73		0.0175	0.0486		1.1236	0.8162		100	100		Lipid	Phospholipid Metabolism	100015666		577	260.053
	1973			glycerophosphoinositol*	LC/MS pos early	52307			167572			1.5		0.0602	0.1038		0.7904	1.1848		100	100		Lipid	Phospholipid Metabolism	100001621	16824-65-0	516	335.074
	1974			trimethylamine N-oxide	LC/MS pos early	40406	C01104	HMDB00925	1145			0.99		0.794	0.4541		1.0513	1.0459		100	100		Lipid	Phospholipid Metabolism	100003397	1184-78-7	2100	76.0757
	1992		Phosphatidylcholine (PC)	1-myristoyl-2-palmitoyl-GPC (14:0/16:0)	LC/MS pos late	19258		HMDB07869	129657			0.52		7.6606e-06	0.0002		1.6795	0.8714		100	100		Lipid	Phosphatidylcholine (PC)	100000672	69525-80-0	2147	706.538
	1996			1-myristoyl-2-arachidonoyl-GPC (14:0/20:4)*	LC/MS pos late	53195		HMDB07883				0.59		0.0007	0.0048		1.638	0.9689		100	100		Lipid	Phosphatidylcholine (PC)	100009139		1914	754.538
	2008			1,2-dipalmitoyl-GPC (16:0/16:0)	LC/MS pos late	19130		HMDB00564	452110			1.13		0.0908	0.1294		0.8555	0.9653		100	100		Lipid	Phosphatidylcholine (PC)	100000657	63-89-8	2365	734.569
	2009			1-palmitoyl-2-palmitoleoyl-GPC (16:0/16:1)*	LC/MS pos late	52470		HMDB07969				0.45		4.8859e-11	1.88e-08		3.0172	1.372		100	100		Lipid	Phosphatidylcholine (PC)	100008984		2160	732.554
	2010			1-palmitoyl-2-stearoyl-GPC (16:0/18:0)	LC/MS pos late	52616		HMDB07970				1.07		0.5206	0.3564		0.7	0.7518		100	100		Lipid	Phosphatidylcholine (PC)	100008921	59403-51-9	2653	762.601
	2012			1-palmitoyl-2-oleoyl-GPC (16:0/18:1)	LC/MS pos late	52461		HMDB07972	6436017			0.78		0.0004	0.0032		1.3809	1.0775		100	100		Lipid	Phosphatidylcholine (PC)	1539	26853-31-6;26853-31-6	2358	760.585
	2015			1-palmitoyl-2-linoleoyl-GPC (16:0/18:2)	LC/MS pos late	42446		HMDB07973	5287971			1.35		0.0049	0.0202		0.9793	1.3176		100	100		Lipid	Phosphatidylcholine (PC)	1537	40811-94-7	2160	758.569
	2018			1-palmitoyl-2-gamma-linolenoyl-GPC (16:0/18:3n6)*	LC/MS pos late	54812		HMDB07974				1.3		0.2586	0.2407		1.0312	1.339		100	100		Lipid	Phosphatidylcholine (PC)	100009154		2034	756.554
	2026			1-palmitoyl-2-arachidonoyl-GPC (16:0/20:4n6)	LC/MS pos late	52462		HMDB07982	10747814			1.16		0.0204	0.0532		0.8808	1.0225		100	100		Lipid	Phosphatidylcholine (PC)	100008914	35418-58-7	2091	782.569
	2032			1-palmitoyl-2-docosahexaenoyl-GPC (16:0/22:6)	LC/MS pos late	52610		HMDB07991	6441886			1.43		0.0001	0.002		0.8185	1.1678		100	100		Lipid	Phosphatidylcholine (PC)	100008915	59403-54-2	2023	806.569
	2038			1-palmitoleoyl-2-linoleoyl-GPC (16:1/18:2)*	LC/MS pos late	52683		HMDB08006				1.19		0.2832	0.2511		1.9539	2.3266		100	100		Lipid	Phosphatidylcholine (PC)	100009075		2003	756.554
	2039			1-palmitoleoyl-2-linolenoyl-GPC (16:1/18:3)*	LC/MS pos late	53180		HMDB08008				1.25		0.5004	0.35		1.538	1.9199		100	100		Lipid	Phosphatidylcholine (PC)	100009345		1850	754.538
	2049			1-stearoyl-2-oleoyl-GPC (18:0/18:1)	LC/MS pos late	52438		HMDB08038				0.66		0.0046	0.0195		1.2028	0.7995		100	100		Lipid	Phosphatidylcholine (PC)	100008904	56421-10-4	2644	788.616
	2052			1-stearoyl-2-linoleoyl-GPC (18:0/18:2)*	LC/MS pos late	52452		HMDB08039				1.3		0.0016	0.0084		0.8175	1.0597		100	100		Lipid	Phosphatidylcholine (PC)	100008980		2380	786.601
	2060			1-stearoyl-2-arachidonoyl-GPC (18:0/20:4)	LC/MS pos late	42450		HMDB08048	16219824			1.27		0.0026	0.0125		0.5957	0.757		100	100		Lipid	Phosphatidylcholine (PC)	100001869	35418-59-8	2300	810.601
	2066			1-stearoyl-2-docosahexaenoyl-GPC (18:0/22:6)	LC/MS pos late	52611		HMDB08057				1.68		8.2026e-05	0.0014		0.526	0.8827		100	100		Lipid	Phosphatidylcholine (PC)	100008916	59403-52-0	2197	834.601
	2084			1-oleoyl-2-docosahexaenoyl-GPC (18:1/22:6)*	LC/MS pos late	52697		HMDB08123				1.04		0.8412	0.4672		1.0848	1.1245		100	100		Lipid	Phosphatidylcholine (PC)	100009130		2011	832.585
	2085			1,2-dilinoleoyl-GPC (18:2/18:2)	LC/MS pos late	52603		HMDB08138	5288075			1.35		0.1514	0.1776		1.4656	1.9794		100	100		Lipid	Phosphatidylcholine (PC)	100008903	998-06-1	2006	782.569
	2086			1-linoleoyl-2-linolenoyl-GPC (18:2/18:3)*	LC/MS pos late	53176		HMDB08141				4.69		0.0002	0.0021		0.6753	3.17		80	100		Lipid	Phosphatidylcholine (PC)	100009343		1939	780.554
	2090			1-linoleoyl-2-arachidonoyl-GPC (18:2/20:4n6)*	LC/MS pos late	52710		HMDB08147				0.99		0.9636	0.5031		1.1447	1.1337		100	100		Lipid	Phosphatidylcholine (PC)	100009131		1969	806.569
	2128		Phosphatidylethanolamine (PE)	1,2-dipalmitoyl-GPE (16:0/16:0)*	LC/MS pos late	57341		HMDB08923	445468			0.76		0.2862	0.2526		1.0623	0.8071		100	100		Lipid	Phosphatidylethanolamine (PE)	100009204		2498	692.522
	2131			1-palmitoyl-2-stearoyl-GPE (16:0/18:0)*	LC/MS pos late	57388		HMDB08925	5326793			1.25		0.4794	0.3416		0.3831	0.4796		60	40		Lipid	Phosphatidylethanolamine (PE)	100009205		2850	720.554
	2132			1-palmitoyl-2-oleoyl-GPE (16:0/18:1)	LC/MS pos late	19263		HMDB05320	5283496			0.75		0.059	0.1028		1.449	1.0836		100	100		Lipid	Phosphatidylethanolamine (PE)	1526	26662-94-2	2509	718.538
	2134			1-palmitoyl-2-linoleoyl-GPE (16:0/18:2)	LC/MS pos late	42449		HMDB05322	9546747			1.56		0.2376	0.2314		0.9558	1.4947		100	100		Lipid	Phosphatidylethanolamine (PE)	100001870		2275	716.522
	2137			1-palmitoyl-2-arachidonoyl-GPE (16:0/20:4)*	LC/MS pos late	52464		HMDB05323	9546800			0.9		0.2869	0.2526		1.1575	1.0405		100	100		Lipid	Phosphatidylethanolamine (PE)	100008990		2198	740.522
	2139			1-palmitoyl-2-docosahexaenoyl-GPE (16:0/22:6)*	LC/MS pos late	52465		HMDB05324	9546799			1.21		0.2017	0.208		0.8625	1.0431		100	100		Lipid	Phosphatidylethanolamine (PE)	100008991		2119	764.522
	2146			1-stearoyl-2-oleoyl-GPE (18:0/18:1)	LC/MS pos late	42448		HMDB08993				0.98		0.8188	0.4598		1.0154	0.9964		100	100		Lipid	Phosphatidylethanolamine (PE)	100001856		2858	746.569
	2149			1-stearoyl-2-linoleoyl-GPE (18:0/18:2)*	LC/MS pos late	52446		HMDB08994	9546749			1.71		0.0082	0.0291		0.7761	1.3294		100	100		Lipid	Phosphatidylethanolamine (PE)	100008976		2522	744.554
	2154			1-stearoyl-2-arachidonoyl-GPE (18:0/20:4)	LC/MS pos late	52447		HMDB09003	5289133			1.16		0.1001	0.1366		0.932	1.084		100	100		Lipid	Phosphatidylethanolamine (PE)	100008977		2424	768.554
	2158			1-stearoyl-2-docosahexaenoyl-GPE (18:0/22:6)*	LC/MS pos late	52466		HMDB05334	9546798			1.63		0.015	0.0428		0.7529	1.2295		100	100		Lipid	Phosphatidylethanolamine (PE)	100008992		2317	792.554
	2160			1-oleoyl-2-linoleoyl-GPE (18:1/18:2)*	LC/MS pos late	52687		HMDB05349	9546753			1.47		0.0349	0.0753		1.1151	1.6346		100	100		Lipid	Phosphatidylethanolamine (PE)	100009078		2270	742.538
	2163			1-oleoyl-2-arachidonoyl-GPE (18:1/20:4)*	LC/MS pos late	55041		HMDB09069				0.97		0.6672	0.4147		1.0466	1.0115		100	100		Lipid	Phosphatidylethanolamine (PE)	100009219		2200	766.538
	2166			1-oleoyl-2-docosahexaenoyl-GPE (18:1/22:6)*	LC/MS pos late	53209						1.26		0.1001	0.1366		0.9766	1.2282		100	100		Lipid	Phosphatidylethanolamine (PE)	100009220		2119	790.538
	2167			1,2-dilinoleoyl-GPE (18:2/18:2)*	LC/MS pos late	53174		HMDB09093	9546812			2.13		0.109	0.1441		1.1104	2.3619		100	100		Lipid	Phosphatidylethanolamine (PE)	100009217		2083	740.522
	2169			1-linoleoyl-2-arachidonoyl-GPE (18:2/20:4)*	LC/MS pos late	53189		HMDB09102				1.11		0.724	0.4339		1.1962	1.3286		100	100		Lipid	Phosphatidylethanolamine (PE)	100009222		2030	764.522
	2198		Glycosyl PE	1-palmitoyl-2-oleoyl-glycosyl-GPE (16:0/18:1)**	LC/MS pos late	63200						0.28		0.0076	0.0271		2.5444	0.6999		100	80		Lipid	Glycosyl PE	100021389		2512	880.591
	2199			1-palmitoyl-2-linoleoyl-glycosyl-GPE (16:0/18:2)**	LC/MS pos late	63197						0.62		0.2568	0.2398		2.2895	1.4308		100	100		Lipid	Glycosyl PE	100021393		2258	878.575
	2200			1-palmitoyl-2-arachidonoyl-glycosyl-GPE (16:0/20:4)**	LC/MS pos late	63195						0.45		0.0061	0.0235		1.7437	0.7856		100	100		Lipid	Glycosyl PE	100021395		2180	902.575
	2201			1-palmitoyl-2-docosahexaenoyl-glycosyl-GPE (16:0/22:6)**	LC/MS pos late	63196						0.63		0.1039	0.1402		1.297	0.8206		100	100		Lipid	Glycosyl PE	100021397		2098	926.575
	2205			1-stearoyl-2-linoleoyl-glycosyl-GPE (18:0/18:2)**	LC/MS pos late	63192						0.77		0.4136	0.3127		1.3066	1.002		100	100		Lipid	Glycosyl PE	100021403		2516	906.607
	2206			1-stearoyl-2-arachidonoyl-glycosyl-GPE (18:0/20:4)**	LC/MS pos late	63193						0.6		0.0532	0.0985		1.1924	0.717		100	100		Lipid	Glycosyl PE	100021404		2423	930.607
	2207			1-stearoyl-2-docosahexaenoyl-glycosyl-GPE (18:0/22:6)**	LC/MS pos late	63194						0.84		0.6114	0.3967		1.1195	0.9436		100	100		Lipid	Glycosyl PE	100021405		2316	954.607
	2219		Phosphatidylserine (PS)	1-stearoyl-2-oleoyl-GPS (18:0/18:1)	LC/MS pos late	19265		HMDB10163	9547087			0.74		0.1444	0.1731		1.0987	0.8143		100	100		Lipid	Phosphatidylserine (PS)	100000639		3000	790.559
	2220			1-stearoyl-2-linoleoyl-GPS (18:0/18:2)	LC/MS pos late	53009			9547091			1.27		0.527	0.3595		0.8232	1.0483		100	100		Lipid	Phosphatidylserine (PS)	100000642	322647-11-0	2689	788.544
	2222			1-stearoyl-2-arachidonoyl-GPS (18:0/20:4)	LC/MS pos late	52235		HMDB12383				0.92		0.4621	0.3337		0.9149	0.8437		100	100		Lipid	Phosphatidylserine (PS)	100001872		2565	812.544
	2232		Phosphatidylglycerol (PG)	1-palmitoyl-2-oleoyl-GPG (16:0/18:1)	LC/MS polar	52448			5283509			0.61		0.0664	0.1114		1.452	0.8848		100	100		Lipid	Phosphatidylglycerol (PG)	100000641		745	747.519
	2233			1-palmitoyl-2-linoleoyl-GPG (16:0/18:2)	LC/MS polar	52628		HMDB10575				0.56		0.2801	0.2511		1.6238	0.9142		100	100		Lipid	Phosphatidylglycerol (PG)	1543	322647-44-9	717	745.503
	2242			1-oleoyl-2-linoleoyl-GPG (18:1/18:2)*	LC/MS polar	57400		HMDB10635				0.4		0.0034	0.0153		1.3197	0.5224		100	100		Lipid	Phosphatidylglycerol (PG)	100009113		740	771.518
	2248		Phosphatidylinositol (PI)	1-palmitoyl-2-linoleoyl-GPI (16:0/18:2)	LC/MS polar	52450		HMDB09784				2.33		0.0155	0.0439		1.0002	2.3324		100	100		Lipid	Phosphatidylinositol (PI)	1528		910	833.518
	2250			1-palmitoyl-2-arachidonoyl-GPI (16:0/20:4)*	LC/MS polar	52467		HMDB09789				1.33		0.0982	0.136		0.9676	1.2878		100	100		Lipid	Phosphatidylinositol (PI)	100008993		892	857.519
	2254			1-stearoyl-2-linoleoyl-GPI (18:0/18:2)	LC/MS pos late	52468		HMDB09809				3.34		0.0126	0.0388		1.1178	3.7309		100	100		Lipid	Phosphatidylinositol (PI)	100008994		3185	880.591
	2265			1-stearoyl-2-arachidonoyl-GPI (18:0/20:4)	LC/MS pos late	52449		HMDB09815				1.38		0.0208	0.0535		0.7422	1.0215		100	100		Lipid	Phosphatidylinositol (PI)	100000616	383907-33-3	3000	904.591
	2270			1-oleoyl-2-arachidonoyl-GPI (18:1/20:4)*	LC/MS polar	54994		HMDB09844				1.1		0.5039	0.35		1.2022	1.3189		100	100		Lipid	Phosphatidylinositol (PI)	100010951		922	883.534
	2303		Lysophospholipid	1-palmitoyl-GPC (16:0)	LC/MS pos late	33955		HMDB10382	86554			1.22		0.2032	0.2091		1.0764	1.3149		100	100		Lipid	Lysophospholipid	100001263	17364-16-8	1525	496.34
	2304			2-palmitoyl-GPC (16:0)*	LC/MS neg	35253		HMDB61702	15061532			0.98		0.9532	0.5003		1.0372	1.0206		100	100		Lipid	Lysophospholipid	100001562		6215	570.341
	2305			1-palmitoleoyl-GPC (16:1)*	LC/MS pos late	33230		HMDB10383	24779461			0.66		0.0877	0.1283		2.486	1.632		100	100		Lipid	Lysophospholipid	100001511		1450	494.324
	2306			2-palmitoleoyl-GPC (16:1)*	LC/MS pos late	35819		HMDB10383				0.36		0.0017	0.0086		3.7249	1.3237		100	100		Lipid	Lysophospholipid	100001561		1425	494.324
	2312			1-stearoyl-GPC (18:0)	LC/MS pos late	33961		HMDB10384	497299			1.19		0.1694	0.1873		0.6992	0.8339		100	100		Lipid	Lysophospholipid	100001271	19420-57-6	1606	524.371
	2314			1-oleoyl-GPC (18:1)	LC/MS pos late	48258		HMDB02815	16081932			0.7		0.1252	0.1601		1.6116	1.1357		100	100		Lipid	Lysophospholipid	100001272	19420-56-5	1540	522.355
	2317			1-linoleoyl-GPC (18:2)	LC/MS pos late	34419	C04100	HMDB10386	11988421			1.44		0.3262	0.2746		1.0319	1.4857		100	100		Lipid	Lysophospholipid	100001395		1465	520.34
	2319			1-linolenoyl-GPC (18:3)*	LC/MS pos late	45951		HMDB10388				1.96		0.2335	0.228		1.3531	2.6542		100	100		Lipid	Lysophospholipid	100005350		1410	518.324
	2335			1-arachidonoyl-GPC (20:4n6)*	LC/MS neg	34061	C05208	HMDB10395				0.98		0.9051	0.4891		0.8151	0.7997		100	100		Lipid	Lysophospholipid	100001551		6074	618.341
	2347			1-lignoceroyl-GPC (24:0)	LC/MS pos late	49617		HMDB10405				1.19		0.474	0.339		0.9118	1.0876		80	100		Lipid	Lysophospholipid	100002873	325171-59-3	1907	608.465
	2357			1-palmitoyl-GPE (16:0)	LC/MS pos late	35631		HMDB11503	9547069			1.31		0.2505	0.2368		1.0427	1.3618		100	100		Lipid	Lysophospholipid	100001567	53862-35-4	1544	454.293
	2364			1-stearoyl-GPE (18:0)	LC/MS pos late	42398		HMDB11130	9547068			1.42		0.0851	0.1254		0.8996	1.2754		100	100		Lipid	Lysophospholipid	100001461	69747-55-3	1626	482.324
	2365			2-stearoyl-GPE (18:0)*	LC/MS neg	41220		HMDB11129				1.15		0.8209	0.4598		0.7717	0.8902		100	100		Lipid	Lysophospholipid	100003901		6350	480.31
	2366			1-oleoyl-GPE (18:1)	LC/MS pos late	35628		HMDB11506	9547071			1.12		0.7097	0.4314		1.1876	1.3268		100	100		Lipid	Lysophospholipid	100001569	89576-29-4	1554	480.308
	2368			1-linoleoyl-GPE (18:2)*	LC/MS pos late	36600		HMDB11507	52925130			1.39		0.3155	0.2698		1.0791	1.5044		100	100		Lipid	Lysophospholipid	100001570		1482	478.293
	2380			1-arachidonoyl-GPE (20:4n6)*	LC/MS neg	35186		HMDB11517	42607465			0.81		0.6169	0.3989		1.1997	0.9775		100	100		Lipid	Lysophospholipid	100001571		5874	500.278
	2394			1-palmitoyl-GPS (16:0)*	LC/MS pos late	46130			9547100			1.89		0.4622	0.3337		1.0537	1.9943		80	80		Lipid	Lysophospholipid	100005805		1551	498.283
	2395			1-stearoyl-GPS (18:0)*	LC/MS pos late	45966			9547101			2.04		0.0691	0.1131		0.8944	1.8269		100	100		Lipid	Lysophospholipid	100004327		1634	526.314
	2396			1-oleoyl-GPS (18:1)	LC/MS neg	19260		HMDB61694	9547099			0.69		0.3977	0.306		2.5862	1.7841		100	100		Lipid	Lysophospholipid	100000630	326589-90-6	5607	522.284
	2401			1-palmitoyl-GPG (16:0)*	LC/MS neg	45970			3300276			0.61		0.286	0.2526		1.4791	0.908		100	100		Lipid	Lysophospholipid	100005717		5570	483.273
	2403			1-stearoyl-GPG (18:0)	LC/MS neg	34437						0.59		0.294	0.2564		0.9029	0.5311		100	100		Lipid	Lysophospholipid	100001462		5816	511.304
	2407			1-linoleoyl-GPG (18:2)*	LC/MS neg	54885						0.86		0.7011	0.4275		0.8198	0.7072		100	100		Lipid	Lysophospholipid	100009227		5516	507.273
	2408			1-palmitoyl-GPI (16:0)	LC/MS neg	35305		HMDB61695				1.55		0.3451	0.2815		0.9068	1.4058		100	100		Lipid	Lysophospholipid	100001655		5564	571.289
	2411			1-stearoyl-GPI (18:0)	LC/MS neg	19324		HMDB61696				1.3		0.441	0.3226		0.8284	1.0761		100	100		Lipid	Lysophospholipid	100000656	796963-93-4	5794	599.32
	2413			1-oleoyl-GPI (18:1)	LC/MS neg	36602						1.14		0.7914	0.4541		1.1697	1.3336		100	100		Lipid	Lysophospholipid	100001777		5599	597.305
	2415			1-linoleoyl-GPI (18:2)*	LC/MS neg	36594						2.06		0.0899	0.1287		1.0334	2.1302		100	100		Lipid	Lysophospholipid	100001778		5494	595.289
	2420			1-arachidonoyl-GPI (20:4)*	LC/MS neg	34214		HMDB61690				1.15		0.6658	0.4147		0.8581	0.9862		100	100		Lipid	Lysophospholipid	100001654		5482	619.289
	2489		Plasmalogen	1-(1-enyl-palmitoyl)-2-oleoyl-GPE (P-16:0/18:1)*	LC/MS pos late	52477		HMDB11342				0.69		0.1261	0.1607		1.1448	0.7953		100	100		Lipid	Plasmalogen	100009005		2600	702.543
	2490			1-(1-enyl-palmitoyl)-2-linoleoyl-GPE (P-16:0/18:2)*	LC/MS pos late	52677		HMDB11343				1.63		0.2615	0.2407		0.7766	1.2669		100	100		Lipid	Plasmalogen	100009069		2351	700.528
	2491			1-(1-enyl-palmitoyl)-2-palmitoyl-GPC (P-16:0/16:0)*	LC/MS pos late	52716		HMDB11206	11146967			1.45		0.3758	0.2957		0.6881	0.9992		60	100		Lipid	Plasmalogen	100009162		2454	718.575
	2493			1-(1-enyl-palmitoyl)-2-arachidonoyl-GPE (P-16:0/20:4)*	LC/MS pos late	52673		HMDB11352				0.91		0.4064	0.3104		0.926	0.8394		100	100		Lipid	Plasmalogen	100009002		2270	724.528
	2495			1-(1-enyl-palmitoyl)-2-oleoyl-GPC (P-16:0/18:1)*	LC/MS pos late	52478						1		1	0.5117		0.4715	0.4715		0	0		Lipid	Plasmalogen	100009007		2443	744.59
	2497			1-(1-enyl-stearoyl)-2-oleoyl-GPE (P-18:0/18:1)	LC/MS pos late	52614		HMDB11375				0.61		0.3326	0.277		0.8086	0.4939		80	80		Lipid	Plasmalogen	100008919	144371-68-6	2950	730.575
	2506			1-(1-enyl-stearoyl)-2-arachidonoyl-GPE (P-18:0/20:4)*	LC/MS pos late	52475		HMDB05779	9547058			0.92		0.5995	0.3929		0.6779	0.6263		100	100		Lipid	Plasmalogen	100008999		2511	752.559
	2522		Lysoplasmalogen	1-(1-enyl-palmitoyl)-GPE (P-16:0)*	LC/MS neg	39270						0.63		0.673	0.417		1.347	0.8507		100	100		Lipid	Lysoplasmalogen	100003000		6285	436.283
	2524			1-(1-enyl-oleoyl)-GPE (P-18:1)*	LC/MS neg	44621						0.58		0.4648	0.3349		0.9289	0.5382		80	80		Lipid	Lysoplasmalogen	100005372		6250	462.299
	2526			1-(1-enyl-stearoyl)-GPE (P-18:0)*	LC/MS neg	39271						2.44		0.0997	0.1366		0.2995	0.7309		60	100		Lipid	Lysoplasmalogen	100003001		6500	464.315
	2529		Glycerolipid Metabolism	glycerol	LC/MS neg	15122	C00116	HMDB00131	753			0.89		0.8469	0.4682		1.0163	0.9042		100	100		Lipid	Glycerolipid Metabolism	1254	56-81-5	758	91.0401
	2530			glycerol 3-phosphate	LC/MS pos early	43847	C00093	HMDB00126	754			1.31		0.1365	0.17		0.8889	1.1687		100	100		Lipid	Glycerolipid Metabolism	100000258	29849-82-9	580	173.021
	2535			glycerophosphoglycerol	LC/MS polar	48857	C03274		439964			0.3		0.015	0.0428		2.4754	0.7392		100	100		Lipid	Glycerolipid Metabolism	100001619		2430	245.043
	2536		Monoacylglycerol	1-myristoylglycerol (14:0)	LC/MS neg	35625	C01885	HMDB11561	79050			0.08		0.084	0.1252		6.0717	0.509		100	100		Lipid	Monoacylglycerol	100001618	75685-84-6	6353.3	227.202
	2537			1-myristoleoylglycerol (14:1)	LC/MS neg	34382			6453334			0.04		0.0448	0.0884		9.7533	0.4175		80	60		Lipid	Monoacylglycerol	100001434	55030-82-5	5655	225.186
	2539			1-palmitoylglycerol (16:0)	LC/MS neg	21127		HMDB31074	14900			0.42		0.4384	0.3225		2.0938	0.8871		100	100		Lipid	Monoacylglycerol	100000827	542-44-9	6550	255.233
	2540			1-palmitoleoylglycerol (16:1)*	LC/MS neg	52431		HMDB11565				0.07		0.1495	0.177		11.8881	0.8708		100	100		Lipid	Monoacylglycerol	100008952		6094	253.217
	2541			1-margaroylglycerol (17:0)	LC/MS neg	34391			107036			0.17		0.192	0.2035		2.4194	0.4179		60	40		Lipid	Monoacylglycerol	100001429	68002-72-2	6571	269.249
	2543			1-oleoylglycerol (18:1)	LC/MS neg	21184		HMDB11567	5283468			0.12		0.2565	0.2398		5.7647	0.6948		100	100		Lipid	Monoacylglycerol	100000924	111-03-5	6650	281.249
	2544			1-linoleoylglycerol (18:2)	LC/MS neg	27447			5283469			0.21		0.7391	0.4368		3.5507	0.7332		100	100		Lipid	Monoacylglycerol	100001040	2277-28-3	6477	279.233
	2545			1-linolenoylglycerol (18:3)	LC/MS neg	34393		HMDB11569	53480978			0.16		0.3647	0.2923		3.1296	0.5121		100	80		Lipid	Monoacylglycerol	100001435	124151-74-2	6214	277.217
	2548			2-dihomo-linoleoylglycerol (20:2)*	LC/MS neg	62450						0.11		0.4949	0.3494		4.8796	0.5342		80	100		Lipid	Monoacylglycerol	100020771		6700	307.264
	2549			1-dihomo-linolenylglycerol (20:3)	LC/MS neg	48341						0.21		0.3688	0.2944		2.2156	0.4724		100	100		Lipid	Monoacylglycerol	100006121		6400	305.249
	2550			1-arachidonylglycerol (20:4)	LC/MS pos late	34397	C13857	HMDB11549	5282281			0.09		0.3881	0.3017		0.7351	0.0687		40	40		Lipid	Monoacylglycerol	100001433	35474-99-8	1568	401.266
	2553			1-docosahexaenoylglycerol (22:6)	LC/MS neg	35153		HMDB11587				0.51		0.9257	0.4946		1.0406	0.5357		100	100		Lipid	Monoacylglycerol	100001481		6150	309.222
	2554			2-myristoylglycerol (14:0)	LC/MS neg	34383		HMDB11530	137938			0.08		0.0573	0.1021		5.697	0.4349		100	60		Lipid	Monoacylglycerol	100001408	27214-38-6	6230	227.202
	2555			2-palmitoylglycerol (16:0)	LC/MS neg	33419		HMDB11533	123409			0.21		0.2185	0.2199		2.2691	0.4697		100	80		Lipid	Monoacylglycerol	100001048	23470-00-0	6400	255.233
	2556			2-palmitoleoylglycerol (16:1)*	LC/MS neg	52432		HMDB11565				0.08		0.1114	0.1458		11.6849	0.9765		100	100		Lipid	Monoacylglycerol	100008953		6016	253.217
	2558			2-oleoylglycerol (18:1)	LC/MS neg	21232		HMDB11537	5319879			0.16		0.1701	0.1874		4.1831	0.6491		100	100		Lipid	Monoacylglycerol	100000943	3443-84-3	6500	281.249
	2559			2-linoleoylglycerol (18:2)	LC/MS neg	32506		HMDB11538	5365676			0.31		0.7955	0.4541		2.8042	0.8566		100	100		Lipid	Monoacylglycerol	100000987	3443-82-1	6250	279.233
	2560			2-arachidonoylglycerol (20:4)	LC/MS neg	19266	C13856	HMDB04666	5282280			0.38		0.4222	0.316		1.4507	0.5561		100	100		Lipid	Monoacylglycerol	100000584	53847-30-6	6170	303.233
	2562			2-docosahexaenoylglycerol (22:6)*	LC/MS neg	48675		HMDB11557				0.7		0.8178	0.4598		0.9567	0.6726		100	100		Lipid	Monoacylglycerol	100006352		6050	309.222
	2564			1-heptadecenoylglycerol (17:1)*	LC/MS neg	62449						0.12		0.326	0.2746		4.7031	0.5422		100	100		Lipid	Monoacylglycerol	100020769		6390	267.233
	2565			2-heptadecenoylglycerol (17:1)*	LC/MS neg	62448						0.13		0.217	0.2197		4.613	0.5833		100	100		Lipid	Monoacylglycerol	100020770		6284	267.233
	2566			1-meadoylglycerol (20:3n9)*	LC/MS neg	62431						0.11		0.0755	0.1205		3.7861	0.4055		80	40		Lipid	Monoacylglycerol	100020746		6450	305.249
	2571			1-dihomo-linoleoylglycerol (20:2)	LC/MS neg	35103						0.17		0.6338	0.4045		0.8257	0.1384		20	40		Lipid	Monoacylglycerol	100001483		6800	307.264
	2573		Diacylglycerol	diacylglycerol (12:0/18:1, 14:0/16:1, 16:0/14:1) [2]*	LC/MS pos late	55001						0.24		0.0002	0.0023		3.7589	0.9128		100	100		Lipid	Diacylglycerol	100010959		2716	556.494
	2574			diacylglycerol (14:0/18:1, 16:0/16:1) [1]*	LC/MS pos late	54953						0.45		0.011	0.0356		2.3695	1.0551		100	100		Lipid	Diacylglycerol	100010934		3057	584.525
	2575			diacylglycerol (14:0/18:1, 16:0/16:1) [2]*	LC/MS pos late	54954						0.43		0.003	0.0143		2.2457	0.967		100	100		Lipid	Diacylglycerol	100010935		3183	584.525
	2576			diacylglycerol (16:1/18:2 [2], 16:0/18:3 [1])*	LC/MS pos late	54966						1.28		0.4096	0.3108		1.0524	1.3422		100	100		Lipid	Diacylglycerol	100010940		2733	608.525
	2588			palmitoyl-palmitoyl-glycerol (16:0/16:0) [2]*	LC/MS pos late	54990		HMDB07098				0.64		0.0607	0.1043		1.376	0.875		100	100		Lipid	Diacylglycerol	100010948		3734	586.541
	2591			palmitoyl-oleoyl-glycerol (16:0/18:1) [1]*	LC/MS pos late	54943	C13861	HMDB07102				0.52		0.0116	0.0367		1.5172	0.7928		100	100		Lipid	Diacylglycerol	100010916		3562	612.556
	2592			palmitoyl-oleoyl-glycerol (16:0/18:1) [2]*	LC/MS pos late	54942	C13861	HMDB07102				0.67		0.0397	0.0825		1.3048	0.8719		100	100		Lipid	Diacylglycerol	100010917		3695	612.556
	2593			palmitoyl-linoleoyl-glycerol (16:0/18:2) [1]*	LC/MS pos late	52633		HMDB07103	9543695			1.82		0.0189	0.0503		0.4167	0.7593		40	80		Lipid	Diacylglycerol	100009052		3080	610.541
	2594			palmitoyl-linoleoyl-glycerol (16:0/18:2) [2]*	LC/MS pos late	52634		HMDB07103				1.46		0.0032	0.0149		0.7549	1.1013		100	100		Lipid	Diacylglycerol	100009055		3197	610.541
	2595			palmitoyl-linolenoyl-glycerol (16:0/18:3) [2]*	LC/MS pos late	54965		HMDB07105				1.24		0.3586	0.2893		1.491	1.8557		100	100		Lipid	Diacylglycerol	100010939		2834	608.525
	2597			palmitoleoyl-oleoyl-glycerol (16:1/18:1) [2]*	LC/MS pos late	52631						0.39		0.0073	0.0269		2.6826	1.0447		100	100		Lipid	Diacylglycerol	100009054		3154	610.541
	2598			palmitoleoyl-linoleoyl-glycerol (16:1/18:2) [1]*	LC/MS pos late	54967		HMDB07132				1.28		0.4064	0.3104		1.4604	1.8698		100	100		Lipid	Diacylglycerol	100010930		2664	608.525
	2601			palmitoyl-arachidonoyl-glycerol (16:0/20:4) [2]*	LC/MS pos late	54958		HMDB07112				1.25		0.0566	0.1017		0.7468	0.9315		100	100		Lipid	Diacylglycerol	100010925		3015	634.541
	2602			palmitoleoyl-arachidonoyl-glycerol (16:1/20:4) [2]*	LC/MS pos late	57406						2		0.8144	0.4595		0.4664	0.9306		100	60		Lipid	Diacylglycerol	100015681		2528	632.525
	2603			palmitoyl-docosahexaenoyl-glycerol (16:0/22:6) [1]*	LC/MS pos late	57373		HMDB07121				2.65		0.0011	0.0061		0.3679	0.975		100	100		Lipid	Diacylglycerol	100015618		2749	658.541
	2604			palmitoyl-docosahexaenoyl-glycerol (16:0/22:6) [2]*	LC/MS pos late	57374		HMDB07121				1.71		0.0341	0.0742		0.6034	1.0296		100	100		Lipid	Diacylglycerol	100015619		2830	658.541
	2607			stearoyl-linoleoyl-glycerol (18:0/18:2) [2]*	LC/MS pos late	54947						1.33		0.0801	0.1228		0.5625	0.7482		100	100		Lipid	Diacylglycerol	100010921		3762	638.572
	2609			oleoyl-oleoyl-glycerol (18:1/18:1) [1]*	LC/MS pos late	54945		HMDB07218				0.44		0.0408	0.0839		1.5136	0.659		100	100		Lipid	Diacylglycerol	100010918		3571	638.572
	2610			oleoyl-oleoyl-glycerol (18:1/18:1) [2]*	LC/MS pos late	54946		HMDB07218				0.58		0.0204	0.0532		1.3745	0.7915		100	100		Lipid	Diacylglycerol	100010919		3695	638.572
	2612			oleoyl-linoleoyl-glycerol (18:1/18:2) [1]	LC/MS pos late	46798		HMDB07219				1.2		0.2065	0.2119		0.6819	0.8213		100	100		Lipid	Diacylglycerol	100002989	106292-55-1	3115	636.556
	2613			oleoyl-linoleoyl-glycerol (18:1/18:2) [2]	LC/MS pos late	46799		HMDB07219				1.36		0.065	0.1097		0.7575	1.0283		100	100		Lipid	Diacylglycerol	100002990	104346-53-4	3223	636.556
	2615			oleoyl-linolenoyl-glycerol (18:1/18:3) [2]*	LC/MS pos late	54970		HMDB07220				0.65		0.2897	0.2541		1.4214	0.9235		100	60		Lipid	Diacylglycerol	100010944		2819	634.541
	2617			linoleoyl-linoleoyl-glycerol (18:2/18:2) [1]*	LC/MS pos late	54968		HMDB07248				3.29		0.0034	0.0153		0.4458	1.4679		100	100		Lipid	Diacylglycerol	100010941		2720	634.541
	2618			linoleoyl-linoleoyl-glycerol (18:2/18:2) [2]*	LC/MS pos late	54969		HMDB07248				4.14		9.9459e-05	0.0016		0.4249	1.7583		100	100		Lipid	Diacylglycerol	100010942		2790	634.541
	2619			linoleoyl-linolenoyl-glycerol (18:2/18:3) [1]*	LC/MS pos late	54963		HMDB07249				2.27		0.1465	0.175		0.2904	0.6596		20	60		Lipid	Diacylglycerol	100010926		2426	632.525
	2620			linoleoyl-linolenoyl-glycerol (18:2/18:3) [2]*	LC/MS pos late	54964		HMDB07250				5.34		0.0074	0.0269		0.6233	3.3276		100	100		Lipid	Diacylglycerol	100010927		2478	632.525
	2623			stearoyl-arachidonoyl-glycerol (18:0/20:4) [1]*	LC/MS pos late	57450						0.48		0.0367	0.0778		1.1881	0.5751		100	100		Lipid	Diacylglycerol	100010949		3404	662.572
	2624			stearoyl-arachidonoyl-glycerol (18:0/20:4) [2]*	LC/MS pos late	57449						1.72		0.0165	0.0464		0.5476	0.9401		100	100		Lipid	Diacylglycerol	100010950		3522	662.572
	2626			oleoyl-arachidonoyl-glycerol (18:1/20:4) [2]*	LC/MS pos late	54961		HMDB07228				1.16		0.4073	0.3104		0.6907	0.8011		100	100		Lipid	Diacylglycerol	100010937		2990	660.556
	2627			linoleoyl-arachidonoyl-glycerol (18:2/20:4) [1]*	LC/MS pos late	54955		HMDB07257				1.5		0.2771	0.2505		0.5948	0.8911		100	100		Lipid	Diacylglycerol	100010922		2590	658.541
	2628			linoleoyl-arachidonoyl-glycerol (18:2/20:4) [2]*	LC/MS pos late	54956		HMDB07257				2.62		0.0015	0.0078		0.3635	0.9531		100	100		Lipid	Diacylglycerol	100010923		2650	658.541
	2630			stearoyl-docosahexaenoyl-glycerol (18:0/22:6) [2]*	LC/MS pos late	57368						2.27		0.0002	0.0021		0.4505	1.0238		100	100		Lipid	Diacylglycerol	100015617		3256	686.572
	2631			linoleoyl-docosahexaenoyl-glycerol (18:2/22:6) [1]*	LC/MS pos late	54949						5.42		0.0291	0.0671		0.1521	0.8244		20	60		Lipid	Diacylglycerol	100010928		2450	682.541
	2632			linoleoyl-docosahexaenoyl-glycerol (18:2/22:6) [2]*	LC/MS pos late	54950		HMDB07266				6.09		0.0003	0.0028		0.3262	1.9852		100	100		Lipid	Diacylglycerol	100010929		2500	682.541
	2682		Sphingolipid Synthesis	sphinganine	LC/MS pos late	17769	C00836	HMDB00269	3126			1		0.9139	0.4909		0.6089	0.6096		100	100		Lipid	Sphingolipid Synthesis	313	3102-56-5	1413	302.305
	2684			sphingadienine	LC/MS pos late	57426			6449795			1.07		0.8054	0.4571		1.0082	1.0753		100	100		Lipid	Sphingolipid Synthesis	100015643	25696-03-1	1350	298.274
	2685			phytosphingosine	LC/MS pos late	1510	C12144	HMDB04610	122121			0.72		0.0457	0.0896		0.8853	0.64		100	100		Lipid	Sphingolipid Synthesis	469	554-62-1	1367	318.3
	2688		Dihydroceramides	N-palmitoyl-sphinganine (d18:0/16:0)	LC/MS pos late	52604		HMDB11760	5283572			0.95		0.7647	0.4444		0.6876	0.6528		100	100		Lipid	Dihydroceramides	100009028	5966-29-0	3090	540.535
	2689			N-stearoyl-sphinganine (d18:0/18:0)*	LC/MS pos late	1759			5283573			1.01		0.9885	0.5117		0.1124	0.1139		60	60		Lipid	Dihydroceramides	922	2304-80-5	3526	568.566
	2696		Ceramides	N-palmitoyl-sphingosine (d18:1/16:0)	LC/MS pos late	44877		HMDB04949	5283564			0.98		0.916	0.4909		0.6786	0.6669		100	100		Lipid	Ceramides	1518	24696-26-2	2893	538.519
	2698			N-(2-hydroxypalmitoyl)-sphingosine (d18:1/16:0(2OH))	LC/MS pos late	57697						1		1	0.5117		0.7215	0.7215		0	0		Lipid	Ceramides	100015642	34839-02-6	2692	554.514
	2700			N-stearoyl-sphingosine (d18:1/18:0)*	LC/MS pos late	54979		HMDB04950	5283565			0.93		0.7227	0.4339		0.3471	0.3231		100	100		Lipid	Ceramides	1547	104404-17-3	3392	566.551
	2702			N-arachidoyl-sphingosine (d18:1/20:0)*	LC/MS pos late	57424		HMDB04951	5283566			1.16		0.3635	0.292		0.7473	0.8651		100	100		Lipid	Ceramides	100001858	104404-17-3	3922	594.582
	2706			N-palmitoyl-sphingadienine (d18:2/16:0)*	LC/MS pos late	57416						0.58		0.0814	0.1241		1.209	0.696		100	100		Lipid	Ceramides	100015609		2490	536.504
	2708			N-behenoyl-sphingadienine (d18:2/22:0)*	LC/MS pos late	57372						0.98		0.9414	0.4969		1.8023	1.7723		100	100		Lipid	Ceramides	100015624		3911	620.598
	2718			N-palmitoyl-heptadecasphingosine (d17:1/16:0)*	LC/MS pos late	57430						0.58		0.0102	0.034		0.7896	0.4567		100	100		Lipid	Ceramides	100015731		2645	524.504
	2722			ceramide (d18:1/14:0, d16:1/16:0)*	LC/MS pos late	57432						0.34		0.0101	0.0339		0.7356	0.253		100	40		Lipid	Ceramides	100015735		2477	510.488
	2723			ceramide (d18:1/17:0, d17:1/18:0)*	LC/MS pos late	57434						1.25		0.2945	0.2564		0.3189	0.3976		100	100		Lipid	Ceramides	100015737		3055	552.535
	2726			ceramide (d16:1/24:1, d18:1/22:1)*	LC/MS pos late	57437						0.7		0.0364	0.0778		2.5907	1.8246		100	100		Lipid	Ceramides	100015727		3850	620.598
	2727			ceramide (d18:2/24:1, d18:1/24:2)*	LC/MS pos late	57443						1.13		0.4219	0.316		0.8576	0.973		100	100		Lipid	Ceramides	100015744		3858	646.613
	2731		Hexosylceramides (HCER)	glycosyl-N-palmitoyl-sphingosine (d18:1/16:0)	LC/MS pos late	53013						0.74		0.1374	0.1701		0.584	0.4322		100	100		Lipid	Hexosylceramides (HCER)	100009272		2623	700.572
	2732			glycosyl-N-stearoyl-sphingosine (d18:1/18:0)	LC/MS pos late	52234						0.9		0.5003	0.35		0.2275	0.2039		80	60		Lipid	Hexosylceramides (HCER)	100001882		3053	728.604
	2754			glycosyl ceramide (d16:1/24:1, d18:1/22:1)*	LC/MS pos late	57457						0.4		0.0331	0.0723		3.3652	1.3516		100	100		Lipid	Hexosylceramides (HCER)	100015730		3373	782.65
	2756			glycosyl ceramide (d18:2/24:1, d18:1/24:2)*	LC/MS pos late	57453						0.81		0.5017	0.35		0.3639	0.2956		60	60		Lipid	Hexosylceramides (HCER)	100015745		3380	808.666
	2761		Lactosylceramides (LCER)	lactosyl-N-palmitoyl-sphingosine (d18:1/16:0)	LC/MS pos late	53010						1.99		0.0498	0.0958		1.8459	3.6665		100	100		Lipid	Lactosylceramides (LCER)	100009030	4201-62-1	2527	862.625
	2773		Dihydrosphingomyelins	palmitoyl dihydrosphingomyelin (d18:0/16:0)*	LC/MS pos late	52434			9939965			1.11		0.6335	0.4045		0.6834	0.7574		100	100		Lipid	Dihydrosphingomyelins	100008954		2290	705.591
	2774			behenoyl dihydrosphingomyelin (d18:0/22:0)*	LC/MS pos late	57331		HMDB12091				1.36		0.3714	0.2945		0.577	0.7857		100	100		Lipid	Dihydrosphingomyelins	100009026		3150	789.684
	2775			sphingomyelin (d18:0/18:0, d19:0/17:0)*	LC/MS pos late	57473		HMDB12087				1.05		0.9914	0.5117		0.3108	0.3257		80	80		Lipid	Dihydrosphingomyelins	100009027		2362	733.622
	2776			sphingomyelin (d18:0/20:0, d16:0/22:0)*	LC/MS pos late	57476						1.02		0.9653	0.5033		0.2611	0.2653		0	20		Lipid	Dihydrosphingomyelins	100015786		2600	761.653
	2777		Sphingomyelins	palmitoyl sphingomyelin (d18:1/16:0)	LC/MS pos late	37506			9939941			1.03		0.8434	0.4676		0.5669	0.5824		100	100		Lipid	Sphingomyelins	100002107	6254-89-3	2168	703.575
	2779			stearoyl sphingomyelin (d18:1/18:0)	LC/MS pos late	19503	C00550	HMDB01348	6453725			0.98		0.9397	0.4967		0.4383	0.4295		100	100		Lipid	Sphingomyelins	1538	85187-10-6;85187-10-6	2400	731.606
	2780			behenoyl sphingomyelin (d18:1/22:0)*	LC/MS pos late	48492		HMDB12103				1.47		0.0571	0.1021		1.1851	1.748		100	100		Lipid	Sphingomyelins	100006294		3083	787.669
	2781			tricosanoyl sphingomyelin (d18:1/23:0)*	LC/MS pos late	52436		HMDB12105				1.34		0.0435	0.087		0.6432	0.8634		100	100		Lipid	Sphingomyelins	100008955		3200	801.684
	2782			lignoceroyl sphingomyelin (d18:1/24:0)	LC/MS pos late	57330						1.36		0.0131	0.04		0.913	1.242		100	100		Lipid	Sphingomyelins	100006298	60037-60-7	3437	815.7
	2784			sphingomyelin (d18:2/23:1)*	LC/MS pos late	57482						1.15		0.7318	0.4362		0.3338	0.384		0	20		Lipid	Sphingomyelins	100015791		2315	797.653
	2787			sphingomyelin (d18:1/14:0, d16:1/16:0)*	LC/MS pos late	42463		HMDB12097	11433862			0.34		1.3287e-05	0.0003		0.8148	0.2754		100	100		Lipid	Sphingomyelins	100004328		1998	675.544
	2789			sphingomyelin (d17:1/16:0, d18:1/15:0, d16:1/17:0)*	LC/MS pos late	52433						0.72		0.0825	0.1249		0.5685	0.411		100	100		Lipid	Sphingomyelins	100006314	121999-58-4	2082	689.559
	2791			sphingomyelin (d18:2/16:0, d18:1/16:1)*	LC/MS pos late	42459						0.95		0.7323	0.4362		1.0119	0.958		100	100		Lipid	Sphingomyelins	100004329		2002	701.559
	2792			sphingomyelin (d18:1/17:0, d17:1/18:0, d19:1/16:0)	LC/MS pos late	52615						0.82		0.3298	0.2758		0.2246	0.184		100	20		Lipid	Sphingomyelins	100008920	121999-64-2	2312	717.591
	2793			sphingomyelin (d18:1/18:1, d18:2/18:0)	LC/MS pos late	37529		HMDB12101	6443882			0.8		0.3364	0.2771		0.4601	0.368		100	100		Lipid	Sphingomyelins	100002106	108392-10-5	2167	729.591
	2794			sphingomyelin (d18:1/19:0, d19:1/18:0)*	LC/MS pos late	57475						0.68		0.0862	0.1266		0.8114	0.5499		100	80		Lipid	Sphingomyelins	100015787		2330	745.622
	2795			sphingomyelin (d18:1/20:0, d16:1/22:0)*	LC/MS pos late	48490		HMDB12102				1.19		0.3359	0.2771		0.8989	1.0676		100	100		Lipid	Sphingomyelins	100006290		2685	759.638
	2796			sphingomyelin (d18:1/20:1, d18:2/20:0)*	LC/MS pos late	48491						0.81		0.5035	0.35		1.0721	0.8677		80	100		Lipid	Sphingomyelins	100006292	222403-67-0	2383	757.622
	2798			sphingomyelin (d18:1/21:0, d17:1/22:0, d16:1/23:0)*	LC/MS pos late	52495						1.46		0.5131	0.3532		1.2628	1.8452		100	100		Lipid	Sphingomyelins	100009025		2793	773.653
	2799			sphingomyelin (d18:2/21:0, d16:2/23:0)*	LC/MS pos late	57480						0.42		0.0221	0.0551		2.1963	0.9271		100	100		Lipid	Sphingomyelins	100015790		2330	771.637
	2800			sphingomyelin (d18:1/22:1, d18:2/22:0, d16:1/24:1)*	LC/MS pos late	48493		HMDB12104				0.82		0.2463	0.2351		2.565	2.1031		100	100		Lipid	Sphingomyelins	100006295		2666	785.653
	2801			sphingomyelin (d18:1/22:2, d18:2/22:1, d16:1/24:2)*	LC/MS pos late	57477						0.83		0.3215	0.2719		1.5228	1.2704		100	100		Lipid	Sphingomyelins	100006296		2209	783.637
	2802			sphingomyelin (d18:2/23:0, d18:1/23:1, d17:1/24:1)*	LC/MS pos late	52435						1.5		0.5624	0.3764		0.9602	1.4373		100	100		Lipid	Sphingomyelins	100008956		2845	799.669
	2803			sphingomyelin (d18:1/24:1, d18:2/24:0)*	LC/MS pos late	47153		HMDB12107				1.42		0.0111	0.0356		0.7019	0.9963		100	100		Lipid	Sphingomyelins	100005986	94359-13-4	3033	813.684
	2804			sphingomyelin (d18:2/24:1, d18:1/24:2)*	LC/MS pos late	52437						1.32		0.0666	0.1114		0.7224	0.9532		100	100		Lipid	Sphingomyelins	100008957		2635	811.669
	2833		Sphingosines	sphingosine	LC/MS pos late	17747	C00319	HMDB00252	5353955			1.17		0.2403	0.2321		0.7044	0.8265		100	100		Lipid	Sphingosines	297	123-78-4	1393	300.29
	2842			heptadecasphingosine (d17:1)	LC/MS pos late	57427			5283557			0.93		0.5131	0.3532		0.9848	0.9112		100	100		Lipid	Sphingosines	100015724	6918-48-5	1377	286.274
	2851		Mevalonate Metabolism	3-hydroxy-3-methylglutarate	LC/MS polar	531	C03761	HMDB00355	1662			2.89		0.0027	0.0126		0.4989	1.4426		100	100		Lipid	Mevalonate Metabolism	112	503-49-1	2850	161.046
	2866		Sterol	cholesterol	LC/MS pos late	63	C00187	HMDB00067	11025495			0.97		0.6741	0.417		0.9061	0.8783		100	100		Lipid	Sterol	266	57-88-5	2707	369.352
	2877			7-alpha-hydroxy-3-oxo-4-cholestenoate (7-Hoca)	LC/MS neg	36776	C17337	HMDB12458	3081085			2.96		0.0067	0.0251		0.261	0.7732		60	100		Lipid	Sterol	100001609	115538-85-7	5288.1	429.301
	2890			4-cholesten-3-one	LC/MS pos late	38125	C00599	HMDB00921	91477			2.65		0.0142	0.0416		0.4484	1.1874		100	100		Lipid	Sterol	100002227	601-57-0	2520	385.346
	2894			campesterol	LC/MS pos late	33997	C01789	HMDB02869	173183			2.61		8.2416e-07	5.7672e-05		0.5809	1.5164		100	100		Lipid	Sterol	100001269	474-62-4	2873	383.367
	2911			7-hydroxycholesterol (alpha or beta)	LC/MS pos late	47890		HMDB06119	107722			4.3		0.0004	0.0032		0.454	1.9502		0	80		Lipid	Sterol	100005999		1930	367.336
	2967		Corticosteroids	corticosterone	LC/MS neg	5983	C02140	HMDB01547	5753			3.11		0.1663	0.1851		0.6318	1.966		100	100		Lipid	Corticosteroids	272	50-22-6	5040	345.207
	3072		Primary Bile Acid Metabolism	cholate	LC/MS neg	22842	C00695	HMDB00619	221493			1.06		0.7592	0.4426		1.2405	1.3151		100	100		Lipid	Primary Bile Acid Metabolism	136	81-25-4	5165	407.28
	3073			glycocholate	LC/MS neg	18476	C01921	HMDB00138	10140			1.39		0.781	0.4512		0.496	0.6903		60	40		Lipid	Primary Bile Acid Metabolism	342	475-31-0;863-57-0	5163	464.302
	3074			taurocholate	LC/MS neg	18497	C05122	HMDB00036	6675			0.8		0.6469	0.4087		0.8639	0.6954		100	100		Lipid	Primary Bile Acid Metabolism	1648	145-42-6	5150	514.284
	3075			chenodeoxycholate	LC/MS neg	1563	C02528	HMDB00518	10133			0.53		0.2016	0.208		1.7934	0.9464		100	100		Lipid	Primary Bile Acid Metabolism	1123	474-24-9;474-25-9	5264	391.285
	3081			taurochenodeoxycholate	LC/MS neg	18494	C05465	HMDB00951	387316			0.49		0.0214	0.0542		1.0171	0.503		100	100		Lipid	Primary Bile Acid Metabolism	1629	6009-98-9	5250	498.289
	3082			beta-muricholate	LC/MS neg	31885	C17726	HMDB00415	5283853			0.65		0.1291	0.164		1.0653	0.6919		100	100		Lipid	Primary Bile Acid Metabolism	100001066	2393-59-1	4794	407.28
	3083			alpha-muricholate	LC/MS neg	34092	C17647	HMDB00506	3083761			0.77		0.5923	0.3908		1.5036	1.1572		100	100		Lipid	Primary Bile Acid Metabolism	100001280	2393-58-0	4765	407.28
	3104		Secondary Bile Acid Metabolism	taurodeoxycholate	LC/MS neg	12261	C05463	HMDB00896	2733768			0.47		0.0194	0.0511		1.3591	0.6327		100	100		Lipid	Secondary Bile Acid Metabolism	1668	207737-97-1	5257.4	498.289
	3107			6-beta-hydroxylithocholate	LC/MS neg	36807	C15515	HMDB00811	5283821			0.2		0.0002	0.0021		2.6163	0.5139		100	100		Lipid	Secondary Bile Acid Metabolism	100001625	668-49-5	4830	391.285
	3115			taurolithocholate	LC/MS neg	31889	C02592	HMDB00722	10595			0.36		0.0056	0.0224		1.6193	0.5907		100	100		Lipid	Secondary Bile Acid Metabolism	100001065	516-90-5	5345	482.295
	3118			ursodeoxycholate	LC/MS neg	1605	C07880	HMDB00946	31401			0.6		0.1559	0.179		1.3729	0.8223		100	100		Lipid	Secondary Bile Acid Metabolism	1135	128-13-2	5055	391.285
	3130			tauroursodeoxycholate	LC/MS neg	39378		HMDB00874	9848818			0.33		0.0066	0.025		0.9928	0.3311		100	100		Lipid	Secondary Bile Acid Metabolism	100002912	14605-22-2	5025	498.289
	3135			6-oxolithocholate	LC/MS neg	46336			164960			1.29		0.679	0.4184		1.2059	1.5612		100	100		Lipid	Secondary Bile Acid Metabolism	100001068	2393-61-5	5033	389.27
	3140			hyodeoxycholate	LC/MS neg	27531	C15517	HMDB00733	5283820			0.49		0.1163	0.1502		1.8675	0.9209		100	100		Lipid	Secondary Bile Acid Metabolism	100000777	83-49-8	5097	391.285
	3141			taurohyodeoxycholic acid	LC/MS neg	43588			119046			0.09		0.001	0.006		1.8187	0.1721		100	80		Lipid	Secondary Bile Acid Metabolism	100003869	38411-85-7	5073	498.289
	3149			7-ketodeoxycholate	LC/MS neg	31904		HMDB00391	188292			0.9		0.8021	0.4559		1.6216	1.4659		100	100		Lipid	Secondary Bile Acid Metabolism	100001063	911-40-0	4821	405.265
	3154			taurochenodeoxycholic acid (7 or 24)-sulfate	LC/MS neg	52976						0.83		0.7384	0.4368		1.3791	1.1408		100	100		Lipid	Secondary Bile Acid Metabolism	100006643		4928	288.62
	3722	Nucleotide	Purine Metabolism, (Hypo)Xanthine/Inosine containing	AICA ribonucleotide	LC/MS neg	38325	C04677	HMDB01517	65110			1.42		0.0121	0.0381		0.7595	1.0798		80	100		Nucleotide	Purine Metabolism, (Hypo)Xanthine/Inosine containing	216	3031-94-5	638.4	337.055
	3725			inosine 5'-monophosphate (IMP)	LC/MS neg	2133	C00130	HMDB00175	8582			0.11		4.3642e-06	0.0001		3.6481	0.3897		100	80		Nucleotide	Purine Metabolism, (Hypo)Xanthine/Inosine containing	362	4691-65-0	650	347.04
	3726			inosine	LC/MS neg	1123	C00294	HMDB00195	6021			1.04		0.7516	0.4402		1.3374	1.3925		100	100		Nucleotide	Purine Metabolism, (Hypo)Xanthine/Inosine containing	361	58-63-9	1602.1	267.073
	3727			hypoxanthine	LC/MS polar	3127	C00262	HMDB00157	790			0.99		0.9495	0.5002		0.9294	0.9228		100	100		Nucleotide	Purine Metabolism, (Hypo)Xanthine/Inosine containing	171	68-94-0	1515.8	135.031
	3728			xanthine	LC/MS neg	3147	C00385	HMDB00292	1188			1.27		0.2169	0.2197		0.7738	0.9842		100	100		Nucleotide	Purine Metabolism, (Hypo)Xanthine/Inosine containing	1004	69-89-6	910	151.026
	3730			xanthosine	LC/MS neg	15136	C01762	HMDB00299	64959			1.19		0.346	0.2815		1.0311	1.2311		100	100		Nucleotide	Purine Metabolism, (Hypo)Xanthine/Inosine containing	100000299	146-80-5	1075	283.068
	3733			N1-methylinosine	LC/MS pos early	48351		HMDB02721	65095			1.04		0.9362	0.4955		0.6459	0.6716		60	40		Nucleotide	Purine Metabolism, (Hypo)Xanthine/Inosine containing	100001409	20245-33-4	1430	283.104
	3734			2'-deoxyinosine	LC/MS neg	15076	C05512	HMDB00071	65058			1.18		0.3093	0.2666		0.7789	0.9217		100	100		Nucleotide	Purine Metabolism, (Hypo)Xanthine/Inosine containing	100000135	890-38-0	1688	251.079
	3736			urate	LC/MS pos early	1604	C00366	HMDB00289	1175			0.83		0.7714	0.447		1.021	0.849		100	100		Nucleotide	Purine Metabolism, (Hypo)Xanthine/Inosine containing	1134	69-93-2;120K5305	776	169.036
	3737			uric acid ribonucleoside*	LC/MS neg	62102			164933			0.93		0.7933	0.4541		1.046	0.9679		100	100		Nucleotide	Purine Metabolism, (Hypo)Xanthine/Inosine containing	100002682	2124-54-1	1200	299.063
	3738			allantoin	LC/MS polar	1107	C02350	HMDB00462	204			0.92		0.4245	0.3172		1.0198	0.9378		100	100		Nucleotide	Purine Metabolism, (Hypo)Xanthine/Inosine containing	1002	97-59-6	1672	157.037
	3739			allantoic acid	LC/MS neg	33434	C00499	HMDB01209	203			0.4		0.0529	0.0984		0.8268	0.3306		100	0		Nucleotide	Purine Metabolism, (Hypo)Xanthine/Inosine containing	218	99-16-1	652	175.047
	3743		Purine Metabolism, Adenine containing	adenosine 5'-diphosphate (ADP)	LC/MS polar	3108	C00008	HMDB01341	6022			1.4		0.1575	0.179		0.95	1.3318		100	100		Nucleotide	Purine Metabolism, Adenine containing	208	20398-34-9	4393	426.022
	3744			adenosine 5'-monophosphate (AMP)	LC/MS neg	32342	C00020	HMDB00045	6083			1.02		0.9503	0.5002		1.5659	1.5944		100	100		Nucleotide	Purine Metabolism, Adenine containing	209	149022-20-8	822	346.056
	3745			adenosine 3'-monophosphate (3'-AMP)	LC/MS neg	35142	C01367	HMDB03540	41211			2.37		0.0033	0.0151		0.6332	1.5012		100	100		Nucleotide	Purine Metabolism, Adenine containing	100001449	84-21-9	1245	346.056
	3746			adenosine 2'-monophosphate (2'-AMP)	LC/MS neg	36815	C00946	HMDB11617	94136			1.27		0.305	0.2641		0.923	1.1722		100	100		Nucleotide	Purine Metabolism, Adenine containing	100001694	130-49-4	1497.7	346.056
	3749			adenosine 3',5'-diphosphate	LC/MS neg	15691	C00054	HMDB00061	159296			1.27		0.4423	0.3229		0.8731	1.111		100	100		Nucleotide	Purine Metabolism, Adenine containing	1214	75431-54-8	575	426.022
	3751			adenosine	LC/MS pos early	555	C00212	HMDB00050	60961			0.94		0.9319	0.4946		1.6688	1.5737		100	100		Nucleotide	Purine Metabolism, Adenine containing	798	58-61-7	2169	268.104
	3752			adenine	LC/MS pos early	554	C00147	HMDB00034	190			0.91		0.6421	0.4076		1.2784	1.1645		100	100		Nucleotide	Purine Metabolism, Adenine containing	880	73-24-5	2221	136.062
	3757			N1-methyladenosine	LC/MS pos early	15650	C02494	HMDB03331	27476			1.02		0.8649	0.4741		0.6489	0.6637		100	100		Nucleotide	Purine Metabolism, Adenine containing	1242	15763-06-1	2120	282.12
	3758			N6-methyladenosine	LC/MS pos early	37114		HMDB04044	1869			1.34		0.1616	0.1816		0.6671	0.8948		100	100		Nucleotide	Purine Metabolism, Adenine containing	213	1867-73-8	2264	282.12
	3768			N6-carbamoylthreonyladenosine	LC/MS neg	35157		HMDB41623	161466			0.99		0.6523	0.4115		0.5601	0.5523		100	40		Nucleotide	Purine Metabolism, Adenine containing	100001415	24719-82-2	2164	411.127
	3771			2'-deoxyadenosine 5'-monophosphate	LC/MS neg	46333	C00360	HMDB00905	12599			0.91		0.8138	0.4595		0.8575	0.7839		100	100		Nucleotide	Purine Metabolism, Adenine containing	100000485	653-63-4	1315	330.061
	3772			2'-deoxyadenosine 3'-monophosphate	LC/MS neg	40663			1467			1.39		0.5964	0.3923		0.3161	0.4396		0	20		Nucleotide	Purine Metabolism, Adenine containing	100003420	102832-10-0	1162	330.061
	3778			N6-succinyladenosine	LC/MS pos early	48130		HMDB00912	165243			0.91		0.5543	0.3722		1.1871	1.0838		100	100		Nucleotide	Purine Metabolism, Adenine containing	100001664	4542-23-8	1930	384.115
	3781		Purine Metabolism, Guanine containing	guanosine 5'- monophosphate (5'-GMP)	LC/MS neg	2849	C00144	HMDB01397	6804			0.39		0.0816	0.1241		4.2176	1.6332		100	100		Nucleotide	Purine Metabolism, Guanine containing	347	5550-12-09	653.2	362.051
	3782			guanosine 3'-monophosphate (3'-GMP)	LC/MS neg	39786			3522			1		1	0.5117		1	1		0	0		Nucleotide	Purine Metabolism, Guanine containing	100002704	117-68-0	773.9	362.051
	3786			guanosine	LC/MS neg	1573	C00387	HMDB00133	6802			0.48		0.0058	0.0231		4.0251	1.9429		100	100		Nucleotide	Purine Metabolism, Guanine containing	1099	118-00-3	1662	282.084
	3787			guanine	LC/MS pos early	32352	C00242	HMDB00132	764			0.56		0.0014	0.0073		1.9833	1.1099		100	100		Nucleotide	Purine Metabolism, Guanine containing	172	73-40-5	2032	152.057
	3789			7-methylguanine	LC/MS pos early	35114	C02242	HMDB00897	11361			1.1		0.5784	0.3844		0.8723	0.9619		100	100		Nucleotide	Purine Metabolism, Guanine containing	100001456	578-76-7	2175	166.072
	3803			2'-deoxyguanosine	LC/MS neg	1411	C00330	HMDB00085	187790			1.16		0.5494	0.3696		0.6715	0.7809		100	100		Nucleotide	Purine Metabolism, Guanine containing	348	961-07-9	1700	266.089
	3804			guanosine 2'-monophosphate (2'-GMP)*	LC/MS neg	52442			444571			1.23		0.6966	0.4255		0.6452	0.7933		20	40		Nucleotide	Purine Metabolism, Guanine containing	100002733		1150	362.051
	3808		Pyrimidine Metabolism, Orotate containing	orotate	LC/MS polar	1505	C00295	HMDB00226	967			0.99		0.9747	0.5075		1.0203	1.0091		100	100		Nucleotide	Pyrimidine Metabolism, Orotate containing	445	50887-69-9	1638.1	155.01
	3810			orotidine	LC/MS polar	35172		HMDB00788	92751			0.84		0.3958	0.3052		1.0313	0.8678		100	100		Nucleotide	Pyrimidine Metabolism, Orotate containing	100001416	314-50-1	2250	287.052
	3814		Pyrimidine Metabolism, Uracil containing	uridine 5'-diphosphate (UDP)	LC/MS neg	5345	C00015	HMDB00295	6031			0.9		0.5381	0.3645		0.8069	0.7284		80	20		Nucleotide	Pyrimidine Metabolism, Uracil containing	870	21931-53-3	599.5	402.995
	3815			uridine 5'-monophosphate (UMP)	LC/MS neg	2856	C00105	HMDB00288	6030			0.53		0.0978	0.1359		4.2361	2.2548		100	100		Nucleotide	Pyrimidine Metabolism, Uracil containing	869	3387-36-8	627	323.029
	3817			uridine 3'-monophosphate (3'-UMP)	LC/MS neg	39764	C01368		101543			3.91		0.0011	0.0062		0.3908	1.5283		0	100		Nucleotide	Pyrimidine Metabolism, Uracil containing	106	35170-0-7;35170-03-7	750	323.029
	3819			uridine-2',3'-cyclic monophosphate	LC/MS neg	37137	C02355	HMDB11640	439715			1.7		0.3203	0.2715		0.8352	1.419		80	100		Nucleotide	Pyrimidine Metabolism, Uracil containing	75	40632-52-8	1090	305.018
	3820			uridine	LC/MS neg	606	C00299	HMDB00296	6029			1.09		0.5048	0.35		1.1239	1.2271		100	100		Nucleotide	Pyrimidine Metabolism, Uracil containing	535	58-96-8	1457.6	243.062
	3821			uracil	LC/MS polar	605	C00106	HMDB00300	1174			0.95		0.8412	0.4672		0.9005	0.852		100	100		Nucleotide	Pyrimidine Metabolism, Uracil containing	825	66-22-8	1089.7	111.02
	3822			pseudouridine	LC/MS neg	33442	C02067	HMDB00767	15047			1.71		0.0188	0.0503		0.6304	1.0768		100	100		Nucleotide	Pyrimidine Metabolism, Uracil containing	821	1445-07-4	1100	243.062
	3823			5,6-dihydrouridine	LC/MS neg	61833			94312			1.62		0.0522	0.0984		0.6307	1.0223		100	100		Nucleotide	Pyrimidine Metabolism, Uracil containing	100001425	5627-05-04	1119	245.078
	3824			2'-O-methyluridine	LC/MS neg	57655			102212			1.31		0.1439	0.1731		0.9203	1.2056		100	100		Nucleotide	Pyrimidine Metabolism, Uracil containing	100010896	2140-76-3	1831	257.078
	3825			5-methyluridine (ribothymidine)	LC/MS neg	35136		HMDB00884	445408			0.99		0.9345	0.4953		1.1752	1.1585		100	100		Nucleotide	Pyrimidine Metabolism, Uracil containing	100001446	1463-10-1	1778.1	257.078
	3836			2'-deoxyuridine	LC/MS polar	1412	C00526	HMDB00012	13712			1		1	0.5117		0.3539	0.3539		20	0		Nucleotide	Pyrimidine Metabolism, Uracil containing	536	951-78-0	1100	273.073
	3839			3-ureidopropionate	LC/MS pos early	3155	C02642	HMDB00026	111			0.85		0.6659	0.4147		0.5473	0.4634		100	100		Nucleotide	Pyrimidine Metabolism, Uracil containing	1053	462-88-4	875	133.061
	3840			beta-alanine	LC/MS pos early	55	C00099	HMDB00056	239			1.17		0.5414	0.3661		0.7781	0.9075		100	100		Nucleotide	Pyrimidine Metabolism, Uracil containing	244	56-41-7;107-95-9	1905	90.055
	3846		Pyrimidine Metabolism, Cytidine containing	cytidine diphosphate	LC/MS neg	2841	C00112	HMDB01546	6132			0.86		0.5932	0.3908		0.8229	0.7102		80	60		Nucleotide	Pyrimidine Metabolism, Cytidine containing	280	34393-59-4	580	402.011
	3847			cytidine 5'-monophosphate (5'-CMP)	LC/MS pos early	2372	C00055	HMDB00095	6131			0.87		0.3698	0.2945		1.2766	1.1145		100	100		Nucleotide	Pyrimidine Metabolism, Cytidine containing	282	63-37-6	835	324.059
	3849			cytidine 2' or 3'-monophosphate (2' or 3'-CMP)	LC/MS pos early	61705						0.45		0.1577	0.179		1.3404	0.5976		100	100		Nucleotide	Pyrimidine Metabolism, Cytidine containing	100019915		847	324.059
	3851			cytidine	LC/MS pos early	514	C00475	HMDB00089	6175			0.83		0.1861	0.1989		1.2065	1.0058		100	100		Nucleotide	Pyrimidine Metabolism, Cytidine containing	827	65-46-3	2124	244.093
	3852			cytosine	LC/MS pos early	573	C00380	HMDB00630	597			1.03		0.7298	0.436		0.7506	0.7704		100	100		Nucleotide	Pyrimidine Metabolism, Cytidine containing	881	71-30-7	2060	112.051
	3853			3-methylcytidine	LC/MS pos early	35132			159649			1.13		0.6302	0.4045		0.736	0.8284		100	100		Nucleotide	Pyrimidine Metabolism, Cytidine containing	100001466	21028-20-6	2176	258.108
	3859			2'-deoxycytidine 5'-monophosphate	LC/MS pos early	533	C00239	HMDB01202	13945			0.78		0.2247	0.224		0.888	0.6908		100	100		Nucleotide	Pyrimidine Metabolism, Cytidine containing	298	1032-65-1	975	308.064
	3861			2'-deoxycytidine	LC/MS pos early	15949	C00881	HMDB00014	13711			0.9		0.6954	0.4254		0.9722	0.8759		100	100		Nucleotide	Pyrimidine Metabolism, Cytidine containing	100000125	951-77-9	2193	228.098
	3862			2'-O-methylcytidine	LC/MS pos early	57554			150971			1.12		0.3197	0.2715		0.8967	1.0023		100	100		Nucleotide	Pyrimidine Metabolism, Cytidine containing	100010895	2140-72-9	2411	258.108
	3863			5-methyl-2'-deoxycytidine	LC/MS pos early	38159	C03592	HMDB02224	440055			0.86		0.6327	0.4045		0.6779	0.581		100	100		Nucleotide	Pyrimidine Metabolism, Cytidine containing	100002300	838-07-3	2303	242.114
	3872		Pyrimidine Metabolism, Thymine containing	thymidine	LC/MS neg	2183	C00214	HMDB00273	5789			1.37		0.2512	0.2369		0.5277	0.7218		100	100		Nucleotide	Pyrimidine Metabolism, Thymine containing	872	50-89-5	1963.7	241.083
	3875			thymine	LC/MS neg	604	C00178	HMDB00262	1135			0.85		0.4717	0.3381		0.9417	0.801		100	100		Nucleotide	Pyrimidine Metabolism, Thymine containing	882	65-71-4	1654	125.036
	3878			3-aminoisobutyrate	LC/MS pos early	1566	C05145	HMDB03911	64956			1.13		0.8093	0.4586		0.842	0.9549		100	100		Nucleotide	Pyrimidine Metabolism, Thymine containing	1114	10569-72-9;214139-20-5	2190	104.071
	3879		Purine and Pyrimidine Metabolism	methylphosphate	LC/MS neg	37070		HMDB61711	13130			0.87		0.26	0.2407		1.3605	1.1858		100	100		Nucleotide	Purine and Pyrimidine Metabolism	100001805	7023-27-0	605	110.985
	3880		Dinucleotide	(3'-5')-adenylylcytidine	LC/MS neg	52753			10875494			0.8		0.5464	0.3682		0.5536	0.4431		40	20		Nucleotide	Dinucleotide	100009062	4833-63-0	1920	571.131
	3882			(3'-5')-adenylyluridine	LC/MS neg	52740			112074			0.98		0.9544	0.5003		0.7616	0.7435		100	100		Nucleotide	Dinucleotide	100009060	3051-84-1	2002	572.115
	3883			(3'-5')-adenylyladenosine*	LC/MS neg	62396			94231			0.84		0.8141	0.4595		0.7419	0.6253		100	100		Nucleotide	Dinucleotide	100020723		2173	595.142
	3887			(3'-5')-cytidylyluridine*	LC/MS neg	62399						0.89		0.6111	0.3967		0.6757	0.6009		20	0		Nucleotide	Dinucleotide	100020728		1522	548.104
	3889			(3'-5')-guanylylcytidine	LC/MS neg	52746			107595			1		1	0.5117		0.6466	0.6466		0	0		Nucleotide	Dinucleotide	100009064	4785-04-0	1670	587.126
	3891			(3'-5')-uridylylcytidine*	LC/MS neg	62398						0.94		0.8201	0.4598		0.6765	0.6386		40	20		Nucleotide	Dinucleotide	100020729		1591	548.104
	3893			(3'-5')-uridylyluridine	LC/MS neg	52741			102258			1.55		0.1717	0.1882		0.8587	1.3331		100	100		Nucleotide	Dinucleotide	100009058	2415-43-2	1688	549.088
	3899	Cofactors and Vitamins	Nicotinate and Nicotinamide Metabolism	nicotinamide	LC/MS pos early	594	C00153	HMDB01406	936			1.11		0.2674	0.2444		1.0287	1.1373		100	100		Cofactors and Vitamins	Nicotinate and Nicotinamide Metabolism	432	98-92-0	1942	123.055
	3902			nicotinamide riboside	LC/MS pos early	33013	C03150	HMDB00855	439924			1.9		0.0889	0.1287		0.7573	1.4424		100	100		Cofactors and Vitamins	Nicotinate and Nicotinamide Metabolism	100001310	1341-23-7	2040	255.098
	3903			nicotinamide adenine dinucleotide (NAD+)	LC/MS polar	5278	C00003	HMDB00902	5893			1.7		0.0111	0.0356		0.6965	1.1849		80	100		Cofactors and Vitamins	Nicotinate and Nicotinamide Metabolism	1310	53-84-9	4032.7	662.102
	3910			nicotinamide N-oxide	LC/MS pos early	39582		HMDB02730	72661			1.37		0.269	0.2453		1.1667	1.5985		100	100		Cofactors and Vitamins	Nicotinate and Nicotinamide Metabolism	100002763	1986-81-8	877	139.05
	3911			1-methylnicotinamide	LC/MS pos early	27665	C02918	HMDB00699	10129985			0.8		0.5078	0.3508		0.9047	0.7214		100	100		Cofactors and Vitamins	Nicotinate and Nicotinamide Metabolism	55	1005-24-9	1940	137.071
	3916			trigonelline (N'-methylnicotinate)	LC/MS pos early	32401	C01004	HMDB00875	5570			11.07		0.0012	0.0065		0.9954	11.0221		100	100		Cofactors and Vitamins	Nicotinate and Nicotinamide Metabolism	100001092	535-83-1	1388	138.055
	3918			N1-Methyl-2-pyridone-5-carboxamide	LC/MS neg	40469	C05842	HMDB04193	69698			1.37		0.0513	0.0976		0.8352	1.1424		100	100		Cofactors and Vitamins	Nicotinate and Nicotinamide Metabolism	100001468	701-44-0	1668	151.051
	3919			N1-Methyl-4-pyridone-3-carboxamide	LC/MS pos early	57584	C05843	HMDB04194	440810			1.1		0.6129	0.397		1.0292	1.1278		100	100		Cofactors and Vitamins	Nicotinate and Nicotinamide Metabolism	100001469	769-49-3	1260	153.066
	3920			adenosine 5'-diphosphoribose (ADP-ribose)	LC/MS pos early	558	C00301	HMDB01178	192			3.93		0.2248	0.224		0.612	2.4026		80	100		Cofactors and Vitamins	Nicotinate and Nicotinamide Metabolism	215	68414-18-6	553	560.079
	3924		Riboflavin Metabolism	riboflavin (Vitamin B2)	LC/MS pos early	1827	C00255	HMDB00244	493570			1.3		0.4394	0.3225		0.7649	0.9906		100	100		Cofactors and Vitamins	Riboflavin Metabolism	500	83-88-5	2292	377.146
	3925			flavin adenine dinucleotide (FAD)	LC/MS neg	2134	C00016	HMDB01248	643975			1.46		0.027	0.0646		0.791	1.1551		100	100		Cofactors and Vitamins	Riboflavin Metabolism	327	146-14-5;84366-81-4	2425	784.15
	3926			flavin mononucleotide (FMN)	LC/MS neg	15797	C00061	HMDB01520	710			1.59		0.0308	0.0705		0.632	1.0066		100	100		Cofactors and Vitamins	Riboflavin Metabolism	100000251	130-40-5	2390	455.097
	3928		Pantothenate and CoA Metabolism	pantothenate	LC/MS neg	1508	C00864	HMDB00210	6613			1.42		0.1354	0.1697		0.8316	1.1777		100	100		Cofactors and Vitamins	Pantothenate and CoA Metabolism	1024	137-08-6	1498.7	218.103
	3930			pantetheine	LC/MS polar	57555	C00831		439322			0.46		0.0325	0.0718		0.9767	0.4477		60	40		Cofactors and Vitamins	Pantothenate and CoA Metabolism	100001495	496-65-1	927	277.123
	3931			phosphopantetheine	LC/MS neg	15504	C01134	HMDB01416	987			1.42		0.3566	0.2889		1.0549	1.4972		100	100		Cofactors and Vitamins	Pantothenate and CoA Metabolism	100000328	NA	1597	357.089
	3932			3'-dephosphocoenzyme A	LC/MS neg	18289	C00882	HMDB01373	444485			0.77		0.4151	0.3129		1.1331	0.8766		100	100		Cofactors and Vitamins	Pantothenate and CoA Metabolism	100000138	3633-59-8	2013	686.142
	3934			coenzyme A	LC/MS neg	46322	C00010	HMDB01423	317			0.7		0.3097	0.2666		1.343	0.9461		100	100		Cofactors and Vitamins	Pantothenate and CoA Metabolism	270	85-61-0;18439-24-2	1448	382.55
	3939		Ascorbate and Aldarate Metabolism	ascorbate (Vitamin C)	LC/MS pos early	32354	C00072	HMDB00044				0.4		0.006	0.0235		0.9507	0.377		100	100		Cofactors and Vitamins	Ascorbate and Aldarate Metabolism	233	134-03-2	770	177.039
	3941			ascorbic acid 3-sulfate*	LC/MS polar	63687			11425365			0.56		0.0003	0.003		1.1222	0.6283		100	100		Cofactors and Vitamins	Ascorbate and Aldarate Metabolism	100020409		2025	254.981
	3942			dehydroascorbate	LC/MS neg	34302	C05422	HMDB01264	835			1.36		0.3739	0.2948		0.8369	1.1416		100	100		Cofactors and Vitamins	Ascorbate and Aldarate Metabolism	301	490-83-5	739.6	173.009
	3943			threonate	LC/MS polar	27738	C01620	HMDB00943	151152			0.64		0.0184	0.05		0.9768	0.6283		100	100		Cofactors and Vitamins	Ascorbate and Aldarate Metabolism	100001022	70753-61-6	2384	135.03
	3947			gulonate*	LC/MS polar	46957	C00257	HMDB03290	9794176			2.29		0.0006	0.0045		0.6353	1.4533		100	100		Cofactors and Vitamins	Ascorbate and Aldarate Metabolism	100001586	20246-53-1	2750	195.051
	3949		Tocopherol Metabolism	alpha-tocopherol	LC/MS pos late	1561	C02477	HMDB01893	14985			0.16		5.6022e-06	0.0002		2.024	0.3258		100	100		Cofactors and Vitamins	Tocopherol Metabolism	1105	59-02-9;10191-41-0	2522	430.378
	3977		Folate Metabolism	5-methyltetrahydrofolate (5MeTHF)	LC/MS neg	18330	C00440	HMDB01396	146			2.11		0.0047	0.0197		0.4502	0.9499		100	100		Cofactors and Vitamins	Folate Metabolism	1244	68703-91-3;68792-52-9	1820	458.179
	3978		Tetrahydrobiopterin Metabolism	biopterin	LC/MS neg	12358	C06313	HMDB00468	445040			1.03		0.9157	0.4909		1.0761	1.11		100	100		Cofactors and Vitamins	Tetrahydrobiopterin Metabolism	1548	22150-76-1	1398	236.079
	3979			dihydrobiopterin	LC/MS neg	35129	C00268	HMDB00038	1879			1.11		0.6325	0.4045		0.8223	0.9141		80	100		Cofactors and Vitamins	Tetrahydrobiopterin Metabolism	100001506	6779-87-9	1552.3	194.068
	3982		Pterin Metabolism	pterin	LC/MS neg	43023	C00715	HMDB00802	73000			0.73		0.3606	0.2903		1.0505	0.7695		100	100		Cofactors and Vitamins	Pterin Metabolism	100004216	22363-60-4	1370	162.042
	3993		Hemoglobin and Porphyrin Metabolism	heme	LC/MS neg	41754	C00032	HMDB03178	26945			0.4		0.0628	0.1069		1.5701	0.63		100	80		Cofactors and Vitamins	Hemoglobin and Porphyrin Metabolism	100001386	14875-96-8	5325	632.172
	3994			bilirubin (Z,Z)	LC/MS pos late	43807	C00486	HMDB00054	5280352			0.49		0.0098	0.0334		1.5696	0.7681		100	80		Cofactors and Vitamins	Hemoglobin and Porphyrin Metabolism	1090	635-65-4	1840	585.271
	3997			biliverdin	LC/MS pos late	2137	C00500	HMDB01008	5353439			0.42		0.0047	0.0197		1.0179	0.4277		100	20		Cofactors and Vitamins	Hemoglobin and Porphyrin Metabolism	250	55482-27-4;55482-27-4	1016	583.255
	4006		Thiamine Metabolism	thiamin (Vitamin B1)	LC/MS pos early	5341	C00378	HMDB00235	1130			1.33		0.0759	0.1205		0.8816	1.1696		100	100		Cofactors and Vitamins	Thiamine Metabolism	873	59-43-8	3050	265.112
	4007			thiamin monophosphate	LC/MS pos early	15798	C01081	HMDB02666	3382778			1.38		0.0584	0.1027		0.9084	1.258		100	100		Cofactors and Vitamins	Thiamine Metabolism	523	532-40-1	2378	345.078
	4008			thiamin diphosphate	LC/MS neg	35670	C00068	HMDB01372	1132			1.77		0.3684	0.2944		0.3266	0.5781		20	40		Cofactors and Vitamins	Thiamine Metabolism	522	154-87-0	1195.1	423.03
	4014		Vitamin A Metabolism	retinol (Vitamin A)	LC/MS pos late	1806	C00473	HMDB00305	445354			0.45		0.041	0.0839		1.275	0.5778		100	100		Cofactors and Vitamins	Vitamin A Metabolism	498	68-26-8	1636	269.226
	4021			retinal	LC/MS pos late	40807	C00376	HMDB01358	638015			2.17		0.105	0.1412		0.6452	1.3979		100	100		Cofactors and Vitamins	Vitamin A Metabolism	100004088		1666	285.221
	4030		Vitamin B6 Metabolism	pyridoxamine	LC/MS pos early	2150	C00534	HMDB01431	1052			1.53		0.1611	0.1816		0.7566	1.1566		100	100		Cofactors and Vitamins	Vitamin B6 Metabolism	568	58052-48-5	2975	169.097
	4031			pyridoxamine phosphate	LC/MS pos early	3138	C00647	HMDB01555	1053			1.16		0.3803	0.2974		0.8173	0.9482		100	100		Cofactors and Vitamins	Vitamin B6 Metabolism	493	529-96-4	1932	249.063
	4032			pyridoxal phosphate	LC/MS neg	5331	C00018	HMDB01491	1051			1.96		0.0788	0.1225		0.7222	1.4139		100	100		Cofactors and Vitamins	Vitamin B6 Metabolism	492	41468-25-1	943	246.017
	4033			pyridoxal	LC/MS pos early	1651	C00250	HMDB01545	1050			1.28		0.1648	0.1844		0.7612	0.9734		100	100		Cofactors and Vitamins	Vitamin B6 Metabolism	491	65-22-5	2343	168.066
	4034			pyridoxate	LC/MS neg	31555	C00847	HMDB00017	6723			1.45		0.0918	0.1296		0.8518	1.2376		100	100		Cofactors and Vitamins	Vitamin B6 Metabolism	100001121	82-82-6	2185	182.046
	4036	Xenobiotics	Benzoate Metabolism	hippurate	LC/MS neg	15753	C01586	HMDB00714	464			4.48		0.002	0.01		0.9647	4.3257		100	100		Xenobiotics	Benzoate Metabolism	100000014	495-69-2	2106.9	178.051
	4044			4-hydroxyhippurate	LC/MS neg	35527		HMDB13678	151012			2.03		0.2523	0.2373		0.7539	1.5286		100	60		Xenobiotics	Benzoate Metabolism	100001423	2482-25-9	1475	194.046
	4068			catechol sulfate	LC/MS neg	35320		HMDB59724	3083879			14.25		0.0006	0.0045		0.0368	0.5245		0	100		Xenobiotics	Benzoate Metabolism	100001605	4918-96-1	1906	188.986
	4075			4-methylcatechol sulfate	LC/MS neg	46146						0.92		0.952	0.5003		0.5096	0.4709		40	40		Xenobiotics	Benzoate Metabolism	100004111		2665	203.002
	4091			4-vinylphenol sulfate	LC/MS neg	36098	C05627	HMDB62775	6426766			1.74		0.0769	0.1207		0.7131	1.2385		100	100		Xenobiotics	Benzoate Metabolism	100001755	2628-17-3	3320	199.007
	4113			p-cresol sulfate	LC/MS neg	36103		HMDB11635	4615423			0.26		0.0075	0.0271		1.0215	0.2666		100	100		Xenobiotics	Benzoate Metabolism	100001315	3233-57-7	2890	187.007
	4275		Food Component/Plant	3-hydroxyindolin-2-one	LC/MS pos early	42561	C11130		6097			0.63		0.3123	0.2683		1.4917	0.9424		100	100		Xenobiotics	Food Component/Plant	100003823	61-71-2	2035	132.044
	4287			gluconate	LC/MS polar	587	C00257	HMDB00625	10690			0.84		0.4718	0.3381		1.1678	0.981		100	100		Xenobiotics	Food Component/Plant	338	527-07-1	2922	195.051
	4310			beta-guanidinopropanoate	LC/MS pos early	35101	C03065	HMDB13222	67701			4.29		1.3393e-06	6.4414e-05		0.8003	3.4345		100	100		Xenobiotics	Food Component/Plant	100001411	353-09-3	2145	132.077
	4369			ergothioneine	LC/MS pos early	37459	C05570	HMDB03045	3032311			6.04		0.0002	0.0021		1.1064	6.6867		100	100		Xenobiotics	Food Component/Plant	100002154	58511-63-0	850	230.096
	4371			erythritol	LC/MS polar	20699	C00503	HMDB02994	222285			1.11		0.6364	0.4054		1.3932	1.5415		100	100		Xenobiotics	Food Component/Plant	100000846	149-32-6	1491	167.056
	4377			ferulic acid 4-sulfate	LC/MS neg	47114		HMDB29200	6305574			39.22		0.0011	0.0062		0.088	3.4514		0	80		Xenobiotics	Food Component/Plant	100005389	86321-29-1	1200	273.007
	4405			histidine betaine (hercynine)*	LC/MS pos early	62278			3083620			21.37		1.0492e-06	5.7672e-05		0.3815	8.1541		60	100		Xenobiotics	Food Component/Plant	100004059	534-30-5	2094	198.124
	4407			homocitrate	LC/MS polar	39601	C01251	HMDB03518	439459			1.13		0.7495	0.4399		0.8883	1.0002		100	100		Xenobiotics	Food Component/Plant	100002554	320573-06-6	4416	205.035
	4421			kojibiose	LC/MS polar	21040	C19632	HMDB11742	164939			0.9		0.6225	0.4019		1.3247	1.1859		100	100		Xenobiotics	Food Component/Plant	100000928	2140-29-6	3500	387.114
	4430			mannonate*	LC/MS polar	62864			3246006			0.92		0.4764	0.3401		0.9252	0.8514		100	100		Xenobiotics	Food Component/Plant	100003695	642-99-9	2736	195.051
	4519			stachydrine	LC/MS pos early	34384	C10172	HMDB04827	115244			11.04		0.0002	0.0023		0.4205	4.6407		100	100		Xenobiotics	Food Component/Plant	100001296	4136-37-2	1440	144.102
	4527			tartarate	LC/MS neg	15336	C00898	HMDB00956	444305			0.12		0.2084	0.2127		0.5237	0.065		40	0		Xenobiotics	Food Component/Plant	100000295	87-69-4;6106-24-7	615.3	149.009
	4544			methyl glucopyranoside (alpha + beta)	LC/MS neg	46144						1.26		0.6667	0.4147		1.0888	1.3677		100	100		Xenobiotics	Food Component/Plant	100005864		1070	193.072
	4654			tartronate (hydroxymalonate)	LC/MS neg	20693	C02287	HMDB35227	45			0.88		0.9826	0.5109		0.8982	0.7899		80	80		Xenobiotics	Food Component/Plant	100000840	80-69-3	610	118.999
	5184		Chemical	sulfate*	LC/MS neg	46960	C00059	HMDB01448	1118			1.42		0.0587	0.1027		0.9223	1.3138		100	100		Xenobiotics	Chemical	100002528	14808-79-8	616	96.9601
	5187			O-sulfo-L-tyrosine	LC/MS neg	45413			514186			1.01		0.6762	0.4177		0.7423	0.7483		100	100		Xenobiotics	Chemical	100005384		990	260.023
	5283			perfluorooctanesulfonate (PFOS)	LC/MS polar	57564	C18142	HMDB59586	74483			1.33		0.3305	0.2758		1.7269	2.3034		100	100		Xenobiotics	Chemical	100010955	1763-23-1	662	498.93
	5325			thioproline	LC/MS pos early	53231			93176			0.67		0.7669	0.4451		1.4699	0.9819		100	100		Xenobiotics	Chemical	100009232	34592-47-4	1250	134.027
	5347			dibutyl sulfosuccinate	LC/MS neg	63841			423891			1.38		0.6305	0.4045		0.7778	1.0732		100	100		Xenobiotics	Chemical	100021538	5144-51-4	3557	309.101
