# Supplementary material for: Aldh1l2 knockout mouse metabolomics links the loss of the mitochondrial folate enzyme to deregulation of a lipid metabolism observed in rare human disorder
Source: Hum Genomics. 2020 Nov 9;14:41. doi: 10.1186/s40246-020-00291-3 (PMC7654619; doi:10.1186/s40246-020-00291-3)
Supplement: Supplementary file 5 — Additional file 5. [file 40246_2020_291_MOESM5_ESM.xlsx]

## Sheet: WT vs KO Male Control 5.4.2020.
Male WT KO Control Primary ID	Male L2KO vs WT liver	M5.VIP[1+2+0]	M5.VIP[1]cvSE * 2.44693		Wt Male vs KO Male plasma	M5.VIP[1+6+0]	2.44693 * M5.VIP[1]cvSE
Var_106	1-palmitoyl-2-palmitoleoyl-GPC (16:0/16:1)*	1.6231	0.234884		N-acetylaspartate (NAA)	1.72127	0.542914
Var_94	1-palmitoyl-2-docosahexaenoyl-GPC (16:0/22:6)	1.61787	0.339927		2-methylserine	1.68699	0.479538
Var_277	beta-guanidinopropanoate	1.6049	0.265593		iminodiacetate (IDA)	1.67818	0.471793
Var_115	1-ribosyl-imidazoleacetate*	1.60414	0.197956		sarcosine	1.63876	0.520546
Var_551	N-methyl-GABA	1.59694	0.478457		butyrylcarnitine (C4)	1.61418	0.718388
Var_119	1-stearoyl-2-arachidonoyl-GPI (18:0/20:4)	1.58682	0.322201		1-carboxyethylleucine	1.58648	0.608798
Var_122	1-stearoyl-2-docosahexaenoyl-GPC (18:0/22:6)	1.58646	0.506903		1-carboxyethylvaline	1.58044	0.498907
Var_430	imidazole lactate	1.58394	0.367638		glycine	1.57719	0.616918
Var_72	1-myristoyl-2-palmitoyl-GPC (14:0/16:0)	1.58172	0.364091		1-carboxyethylphenylalanine	1.5591	0.515166
Var_345	ergothioneine	1.57908	0.385295		pyridoxate	1.54385	0.888385
Var_71	1-myristoyl-2-arachidonoyl-GPC (14:0/20:4)*	1.57816	0.362307		hexanoylcarnitine (C6)	1.50961	0.904934
Var_663	S-methylmethionine	1.5723	0.571527		2-arachidonoylglycerol (20:4)	1.50686	0.670145
Var_38	19,20-DiHDPA	1.57005	0.547042		adipoylcarnitine (C6-DC)	1.50003	0.925946
Var_287	campesterol	1.56423	0.674976		1-carboxyethylisoleucine	1.48649	0.625924
Var_472	malonylcarnitine	1.56162	0.713964		deoxycarnitine	1.46908	0.779282
Var_671	sphingomyelin (d18:1/14:0, d16:1/16:0)*	1.5481	0.410075		butenoylcarnitine (C4:1)	1.4661	1.04003
Var_606	p-cresol glucuronide*	1.54483	0.577721		choline	1.4628	0.814622
Var_165	2-palmitoleoyl-GPC* (16:1)*	1.53906	0.443906		3-(4-hydroxyphenyl)lactate (HPLA)	1.46194	0.937062
Var_26	1,5-anhydroglucitol (1,5-AG)	1.53763	0.414686		N-acetylglucosamine/N-acetylgalactosamine	1.45327	0.878345
Var_402	guanosine	1.53209	0.418777		propionylcarnitine (C3)	1.44744	0.633111
Var_342	eicosapentaenoate (EPA; 20:5n3)	1.53189	0.824076		fructose	1.44575	0.815955
Var_694	stearoyl-docosahexaenoyl-glycerol (18:0/22:6) [2]*	1.52654	0.294254		isobutyrylcarnitine (C4)	1.44429	0.814839
Var_703	taurine	1.52395	0.692715		arachidonoylcarnitine (C20:4)	1.4425	1.07328
Var_529	N-acetylmethionine	1.52012	0.569707		arabonate/xylonate	1.43534	0.756035
Var_682	sphingomyelin (d18:2/21:0, d16:2/23:0)*	1.51925	0.569425		N6-succinyladenosine	1.43235	0.911127
Var_513	N-acetylalanine	1.51174	0.494677		dimethylglycine	1.4309	0.893076
Var_530	N-acetylmethionine sulfoxide	1.50883	0.566046		valerylcarnitine (C5)	1.43022	0.825343
Var_420	histidine betaine (hercynine)*	1.50316	0.463868		N-acetylphenylalanine	1.40867	0.768127
Var_103	1-palmitoyl-2-oleoyl-GPC (16:0/18:1)	1.49681	0.570071		3-methylhistidine	1.40568	0.873733
Var_387	glycerophosphoglycerol	1.49622	0.44656		acetylcarnitine (C2)	1.4053	0.641135
Var_125	1-stearoyl-2-linoleoyl-GPC (18:0/18:2)*	1.49357	0.504476		2-methylbutyrylcarnitine (C5)	1.40339	1.00142
Var_558	N-palmitoyl-heptadecasphingosine (d17:1/16:0)*	1.47736	0.390791		octanoylcarnitine (C8)	1.40101	1.17889
Var_230	9,10-DiHOME	1.4742	0.447785		glutaroylcarnitine (C5)	1.39806	0.701738
Var_352	FAD	1.47364	0.606402		(S)-3-hydroxybutyrylcarnitine	1.38713	1.04416
Var_207	4-imidazoleacetate	1.47104	0.561144		biopterin	1.38388	0.807553
Var_369	gamma-glutamylleucine	1.4654	0.850843		4-cholesten-3-one	1.37794	1.27006
Var_205	4-hydroxy-nonenal-glutathione	1.45925	0.614875		cystine	1.37298	0.805053
Var_380	glutaroylcarnitine (C5)	1.45485	0.622892		mannitol/sorbitol	1.37288	0.807043
Var_255	alpha-tocopherol	1.45329	0.7233		dihomo-linoleoylcarnitine (C20:2)*	1.37176	0.690551
Var_129	1-stearoyl-2-oleoyl-GPC (18:0/18:1)	1.45104	0.556854		urate	1.36688	0.628798
Var_408	heneicosapentaenoate (21:5n3)	1.43562	0.979867		phosphate	1.36574	1.39088
Var_651	ribulose/xylulose	1.43454	0.695893		3-hydroxyoleoylcarnitine	1.35895	1.12787
Var_326	diacylglycerol (14:0/18:1, 16:0/16:1) [2]*	1.43291	0.804166		9,10-DiHOME	1.35578	0.868488
Var_535	N-acetylvaline	1.43222	0.861615		(R)-3-hydroxybutyrylcarnitine	1.35403	0.797173
Var_325	diacylglycerol (14:0/18:1, 16:0/16:1) [1]*	1.43198	0.759946		alpha-ketoglutaramate*	1.35223	0.460797
Var_324	diacylglycerol (12:0/18:1, 14:0/16:1, 16:0/14:1) [2]*	1.42965	0.777901		2-linoleoylglycerol (18:2)	1.35088	1.08543
Var_393	glycosyl ceramide (d16:1/24:1, d18:1/22:1)*	1.42407	0.452951		1-palmitoyl-2-palmitoleoyl-GPC (16:0/16:1)*	1.3503	0.919281
Var_401	guanine	1.41992	0.677737		glycosyl ceramide (d16:1/24:1, d18:1/22:1)*	1.34934	0.944348
Var_607	p-cresol sulfate	1.41514	0.504861		sphingomyelin (d18:2/21:0, d16:2/23:0)*	1.34868	0.834141
Var_34	14,15-DiHETrE	1.41497	0.571574		12-HETE	1.34742	0.830678
Var_546	NAD+	1.41207	0.606201		2-palmitoleoyl-GPC* (16:1)*	1.34553	0.817454
Var_596	palmitoyl-docosahexaenoyl-glycerol (16:0/22:6) [1]*	1.41202	0.757183		1-myristoyl-2-arachidonoyl-GPC (14:0/20:4)*	1.34229	1.05529
Var_643	retinal	1.40956	0.907395		galactonate	1.34125	0.512214
Var_511	N-acetyl-1-methylhistidine*	1.40901	0.871887		diacylglycerol (16:1/18:2 [2], 16:0/18:3 [1])*	1.34035	1.00755
Var_348	erythronate*	1.40753	0.905459		dihomo-linolenoylcarnitine (C20:3n3 or 6)*	1.33522	1.1533
Var_714	thiamin (Vitamin B1)	1.40579	0.856575		decanoylcarnitine (C10)	1.33194	1.04494
Var_353	FMN	1.40465	0.836113		N-acetylalanine	1.33143	0.466755
Var_29	12,13-DiHOME	1.40235	0.557642		3-ureidopropionate	1.32908	0.465702
Var_460	linoleoylcarnitine (C18:2)*	1.40217	0.55808		N-acetyl-3-methylhistidine*	1.32875	0.842847
Var_261	arachidonoylcarnitine (C20:4)	1.40189	1.06583		1-(1-enyl-oleoyl)-GPE (P-18:1)*	1.32564	1.04527
Var_689	stearidonate (18:4n3)	1.40052	0.898725		1-palmitoyl-2-oleoyl-GPC (16:0/18:1)	1.32455	1.18249
Var_588	palmitoleoyl-oleoyl-glycerol (16:1/18:1) [2]*	1.39832	0.827563		phenylalanine	1.31832	0.768816
Var_509	N6-methyllysine	1.39508	0.664685		myristoleoylcarnitine (C14:1)*	1.3156	1.27658
Var_495	N,N,N-trimethyl-5-aminovalerate	1.39389	0.726705		1-palmitoleoyl-GPC* (16:1)*	1.3154	1.11447
Var_337	docosapentaenoate (DPA; 22:5n3)	1.38988	1.09528		N-acetylvaline	1.31162	0.556003
Var_213	5-aminovalerate	1.38938	0.72478		10-undecenoate (11:1n1)	1.30742	0.9655
Var_644	retinol (Vitamin A)	1.38788	0.78819		cystathionine	1.30493	0.961149
Var_680	sphingomyelin (d18:1/24:1, d18:2/24:0)*	1.38562	0.650306		4-guanidinobutanoate	1.30248	0.650564
Var_459	linoleoyl-arachidonoyl-glycerol (18:2/20:4) [2]*	1.37978	0.63332		1-palmitoyl-GPI* (16:0)	1.30208	0.811913
Var_600	palmitoyl-linoleoyl-glycerol (16:0/18:2) [2]*	1.37818	0.930587		uracil	1.2994	0.96215
Var_123	1-stearoyl-2-docosahexaenoyl-GPE (18:0/22:6)*	1.37579	0.736459		1-oleoyl-GPI (18:1)	1.29498	1.07322
Var_473	maltohexaose	1.37527	0.773889		2-methylbutyrylglycine (C5)	1.29386	1.04307
Var_367	gamma-glutamylglycine	1.37449	0.624209		3-hydroxyadipate*	1.29373	0.938799
Var_283	biliverdin	1.37427	0.64041		palmitoyl-oleoyl-glycerol (16:0/18:1) [2]*	1.29222	0.875572
Var_196	3-methylcrotonylglycine	1.37216	0.803594		1-methylhistidine	1.28778	0.626607
Var_355	fructose	1.37129	0.514667		oleoylcarnitine (C18)	1.28518	1.30793
Var_239	3'-AMP	1.36949	0.851063		valerylglycine (C5)	1.2846	1.04875
Var_417	hippurate	1.36149	0.692617		adenosine	1.27155	1.21249
Var_723	tiglyl carnitine (C5)	1.36023	0.977955		N-acetyl-2-aminooctanoate*	1.27075	1.15125
Var_525	N-acetylhistidine	1.36	1.04317		5-dodecenoylcarnitine (C12:1)	1.27014	1.38846
Var_748	valylglycine	1.35868	0.773992		1-oleoyl-GPC (18:1)	1.26947	1.13884
Var_528	N-acetylleucine	1.35548	1.03027		threonine	1.26235	0.554459
Var_457	linoleoyl ethanolamide	1.35279	0.73056		1-palmitoyl-2-dihomo-linolenoyl-GPC (16:0/20:3n3 or 6)*	1.26049	1.1744
Var_707	taurocyamine	1.35084	1.29564		1,5-anhydroglucitol (1,5-AG)	1.25988	0.664846
Var_624	pimelate (C7-DC)	1.34898	0.796405		ceramide (d16:1/24:1, d18:1/22:1)*	1.25885	1.06528
Var_383	glycerate	1.34365	0.745547		butyrylglycine (C4)	1.25662	0.930769
Var_710	taurolithocholate	1.3428	0.582297		glycosyl-N-behenoyl-sphingadienine (d18:2/22:0)*	1.25547	1.05096
Var_217	5-methyltetrahydrofolate (5MeTHF)	1.34099	1.04162		N-acetyltaurine	1.25521	0.869911
Var_62	1-linoleoyl-GPI* (18:2)*	1.34025	0.780024		sphingomyelin (d18:1/14:0, d16:1/16:0)*	1.25283	0.97196
Var_101	1-palmitoyl-2-linoleoyl-GPI (16:0/18:2)	1.33919	0.90079		2-palmitoleoylglycerol (16:1)*	1.25069	1.11933
Var_118	1-stearoyl-2-arachidonoyl-GPE (18:0/20:4)	1.33876	0.675697		orotidine	1.25059	1.11343
Var_485	methionine sulfoxide	1.33219	0.824626		N-methyl-GABA	1.24902	0.730902
Var_442	isoleucylglycine	1.3318	0.788919		N-acetylcitrulline	1.24696	0.898831
Var_313	cysteinylglycine	1.33076	0.808724		2-phosphoglycerate	1.24181	0.93165
Var_268	ascorbic acid 3-sulfate*	1.32993	0.623285		N-acetylthreonine	1.23976	0.916747
Var_601	palmitoyl-oleoyl-glycerol (16:0/18:1) [1]*	1.32866	1.06085		arabitol/xylitol	1.23939	1.10583
Var_98	1-palmitoyl-2-linoleoyl-GPC (16:0/18:2)	1.32266	0.865261		gulonate*	1.23891	0.618009
Var_104	1-palmitoyl-2-oleoyl-GPE (16:0/18:1)	1.32241	1.17668		uridine	1.23748	0.940964
Var_540	N-delta-acetylornithine	1.32207	0.825661		erythritol	1.23702	0.965218
Var_36	15-HETE	1.32186	0.745191		N-acetylhistidine	1.23669	1.02523
Var_692	stearoyl-arachidonoyl-glycerol (18:0/20:4) [2]*	1.32047	1.01536		sphingomyelin (d18:1/22:2, d18:2/22:1, d16:1/24:2)*	1.23614	0.959485
Var_450	lactosyl-N-palmitoyl-sphingosine (d18:1/16:0)	1.31983	0.823844		ophthalmate	1.23307	0.9559
Var_90	1-palmitoyl-2-arachidonoyl-GPC (16:0/20:4n6)	1.31935	1.15359		gamma-glutamylvaline	1.233	0.353467
Var_68	1-methylhistidine	1.31926	0.767418		3-hydroxybutyrate (BHBA)	1.23245	0.843361
Var_92	1-palmitoyl-2-arachidonoyl-GPI (16:0/20:4)*	1.3189	0.522328		4-hydroxyhippurate	1.23173	0.744862
Var_696	suberate (C8-DC)	1.3179	0.75525		3-hydroxydecanoylcarnitine	1.23022	0.796035
Var_117	1-stearoyl-2-arachidonoyl-GPC (18:0/20:4)	1.31485	1.22613		5-methylthioadenosine (MTA)	1.22652	0.923605
Var_441	isoleucine	1.31464	0.665932		palmitoylcarnitine (C16)	1.2247	0.679781
Var_291	ceramide (d16:1/24:1, d18:1/22:1)*	1.31223	0.662816		3-hydroxypalmitoylcarnitine	1.22417	0.562168
Var_375	glucuronate	1.31165	0.825818		fructosyllysine	1.22388	1.00627
Var_453	lignoceroyl sphingomyelin (d18:1/24:0)	1.31113	0.974025		1-lignoceroyl-GPC (24:0)	1.22209	1.37336
Var_221	6-beta-hydroxylithocholate	1.31052	0.99446		myristoylcarnitine (C14)	1.21954	1.05708
Var_177	3-hydroxy-3-methylglutarate	1.30602	0.931508		glutarate (C5-DC)	1.21859	1.01046
Var_382	glutathione, reduced (GSH)	1.30488	0.894598		3-hydroxy-3-methylglutarate	1.21707	0.836939
Var_88	1-palmitoleoyl-GPC* (16:1)*	1.30238	0.901262		isocaproylglycine	1.21695	1.05021
Var_476	maltotetraose	1.30236	0.716483		threonate	1.21679	0.98086
Var_662	S-methylglutathione	1.30162	0.896273		N,N,N-trimethyl-5-aminovalerate	1.21614	0.947092
Var_467	linoleoyl-linoleoyl-glycerol (18:2/18:2) [2]*	1.30079	0.898551		4-ethylphenyl sulfate	1.21593	1.0619
Var_282	bilirubin	1.30071	0.763227		N-acetylneuraminate	1.21557	1.29394
Var_497	N,N-dimethylalanine	1.30069	1.00499		S-1-pyrroline-5-carboxylate	1.21186	1.07373
Var_33	13-HODE + 9-HODE	1.29954	0.767852		3-hydroxybutyroylglycine	1.2102	0.92829
Var_198	3-methylhistidine	1.29599	1.07529		N-acetylkynurenine (2)	1.20883	0.821886
Var_271	azelate (nonanedioate; C9)	1.29486	0.721487		2-oleoylglycerol (18:1)	1.20704	1.26086
Var_400	guanidinosuccinate	1.29266	0.867668		4-hydroxyphenylpyruvate	1.20531	1.21618
Var_410	heptadecatrienoate (17:3)*	1.29131	0.925518		N-acetylglutamine	1.20379	0.961014
Var_252	alpha-hydroxyisovalerate	1.28947	0.762005		3,4-methylene heptanoylglycine	1.20305	1.005
Var_518	N-acetyl-glucosamine 1-phosphate	1.28602	0.740914		N-acetylleucine	1.20178	0.802195
Var_463	linoleoyl-docosahexaenoyl-glycerol (18:2/22:6) [2]*	1.28314	0.800865		5-methyl-2'-deoxycytidine	1.20148	0.716077
Var_89	1-palmitoyl-2-arachidonoyl-glycosyl-GPE (16:0/20:4)	1.28021	1.16776		beta-hydroxyisovalerate	1.2011	0.951462
Var_700	sulfate*	1.27781	0.775717		1-stearoyl-2-oleoyl-GPC (18:0/18:1)	1.20051	1.157
Var_274	behenoyl sphingomyelin (d18:1/22:0)*	1.27653	0.861667		linolenoylcarnitine (C18:3)*	1.20013	1.11879
Var_179	3-hydroxybutyrate (BHBA)	1.27422	0.686894		2'-O-methylcytidine	1.19901	0.852392
Var_79	1-oleoyl-2-linoleoyl-GPG (18:1/18:2)*	1.27375	0.92443		1-palmitoyl-GPC (16:0)	1.19855	1.5242
Var_490	myo-inositol	1.27361	0.621685		heptanoyl glycine	1.19821	1.15927
Var_630	propionylcarnitine (C3)	1.27317	1.06165		palmitoleoylcarnitine (C16:1)*	1.19625	1.35706
Var_627	prolylhydroxyproline	1.26866	1.0025		7-HOCA	1.19473	1.27402
Var_373	glucose	1.26797	1.08625		N6-carboxymethyllysine	1.19438	0.529293
Var_556	N-palmitoleoyltaurine*	1.26486	0.960406		laurylcarnitine (C12)	1.19013	1.51477
Var_611	phenol sulfate	1.26375	1.0393		N-acetylglutamate	1.18683	0.772508
Var_336	docosahexaenoate (DHA; 22:6n3)	1.2597	1.31646		2'-deoxycytidine	1.18651	0.858666
Var_285	butenoylglycine	1.25885	0.862293		octadecadienedioate (C18:2-DC)*	1.18553	1.3534
Var_57	1-linoleoyl-2-linolenoyl-GPC (18:2/18:3)*	1.25043	1.14253		N-acetylmethionine	1.18525	0.798551
Var_338	docosapentaenoate (n6 DPA; 22:5n6)	1.24921	0.81406		undecanedioate (C11-DC)	1.18399	1.11913
Var_578	O-methyltyrosine	1.2478	0.826007		oxalate (ethanedioate)	1.18201	0.842113
Var_257	arabitol/xylitol	1.24645	0.656983		N-acetyltryptophan	1.18132	1.01978
Var_414	hexadecatrienoate (16:3n3)	1.2453	1.08573		2-hydroxyphenylacetate	1.17943	0.77385
Var_740	uridine 3'-monophosphate (3'-UMP)	1.24424	0.916252		erythronate*	1.17804	1.08963
Var_566	octadecanedioate (C18)	1.2441	0.989003		3-methylglutaconate	1.17674	0.722116
Var_211	5-(galactosylhydroxy)-L-lysine	1.24094	0.783055		methylsuccinate	1.17618	0.916859
Var_727	trigonelline (N'-methylnicotinate)	1.23977	0.994913		1-linoleoyl-2-arachidonoyl-GPC (18:2/20:4n6)*	1.17574	1.21603
Var_687	stachydrine	1.23964	1.0762		N,N,N-trimethyl-alanylproline betaine (TMAP)	1.17512	1.29325
Var_532	N-acetylphenylalanine	1.23898	0.806524		linoleoylcarnitine (C18:2)*	1.17486	0.949332
Var_328	dibutyl sulfosuccinate	1.23782	0.835352		creatinine	1.1746	1.23969
Var_95	1-palmitoyl-2-docosahexaenoyl-GPE (16:0/22:6)*	1.23552	0.987901		4-vinylphenol sulfate	1.17451	1.07894
Var_657	sedoheptulose	1.23498	0.753486		alanine	1.17229	0.847672
Var_678	sphingomyelin (d18:1/22:1, d18:2/22:0, d16:1/24:1)*	1.23485	1.05171		AMP	1.16815	1.07456
Var_577	oleoyl-oleoyl-glycerol (18:1/18:1) [2]*	1.2347	1.17357		corticosterone	1.16536	0.784288
Var_244	adipate	1.23291	1.33819		3-hydroxystearate	1.16372	0.915679
Var_443	isovalerylcarnitine (C5)	1.22837	1.27169		oleoyl-oleoyl-glycerol (18:1/18:1) [2]*	1.16286	0.87706
Var_292	ceramide (d18:1/14:0, d16:1/16:0)*	1.22777	1.16328		glycosyl ceramide (d18:1/20:0, d16:1/22:0)*	1.1621	1.01562
Var_725	tricarballylate	1.22665	1.10813		S-adenosylhomocysteine (SAH)	1.16119	1.04651
Var_127	1-stearoyl-2-linoleoyl-GPI (18:0/18:2)	1.22521	0.917599		pentadecanoylcarnitine (C15)*	1.16082	0.874656
Var_483	mead acid (20:3n9)	1.22433	1.07715		betaine	1.15947	0.877603
Var_126	1-stearoyl-2-linoleoyl-GPE (18:0/18:2)*	1.22391	1.06639		hexanoylglycine (C6)	1.15877	1.03521
Var_258	arabonate/xylonate	1.22317	0.864084		stearoyl-arachidonoyl-glycerol (18:0/20:4) [1]*	1.15778	1.01749
Var_243	adenosine-5'-diphosphoglucose	1.22076	1.03426		4-hydroxybutyrate (GHB)	1.15522	1.32209
Var_422	homoarginine	1.22027	1.12071		gluconate	1.15447	1.20686
Var_726	tricosanoyl sphingomyelin (d18:1/23:0)*	1.22016	0.874459		taurine	1.15277	1.15747
Var_267	ascorbate (Vitamin C)	1.21912	1.13137		caffeic acid sulfate	1.15155	1.05214
Var_406	gulonate*	1.21803	0.693051		cis-4-decenoate (10:1n6)*	1.151	0.861436
Var_340	dodecadienoate (12:2)*	1.21492	0.824442		eicosenoylcarnitine (C20:1)*	1.14773	1.12258
Var_602	palmitoyl-oleoyl-glycerol (16:0/18:1) [2]*	1.21227	1.23609		azelate (nonanedioate; C9)	1.14574	1.03008
Var_524	N-acetylglycine	1.21148	0.959372		tigloylglycine	1.14556	0.93302
Var_201	4-cholesten-3-one	1.2089	1.00376		butenoylglycine	1.14096	1.16695
Var_512	N-acetyl-3-methylhistidine*	1.20682	1.03703		gamma-glutamylisoleucine*	1.14071	0.564627
Var_685	sphingomyelin (d18:2/24:1, d18:1/24:2)*	1.20584	0.822678		hippurate	1.13828	0.814287
Var_503	N2-acetyllysine	1.20279	1.15261		pimeloylcarnitine/3-methyladipoylcarnitine (C7-DC)	1.13814	0.865741
Var_622	phytosphingosine	1.20064	0.914822		malonylcarnitine	1.13766	0.973842
Var_521	N-acetylglucosaminylasparagine	1.19947	1.22648		4-methylhexanoylglycine	1.13715	0.977796
Var_359	galactonate	1.19761	0.739657		N-acetylserine	1.13498	0.764807
Var_212	5,6-dihydrouridine	1.19756	1.15084		3-methylcrotonylglycine	1.13427	0.833446
Var_731	tyrosylglycine	1.19545	0.990822		methylmalonate (MMA)	1.13191	1.00634
Var_162	2'-O-methyluridine	1.19525	0.863205		1-methyl-5-imidazoleacetate	1.13178	1.12716
Var_412	hexadecadienoate (16:2n6)	1.19363	1.08348		phenol sulfate	1.13177	0.603177
Var_633	pseudouridine	1.19018	1.40318		16-hydroxypalmitate	1.1304	1.17506
Var_466	linoleoyl-linoleoyl-glycerol (18:2/18:2) [1]*	1.18708	1.12221		trans-2-hexenoylglycine	1.12984	1.10827
Var_304	CoA	1.18472	1.04443		1-carboxyethyltyrosine	1.12756	0.615048
Var_183	3-hydroxyhexanoate	1.18428	1.12962		N-formylphenylalanine	1.12755	1.07491
Var_477	maltotriose	1.18293	0.980188		3,4-dihydroxybutyrate	1.12751	0.76945
Var_626	pipecolate	1.18211	0.851517		glycerophosphorylcholine (GPC)	1.12634	0.777821
Var_625	pimeloylcarnitine/3-methyladipoylcarnitine (C7-DC)	1.18179	1.43533		hexadecanedioate (C16)	1.12519	1.25055
Var_155	2-ketogulonate	1.17947	0.905942		sphingomyelin (d17:1/16:0, d18:1/15:0, d16:1/17:0)*	1.12422	1.08285
Var_693	stearoylcholine*	1.17885	1.20219		4-hydroxycinnamate sulfate	1.12418	1.45335
Var_102	1-palmitoyl-2-oleoyl-glycosyl-GPE (16:0/18:1)	1.1786	1.40732		2-hydroxyadipate	1.12413	1.04503
Var_250	allantoic acid	1.17829	1.04929		phenylacetyltaurine	1.12279	1.13113
Var_631	propionylglycine (C3)	1.17826	1.21698		formiminoglutamate	1.12209	1.35783
Var_44	1-carboxyethylleucine	1.17569	1.0947		12,13-DiHOME	1.1184	1.28666
Var_388	glycerophosphoinositol*	1.17511	0.52941		cholesterol	1.11794	1.37685
Var_371	gamma-glutamylvaline	1.17377	1.06598		oleoyl-linoleoyl-glycerol (18:1/18:2) [1]	1.11505	0.97667
Var_484	methionine	1.17324	1.08183		sphingomyelin (d18:2/16:0, d18:1/16:1)*	1.11493	1.22639
Var_542	N-formylmethionine	1.17184	0.961228		N-formylanthranilic acid	1.11185	0.654742
Var_461	linoleoylcholine*	1.171	1.25411		phenylpropionylglycine	1.11123	1.0926
Var_527	N-acetyl-isoputreanine	1.17067	0.775846		succinate	1.1085	1.10629
Var_91	1-palmitoyl-2-arachidonoyl-GPE (16:0/20:4)*	1.1666	1.34387		myo-inositol	1.10769	1.18983
Var_640	pyridoxate	1.16559	0.90586		hydroxyasparagine	1.1027	1.16056
Var_202	4-guanidinobutanoate	1.16501	1.10424		2'-O-methyluridine	1.09866	0.332385
Var_293	ceramide (d18:1/17:0, d17:1/18:0)*	1.16416	0.997867		gamma-glutamyl-epsilon-lysine	1.09791	0.676111
Var_637	pyridoxal phosphate	1.16227	1.32497		beta-alanine	1.09757	0.848875
Var_289	carnitine	1.1615	1.16078		3-hydroxyisobutyrate	1.09531	0.753167
Var_112	1-palmitoyl-GPG (16:0)*	1.15968	1.12771		nisinate (24:6n3)	1.09442	1.23441
Var_116	1-stearoyl-2-arachidonoyl-glycosyl-GPE (18:0/20:4)	1.15578	1.3804		1-oleoyl-2-docosahexaenoyl-GPC (18:1/22:6)*	1.0891	1.41594
Var_35	14-HDoHE/17-HDoHE	1.15553	0.908136		5-methyluridine (ribothymidine)	1.08793	0.957829
Var_65	1-methyl-4-imidazoleacetate	1.15222	0.813362		glycine conjugate of C10H14O2 (1)*	1.08697	1.38652
Var_405	5'- GMP	1.15021	0.929596		ferulic acid 4-sulfate	1.08677	1.45457
Var_745	valerylglycine (C5)	1.15008	0.524451		N-palmitoylglycine	1.08544	0.903554
Var_131	1-stearoyl-2-oleoyl-GPS (18:0/18:1)	1.14761	0.861792		2-amino-p-cresol sulfate	1.0847	0.904244
Var_364	gamma-glutamyl-epsilon-lysine	1.14191	1.35623		1-palmitoyl-2-gamma-linolenoyl-GPC (16:0/18:3n6)*	1.08363	1.26576
Var_203	4-hydroxycinnamate sulfate	1.1415	1.49095		docosapentaenoate (n6 DPA; 22:5n6)	1.08328	1.25723
Var_515	N-acetylasparagine	1.1403	0.476567		2-hydroxystearate	1.08225	0.843756
Var_641	pyroglutamine*	1.13931	0.938382		cytosine	1.08193	1.17537
Var_397	glycylleucine	1.13801	1.05977		N-acetylisoleucine	1.0813	0.896126
Var_603	palmitoyl-palmitoyl-glycerol (16:0/16:0) [2]*	1.13717	1.39961		cinnamoylglycine	1.08089	0.801956
Var_720	threonylphenylalanine	1.13705	1.08985		dihydroferulic acid sulfate	1.07886	1.04218
Var_493	N('1)-acetylspermidine	1.13493	0.728834		N-octanoylglycine	1.07873	1.26307
Var_579	ophthalmate	1.13366	0.903486		sulfate*	1.07772	0.857393
Var_175	3'-dephospho-CoA-glutathione*	1.13296	0.966073		sphingomyelin (d18:2/23:1)*	1.07583	0.767571
Var_294	ceramide (d18:2/24:1, d18:1/24:2)*	1.13025	1.14112		hydroxy-N6,N6,N6-trimethyllysine*	1.07532	1.45462
Var_286	butyrylglycine (C4)	1.12909	0.954261		2-hydroxypalmitate	1.07266	0.883963
Var_519	N-acetylglucosamine 6-phosphate	1.12491	1.15915		2,3-dihydroxy-5-methylthio-4-pentenoate (DMTPA)*	1.07197	0.923552
Var_621	phosphopantetheine	1.12353	1.01723		2S,3R-dihydroxybutyrate	1.06384	0.990681
Var_456	linolenate (18:3n3 or 3n6)	1.12176	1.13486		palmitoyl-linoleoyl-glycerol (16:0/18:2) [1]*	1.06368	1.24587
Var_554	N-oleoyltaurine	1.12002	1.36495		5,6-dihydrouridine	1.06099	0.957413
Var_610	phenol glucuronide	1.11987	1.49539		cis-4-decenoylcarnitine (C10:1)	1.05998	1.0353
Var_615	phenylalanylglycine	1.11948	1.21903		1-linoleoyl-GPI* (18:2)*	1.0556	0.710022
Var_576	oleoyl-oleoyl-glycerol (18:1/18:1) [1]*	1.11704	1.51174		glutamate	1.0549	0.919656
Var_719	threonine	1.11627	1.07445		N-glycolylneuraminate	1.05466	1.40053
Var_660	serotonin	1.11592	0.875099		3-hydroxypyridine sulfate	1.0541	0.607822
Var_418	histamine	1.11549	1.39731		aconitate [cis or trans]	1.05106	0.939905
Var_747	valylglutamine	1.11489	1.24814		ribitol	1.05069	1.26588
Var_134	1-stearoyl-GPG (18:0)	1.11434	1.11766		sphingomyelin (d18:2/24:2)*	1.04879	1.05309
Var_395	glycosyl-N-palmitoyl-sphingosine (d18:1/16:0)	1.11325	0.787663		indoleacetylglycine	1.04874	1.19764
Var_438	inositol 1-phosphate (I1P)	1.1131	1.64978		7-methylguanine	1.04847	1.38732
Var_32	12-HHTrE	1.11239	1.09431		docosatrienoate (22:3n6)*	1.04461	1.08157
Var_30	12-HEPE	1.11134	0.969914		creatine	1.04407	1.49371
Var_431	imidazole propionate	1.10689	1.17276		3-methyl-2-oxobutyrate	1.04342	0.895295
Var_303	CoA-glutathione*	1.10654	1.03799		3-hydroxypalmitate	1.04299	1.17559
Var_339	docosatrienoate (22:3n6)*	1.10652	1.52507		1-stearoyl-2-arachidonoyl-GPI (18:0/20:4)	1.04177	1.2445
Var_362	gamma-aminobutyrate (GABA)	1.10314	1.09823		1-stearoyl-GPI (18:0)	1.04115	1.15331
Var_398	glycylvaline	1.10214	1.05719		hydroquinone sulfate	1.04046	1.36595
Var_231	9-hydroxystearate	1.10183	1.22636		5,6-dihydrouracil	1.03907	0.943901
Var_613	phenylalanine	1.10168	1.0686		cysteine-glutathione disulfide	1.03675	0.831735
Var_374	glucose 6-phosphate	1.10033	1.1186		sphingomyelin (d18:1/22:1, d18:2/22:0, d16:1/24:1)*	1.03567	1.11387
Var_733	UDP-glucose	1.09943	1.23648		1-palmitoyl-GPE (16:0)	1.03452	0.885149
Var_498	N1-Methyl-2-pyridone-5-carboxamide	1.09825	0.818655		indolelactate	1.03185	1.43814
Var_16	1-(1-enyl-palmitoyl)-2-oleoyl-GPE (P-16:0/18:1)*	1.09772	0.914274		2-hydroxyglutarate	1.02933	0.691145
Var_595	palmitoylcholine	1.09764	1.4301		sphinganine-1-phosphate	1.02648	0.881123
Var_559	N-palmitoyl-sphingadienine (d18:2/16:0)*	1.09542	1.15953		phosphoethanolamine (PE)	1.02543	0.815964
Var_229	8-hydroxyoctanoate	1.0942	0.752136		2'-deoxyuridine	1.0249	0.996096
Var_176	3'-dephosphocoenzyme A	1.09339	0.838231		leucine	1.02401	0.749857
Var_716	thiamin monophosphate	1.09253	0.913293		mannonate*	1.02367	1.14409
Var_597	palmitoyl-docosahexaenoyl-glycerol (16:0/22:6) [2]*	1.09128	1.2492		1-methyladenosine	1.02243	1.24355
Var_307	creatinine	1.09011	1.16811		N-acetyl-1-methylhistidine*	1.0211	1.38537
Var_9	(3'-5')-uridylyluridine	1.08857	1.00205		orotate	1.01538	0.975472
Var_416	hexanoylglycine (C6)	1.08674	1.42033		N-behenoyl-sphingadienine (d18:2/22:0)*	1.01325	1.18555
Var_462	linoleoyl-docosahexaenoyl-glycerol (18:2/22:6) [1]*	1.07781	1.0722		alpha-tocopherol	1.01212	1.04739
Var_548	nicotinamide riboside	1.07749	1.20622		phenyllactate (PLA)	1.01124	1.07175
Var_226	7-hydroxycholesterol (alpha or beta)	1.07697	1.0316		dimethylarginine (ADMA + SDMA)	1.01097	1.12576
Var_78	1-oleoyl-2-linoleoyl-GPE (18:1/18:2)*	1.07595	1.29681		glycosyl-N-stearoyl-sphingosine (d18:1/18:0)	1.01093	1.31435
Var_351	ferulic acid 4-sulfate	1.07582	1.60081		alpha-hydroxyisovalerate	1.01057	1.10011
Var_632	prostaglandin F2alpha	1.07549	0.914494		pyroglutamine*	1.01028	1.28548
Var_691	stearoyl-arachidonoyl-glycerol (18:0/20:4) [1]*	1.07522	1.64528		succinylcarnitine (C4)	1.01022	0.766024
Var_749	valylleucine	1.07415	1.14994		tetradecanedioate (C14)	1.00887	1.15285
Var_718	threonate	1.07408	1.05966		3-phosphoglycerate	1.00877	1.56413
Var_399	guanidinoacetate	1.07267	1.55155		3-indoxyl sulfate	1.0084	0.848087
Var_346	erucate (22:1n9)	1.07103	1.47723		nicotinamide	1.00782	1.3719
Var_105	1-palmitoyl-2-oleoyl-GPG (16:0/18:1)	1.06941	1.38361		1-oleoyl-2-arachidonoyl-GPI (18:1/20:4)*	1.00647	1.38004
Var_478	mannitol/sorbitol	1.06903	0.828912		cysteine s-sulfate	1.00276	1.11919
Var_323	deoxycarnitine	1.0686	0.972065		1-palmitoleoylglycerol (16:1)*	1.00187	1.30975
Var_750	xanthine	1.06847	1.80842		N,N-dimethylalanine	1.00072	1.03461
Var_668	sphingomyelin (d17:1/16:0, d18:1/15:0, d16:1/17:0)*	1.06834	0.869212		2-palmitoyl-GPC* (16:0)*	1.00062	1.18143
Var_314	cytidine	1.06824	1.46475		6-hydroxyindole sulfate	0.998375	0.597941
Var_619	phosphoenolpyruvate (PEP)	1.06788	0.737502		5-(galactosylhydroxy)-L-lysine	0.997594	1.3902
Var_605	pantothenate (Vitamin B5)	1.0663	1.02085		1-palmitoyl-2-docosahexaenoyl-GPE (16:0/22:6)*	0.996819	1.09478
Var_99	1-palmitoyl-2-linoleoyl-GPE (16:0/18:2)	1.06434	1.44751		sphingomyelin (d18:1/18:1, d18:2/18:0)	0.996777	0.935211
Var_378	glutamine	1.06364	1.06709		1-oleoyl-GPE (18:1)	0.995359	1.17196
Var_10	(R)-3-hydroxybutyrylcarnitine	1.06296	0.877427		octadecenedioate (C18:1-DC)*	0.995221	1.25996
Var_247	AICA ribonucleotide	1.06118	1.30219		lactate	0.99395	1.17289
Var_480	mannose	1.06093	0.859733		gamma-glutamylmethionine	0.993799	1.31713
Var_711	tauroursodeoxycholate	1.05967	1.48017		3-methyl-2-oxovalerate	0.991961	0.772783
Var_93	1-palmitoyl-2-docosahexaenoyl-glycosyl-GPE (16:0/22:6)	1.0587	1.49823		glucuronate	0.990911	0.72297
Var_245	adipoylcarnitine (C6-DC)	1.05859	1.25315		N-acetylarginine	0.988971	1.3966
Var_290	catechol sulfate	1.05846	0.978662		2-aminooctanoate	0.988217	1.18447
Var_390	glycerophosphoserine*	1.05842	1.02882		4-acetamidobutanoate	0.987086	1.15961
Var_614	phenylalanylalanine	1.05627	1.27955		N-acetylasparagine	0.98655	0.936068
Var_751	xanthosine	1.05617	0.734887		ethylmalonate	0.985157	0.856607
Var_24	1,2-dipalmitoyl-GPC (16:0/16:0)	1.05458	1.37619		propionylglycine (C3)	0.983463	0.607516
Var_66	1-methyl-5-imidazoleacetate	1.05276	1.25681		1-palmitoyl-2-docosahexaenoyl-GPC (16:0/22:6)	0.982789	1.48794
Var_120	1-stearoyl-2-arachidonoyl-GPS (18:0/20:4)	1.05026	1.49588		glycosyl ceramide (d18:2/24:1, d18:1/24:2)*	0.982262	0.998352
Var_522	N-acetylglutamate	1.04819	1.35684		2-oxoarginine*	0.979699	1.45155
Var_225	7-HOCA	1.04654	1.11965		salicylate	0.977594	1.32731
Var_742	UMP	1.04563	1.08249		myristate (14:0)	0.975686	1.20435
Var_526	N-acetylisoleucine	1.04545	0.842679		creatine phosphate	0.975227	0.916593
Var_23	1,2-dilinoleoyl-GPE (18:2/18:2)*	1.04415	1.56784		N2,N5-diacetylornithine	0.974589	0.588282
Var_210	4-vinylphenol sulfate	1.04353	0.511384		indolin-2-one	0.97332	0.631842
Var_599	palmitoyl-linoleoyl-glycerol (16:0/18:2) [1]*	1.04237	1.15245		cysteine	0.970083	1.02923
Var_194	3-hydroxysuberate	1.04215	1.09073		1-palmitoleoyl-2-linolenoyl-GPC (16:1/18:3)*	0.968875	1.25412
Var_360	galactose 1-phosphate	1.0409	0.957068		FAD	0.965151	1.24242
Var_623	picolinate	1.03937	1.13971		N1-Methyl-2-pyridone-5-carboxamide	0.964314	1.2715
Var_81	1-oleoyl-GPC (18:1)	1.03717	0.734174		3-indoleglyoxylic acid	0.964219	0.810875
Var_704	taurochenodeoxycholate	1.03713	1.32994		1,2-dilinoleoyl-GPC (18:2/18:2)	0.962899	1.20362
Var_492	myristoleate (14:1n5)	1.03588	1.53701		tartronate (hydroxymalonate)	0.961262	0.958021
Var_609	perfluorooctanesulfonate (PFOS)	1.0356	1.06788		5-hydroxyhexanoate	0.960765	0.362591
Var_545	nicotinamide	1.03467	0.99612		tetradecadienoate (14:2)*	0.960544	1.23902
Var_465	linoleoyl-linolenoyl-glycerol (18:2/18:3) [2]*	1.0346	0.954457		1-(1-enyl-palmitoyl)-2-oleoyl-GPE (P-16:0/18:1)*	0.959864	0.881475
Var_77	1-oleoyl-2-docosahexaenoyl-GPE (18:1/22:6)*	1.03284	0.856131		N-palmitoyltaurine	0.958882	0.994342
Var_449	lactate	1.03011	1.80422		4-ethylcatechol sulfate	0.958874	1.48282
Var_732	UDP-galactose	1.02891	1.43332		isoleucine	0.958443	0.806823
Var_659	serine	1.02629	1.14755		N1-Methyl-4-pyridone-3-carboxamide	0.957856	0.938093
Var_634	pterin	1.02532	0.982027		5-oxoproline	0.956816	0.648922
Var_14	1-(1-enyl-palmitoyl)-2-linoleoyl-GPE (P-16:0/18:2)*	1.0236	1.1439		homostachydrine*	0.956722	0.976064
Var_746	valine	1.01983	0.852213		thiamin (Vitamin B1)	0.955125	0.820835
Var_427	hyodeoxycholate	1.01593	1.19622		3-methoxytyrosine	0.955012	1.17796
Var_444	isovalerylglycine	1.01585	0.868534		glycerophosphoglycerol	0.954794	1.49769
Var_646	riboflavin (Vitamin B2)	1.01522	1.48369		stearoylcarnitine (C18)	0.954386	0.627294
Var_455	linoleate (18:2n6)	1.01344	1.04193		homovanillate sulfate	0.953029	1.4944
Var_269	asparagine	1.01281	1.18707		xanthosine	0.952959	0.751855
Var_305	corticosterone	1.01208	1.04877		N-acetyltyrosine	0.951606	1.36576
Var_22	1,2-dilinoleoyl-GPC (18:2/18:2)	1.00896	1.21068		S-(3-hydroxypropyl)mercapturic acid (HPMA)	0.948811	0.610017
Var_464	linoleoyl-linolenoyl-glycerol (18:2/18:3) [1]*	1.00888	1.07459		N6,N6-dimethyllysine	0.947939	1.27916
Var_415	hexadecenedioate (C16:1-DC)*	1.00886	1.68548		hexadecenedioate (C16:1-DC)*	0.947484	1.23962
Var_407	heme	1.00406	0.966647		pipecolate	0.946793	1.52797
Var_343	eicosenoate (20:1n9 or 1n11)	1.00393	1.66514		N2,N2-dimethylguanosine	0.946181	1.14821
Var_508	N6-methyladenosine	1.00319	1.45149		O-sulfo-L-tyrosine	0.945914	1.48041
Var_709	taurohyodeoxycholic acid	1.00223	1.44274		1-stearoyl-GPE (18:0)	0.943122	0.88699
Var_370	gamma-glutamylphenylalanine	1.00051	1.15676		ergothioneine	0.940274	0.870356
Var_195	3-indoxyl sulfate	0.999647	0.749702		N6-methyllysine	0.93915	0.858578
Var_262	arachidonoylcholine	0.999374	1.72351		sphingomyelin (d18:1/24:1, d18:2/24:0)*	0.939003	0.819916
Var_180	3-hydroxybutyroylglycine	0.997866	0.883672		phenol glucuronide	0.938316	0.82507
Var_452	leucine	0.995297	0.984993		linoleoyl-arachidonoyl-glycerol (18:2/20:4) [2]*	0.936688	1.0325
Var_96	1-palmitoyl-2-gamma-linolenoyl-GPC (16:0/18:3n6)*	0.994533	1.19259		2,3-dihydroxyisovalerate	0.935669	1.4868
Var_240	ADP	0.993265	1.7189		docosatrienoate (22:3n3)	0.935571	0.881396
Var_679	sphingomyelin (d18:1/22:2, d18:2/22:1, d16:1/24:2)*	0.991444	0.93274		C-glycosyltryptophan	0.934978	1.47346
Var_12	1-(1-enyl-oleoyl)-GPE (P-18:1)*	0.990055	1.22785		1-arachidonoyl-GPI* (20:4)*	0.934646	0.902592
Var_475	maltose	0.988729	0.949311		urea	0.934537	1.53411
Var_658	sedoheptulose-7-phosphate	0.987271	1.46288		1-palmitoyl-2-arachidonoyl-GPC (16:0/20:4n6)	0.932712	0.996322
Var_448	kynurenine	0.98569	1.85444		N-linoleoyltaurine*	0.931989	0.969519
Var_533	N-acetyltaurine	0.983764	1.69533		argininate*	0.93023	1.33852
Var_514	N-acetylarginine	0.982518	1.07228		2R,3R-dihydroxybutyrate	0.927813	0.908619
Var_327	diacylglycerol (16:1/18:2 [2], 16:0/18:3 [1])*	0.982137	0.821437		lignoceroyl sphingomyelin (d18:1/24:0)	0.927488	0.604027
Var_173	3,4-methylene heptanoylglycine	0.982075	1.20053		dihomolinolenate (20:3n3 or 3n6)	0.926894	1.25796
Var_491	myristate (14:0)	0.98144	1.69122		tyrosine	0.926586	1.30078
Var_182	3-hydroxydodecanedioate*	0.976735	1.28531		1-methyl-4-imidazoleacetate	0.924776	1.53841
Var_40	1-arachidonoyl-GPE (20:4n6)*	0.976037	1.01		mead acid (20:3n9)	0.923443	1.16933
Var_675	sphingomyelin (d18:1/20:0, d16:1/22:0)*	0.975284	1.16465		glycerophosphoethanolamine	0.921111	0.93008
Var_315	cytidine 2' or 3'-monophosphate (2' or 3'-CMP)	0.974981	1.47057		indoleacetate	0.920849	1.08008
Var_585	palmitoleate (16:1n7)	0.9747	1.40232		palmitate (16:0)	0.91809	1.30143
Var_84	1-oleoyl-GPS (18:1)	0.974425	0.939128		4-hydroxyphenylacetate	0.917024	1.31232
Var_708	taurodeoxycholate	0.973537	1.14361		carboxyethyl-GABA	0.916959	0.495369
Var_661	S-methylcysteine	0.973023	1.2044		1-docosahexaenoylglycerol (22:6)	0.914713	0.699285
Var_502	N2-acetyl,N6-methyllysine	0.970993	1.07353		glutathione, oxidized (GSSG)	0.914574	0.988312
Var_712	tetradecadienoate (14:2)*	0.968858	1.88674		homocitrulline	0.910451	1.46366
Var_437	inosine 5'-monophosphate (IMP)	0.968228	1.26069		ornithine	0.910149	1.17657
Var_45	1-carboxyethylphenylalanine	0.967744	1.34569		palmitoyl-linoleoyl-glycerol (16:0/18:2) [2]*	0.908155	0.555477
Var_18	1-(1-enyl-palmitoyl)-GPE (P-16:0)*	0.967314	1.51307		methylphosphate	0.907845	1.02728
Var_517	N-acetylcitrulline	0.965923	1.35822		gamma-glutamylleucine	0.907262	0.548524
Var_21	1-(1-enyl-stearoyl)-GPE (P-18:0)*	0.964994	0.81754		gamma-glutamylhistidine	0.90642	0.903346
Var_113	1-palmitoyl-GPI* (16:0)	0.963605	1.20071		histidine betaine (hercynine)*	0.906304	1.45336
Var_505	N6,N6-dimethyllysine	0.956448	1.12767		2-hydroxyoleate	0.9062	1.19963
Var_616	phenyllactate (PLA)	0.9542	1.26653		1,2,3-benzenetriol sulfate (2)	0.905977	1.51728
Var_486	methyl glucopyranoside (alpha + beta)	0.953494	0.809511		daidzein	0.905977	1.51728
Var_100	1-palmitoyl-2-linoleoyl-GPG (16:0/18:2)	0.946968	1.3335		gentisate	0.905977	1.51728
Var_280	betaine aldehyde	0.946092	1.66924		4-methylcatechol sulfate	0.905253	1.14823
Var_220	5-oxoproline	0.945514	1.53277		aspartate	0.904883	1.21555
Var_593	palmitoyl-arachidonoyl-glycerol (16:0/20:4) [2]*	0.94546	1.03439		(N(1) + N(8))-acetylspermidine	0.902984	1.45165
Var_568	oleate/vaccenate (18:1)	0.943494	1.31923		6-beta-hydroxylithocholate	0.902307	1.07221
Var_153	2-hydroxyheptanoate*	0.943485	1.32499		allantoin	0.90104	0.978633
Var_43	1-carboxyethylisoleucine	0.94346	1.47921		nicotinamide N-oxide	0.900301	0.939312
Var_419	histidine	0.942287	1.83956		ectoine	0.898681	1.55621
Var_237	2'-AMP	0.93966	1.04621		phosphocholine	0.898602	0.867459
Var_433	indoleacetate	0.939305	1.58602		1-oleoyl-GPG (18:1)*	0.898397	0.927847
Var_335	docosadienoate (22:2n6)	0.937249	1.63766		phenylpyruvate	0.897828	1.16318
Var_111	1-palmitoyl-GPE (16:0)	0.937036	0.938832		octadecanedioate (C18)	0.897278	1.38381
Var_628	proline	0.936797	1.22361		ADP	0.896595	1.2129
Var_332	dihydroxyacetone phosphate (DHAP)	0.935322	1.12495		sphingosine 1-phosphate	0.896215	1.00459
Var_575	oleoyl-linoleoyl-glycerol (18:1/18:2) [2]	0.935254	1.04613		1-myristoyl-2-palmitoyl-GPC (14:0/16:0)	0.895564	0.80081
Var_547	nicotinamide N-oxide	0.932781	1.14429		trimethylamine N-oxide	0.894026	1.41087
Var_299	choline	0.932206	1.05683		palmitoleate (16:1n7)	0.892202	1.22903
Var_302	citrulline	0.931801	0.975154		1-arachidonoyl-GPC* (20:4)*	0.891578	0.96118
Var_233	acetylphosphate	0.929826	1.38894		N-formylmethionine	0.887866	0.926579
Var_64	1-meadoylglycerol (20:3n9)*	0.929043	1.61789		anserine	0.884804	1.15312
Var_743	uridine-2',3'-cyclic monophosphate	0.926863	0.526873		1-oleoyl-2-linoleoyl-GPC (18:1/18:2)*	0.883623	0.78967
Var_259	arachidate (20:0)	0.926133	1.71328		2,4-dihydroxybutyrate	0.882359	0.955494
Var_154	2-hydroxyphenylacetate	0.924388	1.51817		1-methylhistamine	0.881919	1.21461
Var_265	arginine	0.924021	1.1523		dihydroorotate	0.881298	1.43602
Var_13	1-(1-enyl-palmitoyl)-2-arachidonoyl-GPE (P-16:0/20:4)*	0.922184	1.00141		N-delta-acetylornithine	0.879136	0.529128
Var_737	urea	0.921995	1.64592		1-palmitoyl-2-linoleoyl-GPC (16:0/18:2)	0.878716	1.25842
Var_163	2-oxoarginine*	0.920026	1.45687		glycerol 3-phosphate	0.878433	0.80571
Var_481	mannose 6-phosphate	0.919474	0.801428		3-hydroxyhexanoate	0.877581	0.449454
Var_160	2-oleoylglycerol (18:1)	0.915962	1.64803		1-linoleoyl-GPE (18:2)*	0.877136	0.476485
Var_617	phenylpyruvate	0.915681	1.92693		N4-acetylcytidine	0.875686	1.01574
Var_159	2-myristoylglycerol (14:0)	0.914866	1.64175		hypotaurine	0.874966	0.627056
Var_133	1-stearoyl-GPE (18:0)	0.914812	1.13417		adenosine 5'-diphosphoribose (ADP-ribose)	0.873925	1.27798
Var_361	galactose 6-phosphate	0.914585	0.519847		inosine	0.872413	1.40401
Var_28	10-nonadecenoate (19:1n9)	0.913892	1.69472		cholate	0.870889	1.33495
Var_263	arachidoylcarnitine (C20)*	0.912902	1.20423		methionine	0.868706	0.663642
Var_686	sphingosine	0.912894	1.35201		dodecadienoate (12:2)*	0.865654	0.969593
Var_506	N6-acetyllysine	0.910618	1.36388		perfluorooctanesulfonate (PFOS)	0.865056	0.907843
Var_193	3-hydroxysebacate	0.91057	1.24962		1-palmitoyl-2-oleoyl-GPI (16:0/18:1)*	0.864643	0.557879
Var_85	1-palmitoleoyl-2-linolenoyl-GPC (16:1/18:3)*	0.910407	1.36639		1-(1-enyl-stearoyl)-GPE (P-18:0)*	0.862224	0.969029
Var_135	1-stearoyl-GPI (18:0)	0.908013	1.36324		1-palmitoyl-2-linoleoyl-GPI (16:0/18:2)	0.860932	0.270396
Var_316	CDP-choline	0.907733	0.379278		1-arachidonoyl-GPE (20:4n6)*	0.86054	0.793962
Var_676	sphingomyelin (d18:1/20:1, d18:2/20:0)*	0.907458	0.737202		N6-acetyllysine	0.859842	1.1131
Var_110	1-palmitoyl-GPC (16:0)	0.906925	1.17173		histidine	0.859045	1.02584
Var_722	thymine	0.906302	0.929482		2-hydroxyoctanoate	0.854646	0.568429
Var_451	laurate (12:0)	0.905935	1.40314		1-stearoyl-2-linoleoyl-GPI (18:0/18:2)	0.852627	0.519676
Var_734	UDP-N-acetylglucosamine/galactosamine	0.905856	1.00152		N6,N6,N6-trimethyllysine	0.851326	0.966167
Var_164	2-palmitoleoylglycerol (16:1)*	0.905507	1.68909		1-palmitoyl-2-arachidonoyl-GPE (16:0/20:4)*	0.850475	0.652245
Var_311	cysteine sulfinic acid	0.90426	1.45213		malate	0.850381	0.52828
Var_368	gamma-glutamylisoleucine*	0.903433	1.43246		isovalerylglycine	0.846893	0.795828
Var_308	cyclic dGSH	0.902692	1.03612		tetradecadienedioate (C14:2-DC)*	0.843572	0.861216
Var_329	dihomolinoleate (20:2n6)	0.902675	1.39976		thymidine	0.843385	0.733203
Var_439	isocaproylglycine	0.897403	1.26591		5,6-dihydrothymine	0.843384	0.700232
Var_187	3-hydroxylaurate	0.897211	1.80717		pyridoxal	0.842024	1.15717
Var_73	1-myristoylglycerol (14:0)	0.897204	1.72413		sphingomyelin (d18:2/23:0, d18:1/23:1, d17:1/24:1)*	0.841529	0.895721
Var_70	1-myristoleoylglycerol (14:1)	0.896836	1.73876		isovalerylcarnitine (C5)	0.841299	0.394469
Var_604	pantetheine	0.896358	1.12946		4-allylcatechol sulfate	0.840952	1.26028
Var_636	pyridoxal	0.894428	1.68872		xanthine	0.840187	1.00259
Var_543	N-formylphenylalanine	0.894199	1.32322		N-stearoyl-sphingosine (d18:1/18:0)*	0.838446	1.32624
Var_248	alanine	0.890667	1.12142		6-oxopiperidine-2-carboxylate	0.837972	1.12521
Var_150	2-heptadecenoylglycerol (17:1)*	0.889611	1.69671		dihomolinoleate (20:2n6)	0.837739	1.03062
Var_87	1-palmitoleoylglycerol (16:1)*	0.884618	1.7657		N6-carbamoylthreonyladenosine	0.836305	1.19698
Var_396	glycosyl-N-stearoyl-sphingosine (d18:1/18:0)	0.884105	0.515407		1-stearoyl-2-linoleoyl-GPC (18:0/18:2)*	0.835638	0.968566
Var_730	tyrosine	0.883699	1.42775		tricosanoyl sphingomyelin (d18:1/23:0)*	0.834155	0.516149
Var_80	1-oleoylglycerol (18:1)	0.883129	1.67978		(2 or 3)-decenoate (10:1n7 or n8)	0.833874	0.715816
Var_752	xanthurenate	0.879737	0.672545		glycosyl-N-palmitoyl-sphingosine (d18:1/16:0)	0.833702	0.627483
Var_701	tartarate	0.879483	1.05709		2-hydroxybutyrate/2-hydroxyisobutyrate	0.832438	0.797733
Var_191	3-hydroxypalmitate	0.879475	1.21195		ascorbic acid 3-sulfate*	0.832246	0.928828
Var_48	1-dihomo-linolenylglycerol (20:3)	0.879149	1.69684		3-hydroxyindolin-2-one	0.831499	0.593183
Var_279	betaine	0.878381	1.20292		kynurenate	0.83108	0.859474
Var_41	1-arachidonoyl-GPI* (20:4)*	0.878064	1.17709		ursocholate	0.831049	0.560191
Var_238	adenosine 3',5'-diphosphate	0.877211	1.15959		indoleacrylate	0.830856	0.78604
Var_51	1-heptadecenoylglycerol (17:1)*	0.873833	1.77817		1-linoleoyl-2-linolenoyl-GPC (18:2/18:3)*	0.829014	0.594349
Var_166	2-palmitoylglycerol (16:0)	0.873789	1.49909		bilirubin	0.825979	0.969611
Var_181	3-hydroxydecanoate	0.871769	1.50487		4-imidazoleacetate	0.825874	0.693698
Var_713	tetradecanedioate (C14)	0.870386	1.56208		gamma-glutamylphenylalanine	0.825655	0.54376
Var_132	1-stearoyl-GPC (18:0)	0.868936	1.3574		4-methyl-2-oxopentanoate	0.825512	0.902507
Var_61	1-linoleoyl-GPG (18:2)*	0.867398	1.30302		sphingomyelin (d18:1/20:1, d18:2/20:0)*	0.825051	0.618772
Var_204	4-hydroxyhippurate	0.866602	0.867283		suberate (C8-DC)	0.82502	0.67001
Var_53	1-linolenoylglycerol (18:3)	0.865515	1.71918		daidzein sulfate (1)	0.823003	1.12367
Var_409	heptadecasphingosine (d17:1)	0.865177	1.53436		gamma-glutamylalanine	0.821368	0.999516
Var_109	1-palmitoylglycerol (16:0)	0.863907	1.78297		2-aminoadipate	0.820354	0.847458
Var_178	3-hydroxyadipate*	0.863083	1.20481		N-acetylglycine	0.820221	0.734193
Var_573	oleoyl-linolenoyl-glycerol (18:1/18:3) [2]*	0.862784	1.47206		daidzein 7-O-glucuronide	0.819846	1.58282
Var_63	1-margaroylglycerol (17:0)	0.860939	1.27228		methionine sulfoxide	0.81971	0.366805
Var_567	octadecenedioate (C18:1-DC)*	0.860874	1.21863		5-hydroxyindoleacetate	0.819425	0.904799
Var_507	N6-carbamoylthreonyladenosine	0.858276	0.57231		pantothenate (Vitamin B5)	0.81922	1.25065
Var_379	glutarate (C5-DC)	0.85745	1.23086		benzoate	0.816025	0.988405
Var_185	3-hydroxyindolin-2-one	0.855763	1.00126		linoleoyl-linoleoyl-glycerol (18:2/18:2) [2]*	0.815939	0.799038
Var_42	1-arachidonylglycerol (20:4)	0.854927	1.63449		deoxycholate	0.81519	1.10069
Var_306	creatine	0.854511	1.54282		1-oleoylglycerol (18:1)	0.813778	1.11361
Var_724	hydroxyproline	0.853689	0.944847		sphingomyelin (d18:1/21:0, d17:1/22:0, d16:1/23:0)*	0.813694	0.862952
Var_249	alanylleucine	0.850062	1.21192		N-stearoyltaurine	0.813476	1.01713
Var_69	1-methylnicotinamide	0.84954	0.475617		EDTA	0.811572	0.588538
Var_447	kynurenate	0.848972	1.2874		5-methylcytidine	0.811497	0.716878
Var_445	itaconate	0.848021	0.813996		gamma-glutamyl-alpha-lysine	0.811052	0.951791
Var_454	lignoceroylcarnitine (C24)*	0.847473	1.16954		indole-3-carboxylate	0.809875	0.767564
Var_536	N-alpha-acetylornithine	0.846887	1.58846		p-cresol glucuronide*	0.80812	1.03965
Var_60	1-linoleoyl-GPE (18:2)*	0.845146	1.31552		cinnamate	0.807513	1.11518
Var_424	homocitrulline	0.842883	1.11562		1-stearoyl-2-linoleoyl-GPE (18:0/18:2)*	0.806099	1.03911
Var_317	CMP	0.842211	0.829344		argininosuccinate	0.804169	0.292117
Var_25	1,2-dipalmitoyl-GPE (16:0/16:0)*	0.842101	1.16968		mevalonate	0.802621	0.720327
Var_47	1-carboxyethylvaline	0.840741	1.15144		histamine	0.802488	0.984091
Var_479	mannonate*	0.840244	0.648083		3-(3-hydroxyphenyl)propionate sulfate	0.802351	0.605696
Var_330	dihomolinolenate (20:3n3 or 3n6)	0.839247	0.76023		prolylhydroxyproline	0.80147	0.984566
Var_6	(3'-5')-cytidylyluridine*	0.838922	1.75393		palmitoyl sphingomyelin (d18:1/16:0)	0.801374	0.682842
Var_474	maltopentaose	0.837515	0.932243		3-formylindole	0.800845	1.05137
Var_148	2-dihomo-linoleoylglycerol (20:2)*	0.837455	1.55171		daidzein sulfate (2)	0.800787	0.999549
Var_432	indole-3-carboxylate	0.835101	1.14631		1-stearoyl-GPC (18:0)	0.800583	0.873978
Var_638	pyridoxamine	0.833776	1.1721		2-hydroxy-3-methylvalerate	0.8001	0.598326
Var_27	10-heptadecenoate (17:1n7)	0.832844	0.822314		3-hydroxyoleate*	0.799065	0.945935
Var_721	thymidine	0.832412	1.78027		linoleoyl-docosahexaenoyl-glycerol (18:2/22:6) [2]*	0.798779	0.930545
Var_376	glutamate	0.83186	1.33186		hexadecadienoate (16:2n6)	0.797498	0.576982
Var_629	prolylglycine	0.831786	1.1273		N-oleoyltaurine	0.797433	0.819144
Var_1	(14 or 15)-methylpalmitate (a17:0 or i17:0)	0.828529	1.27001		1-(1-enyl-palmitoyl)-GPC (P-16:0)*	0.796618	1.31012
Var_54	1-linolenoyl-GPC (18:3)*	0.827304	1.32306		nonadecanoate (19:0)	0.795879	0.541996
Var_144	dCMP	0.827273	1.41801		oleoyl-arachidonoyl-glycerol (18:1/20:4) [2]*	0.795301	0.406447
Var_58	1-linoleoylglycerol (18:2)	0.826451	1.77587		3-methylcytidine	0.794649	0.779465
Var_295	C-glycosyltryptophan	0.825676	0.929609		(16 or 17)-methylstearate (a19:0 or i19:0)	0.794143	0.585506
Var_489	methylsuccinate	0.825597	1.3842		hexadecatrienoate (16:3n3)	0.793736	0.853327
Var_234	aconitate [cis or trans]	0.825361	1.40259		imidazole lactate	0.793278	0.651961
Var_49	1-dihomo-linoleoylglycerol (20:2)	0.822565	1.70114		12-HHTrE	0.792816	0.811401
Var_384	glycerol	0.822528	0.954467		1-arachidonylglycerol (20:4)	0.792405	0.557764
Var_266	argininosuccinate	0.821582	1.30975		trigonelline (N'-methylnicotinate)	0.788951	0.459663
Var_140	2-arachidonoylglycerol (20:4)	0.819706	1.5674		palmitoyl dihydrosphingomyelin (d18:0/16:0)*	0.788116	0.707243
Var_310	cysteine	0.817846	1.14747		14-HDoHE/17-HDoHE	0.787779	0.998736
Var_429	hypoxanthine	0.815264	0.759627		3-aminoisobutyrate	0.787377	0.883376
Var_583	O-sulfo-L-tyrosine	0.814359	0.492745		arginine	0.786121	0.927985
Var_652	S-1-pyrroline-5-carboxylate	0.814183	0.867273		1-linolenoyl-GPC (18:3)*	0.784664	0.732022
Var_549	nisinate (24:6n3)	0.813872	0.519991		oleoyl-linoleoyl-glycerol (18:1/18:2) [2]	0.784244	0.309456
Var_251	allantoin	0.81114	1.44282		retinol (Vitamin A)	0.783624	0.828327
Var_377	glutamate, gamma-methyl ester	0.806794	1.08692		1-oleoyl-2-linoleoyl-GPE (18:1/18:2)*	0.783137	1.03187
Var_552	N-monomethylarginine	0.804826	1.38304		1-(1-enyl-palmitoyl)-2-palmitoyl-GPC (P-16:0/16:0)*	0.782988	0.769227
Var_86	1-palmitoleoyl-2-linoleoyl-GPC (16:1/18:2)*	0.799924	1.48959		1-stearoyl-2-oleoyl-GPE (18:0/18:1)	0.782825	0.964784
Var_729	tryptophan	0.798194	1.21108		12-HEPE	0.781561	0.996604
Var_705	taurochenodeoxycholic acid (7 or 24)-sulfate	0.796336	0.706917		homoarginine	0.780393	0.568227
Var_108	1-palmitoyl-2-stearoyl-GPE (16:0/18:0)*	0.795698	0.923489		1,2-dipalmitoyl-GPC (16:0/16:0)	0.778316	0.954946
Var_264	argininate*	0.794428	1.04943		nicotinate ribonucleoside	0.778051	0.492279
Var_174	3-aminoisobutyrate	0.792386	0.938349		stearate (18:0)	0.777691	0.66654
Var_394	glycosyl ceramide (d18:2/24:1, d18:1/24:2)*	0.790813	1.04643		glycerol	0.775726	0.820251
Var_97	1-palmitoyl-2-linoleoyl-glycosyl-GPE (16:0/18:2)	0.790291	1.51218		thioproline	0.775235	0.426565
Var_428	hypotaurine	0.787162	1.24268		mannose	0.774162	0.672909
Var_571	oleoylcarnitine (C18)	0.786023	1.16574		1-oleoyl-2-arachidonoyl-GPE (18:1/20:4)*	0.774087	0.300212
Var_156	2-linoleoylglycerol (18:2)	0.784935	1.6736		margarate (17:0)	0.773546	0.551114
Var_531	N-acetylneuraminate	0.784539	1.25038		anthranilate	0.77284	0.416937
Var_121	1-stearoyl-2-docosahexaenoyl-glycosyl-GPE (18:0/22:6)	0.784127	0.974115		stachydrine	0.772662	0.49658
Var_413	hexadecanedioate (C16)	0.783887	1.56955		oleoyl-oleoyl-glycerol (18:1/18:1) [1]*	0.772651	0.996427
Var_520	N-acetylglucosamine/N-acetylgalactosamine	0.783646	0.94205		linolenate (18:3n3 or 3n6)	0.771756	0.539372
Var_584	palmitate (16:0)	0.78255	0.991757		gamma-glutamylglycine	0.770262	0.328043
Var_561	N-palmitoyl-sphingosine (d18:1/16:0)	0.781623	0.707834		p-cresol sulfate	0.769374	0.350748
Var_570	oleoyl-arachidonoyl-glycerol (18:1/20:4) [2]*	0.781222	0.673996		eicosenoate (20:1n9 or 1n11)	0.76882	0.654321
Var_260	arachidonate (20:4n6)	0.778386	0.943963		taurodeoxycholate	0.76829	1.42791
Var_744	ursodeoxycholate	0.778053	1.5677		N-palmitoyl-sphingosine (d18:1/16:0)	0.766214	0.43349
Var_381	glutathione, oxidized (GSSG)	0.777609	1.08623		genistein sulfate*	0.765853	0.682421
Var_309	cystathionine	0.775483	1.05906		beta-muricholate	0.765032	0.805843
Var_167	2-palmitoyl-GPC* (16:0)*	0.774821	0.494507		(14 or 15)-methylpalmitate (a17:0 or i17:0)	0.762973	0.587651
Var_538	N-arachidoyl-sphingosine (d18:1/20:0)*	0.774683	1.11916		sphingomyelin (d18:2/24:1, d18:1/24:2)*	0.762515	0.542342
Var_296	chenodeoxycholate	0.77431	1.48881		docosadienoate (22:2n6)	0.762448	0.78906
Var_539	N-behenoyl-sphingadienine (d18:2/22:0)*	0.773649	0.620513		sebacate (C10-DC)	0.762171	0.381027
Var_620	phosphoethanolamine (PE)	0.772417	0.859258		hypoxanthine	0.761865	0.519785
Var_224	6-phosphogluconate	0.772183	1.08868		linoleoyl ethanolamide	0.761774	0.449508
Var_487	methylmalonate (MMA)	0.772157	1.48837		putrescine	0.761677	0.551162
Var_197	3-methylcytidine	0.771779	0.759333		ribonate	0.761611	0.76592
Var_618	phosphate	0.771726	0.712415		linoleate (18:2n6)	0.760809	0.516147
Var_354	formiminoglutamate	0.768397	1.72436		equol sulfate	0.760637	0.277696
Var_645	ribitol	0.767963	1.26549		adenosine 3',5'-cyclic monophosphate (cAMP)	0.760532	0.62894
Var_157	2-methylbutyrylcarnitine (C5)	0.765889	1.33816		2-hydroxydecanoate	0.75991	0.708624
Var_276	beta-alanine	0.76548	0.619338		1-palmitoyl-2-stearoyl-GPC (16:0/18:0)	0.759828	0.406452
Var_189	3-hydroxyoleate*	0.765314	1.10709		3-hydroxysebacate	0.759659	0.539774
Var_356	Isobar: hexose diphosphates	0.765165	1.38895		thymine	0.759441	0.729711
Var_389	glycerophosphorylcholine (GPC)	0.764847	0.912049		N-palmitoyl-sphinganine (d18:0/16:0)	0.759078	0.706726
Var_322	dehydroascorbate	0.762559	0.611907		glyco-beta-muricholate	0.758727	1.37713
Var_136	1-stearoyl-GPS (18:0)*	0.761959	1.35091		2-aminophenol sulfate	0.757888	0.773091
Var_67	1-methylhistamine	0.761516	1.55532		7-ketodeoxycholate	0.757503	0.706987
Var_228	7-methylguanine	0.76007	1.20815		ceramide (d18:2/24:1, d18:1/24:2)*	0.756995	0.359312
Var_50	1-docosahexaenoylglycerol (22:6)	0.759685	1.79735		behenoyl sphingomyelin (d18:1/22:0)*	0.756689	0.431114
Var_319	cytidine diphosphate	0.758537	1.05868		1-stearoyl-2-docosahexaenoyl-GPC (18:0/22:6)	0.756678	0.67706
Var_2	(16 or 17)-methylstearate (a19:0 or i19:0)	0.758045	1.28233		stearoyl-arachidonoyl-glycerol (18:0/20:4) [2]*	0.756402	0.296096
Var_672	sphingomyelin (d18:1/17:0, d17:1/18:0, d19:1/16:0)	0.75693	1.35448		oleate/vaccenate (18:1)	0.754578	0.927408
Var_200	3-ureidopropionate	0.75372	1.06775		3-hydroxyoctanoate	0.753235	0.251551
Var_496	N,N,N-trimethyl-alanylproline betaine (TMAP)	0.751287	1.58083		3-hydroxylaurate	0.751944	0.452846
Var_695	stearoyl-linoleoyl-glycerol (18:0/18:2) [2]*	0.747762	0.846143		stearidonate (18:4n3)	0.750389	0.532448
Var_741	uridine 5'-diphosphate (UDP)	0.745233	0.631916		UMP	0.749211	0.467494
Var_158	2-methylbutyrylglycine (C5)	0.743774	0.718347		1-palmitoyl-2-linoleoyl-GPE (16:0/18:2)	0.748984	0.582349
Var_145	2'-deoxyguanosine	0.743569	0.737575		1-methylguanidine	0.748885	0.866387
Var_39	1-arachidonoyl-GPC* (20:4)*	0.742936	0.472889		gamma-glutamylcitrulline*	0.748779	0.691938
Var_560	N-palmitoyl-sphinganine (d18:0/16:0)	0.74167	0.841079		adenine	0.748387	0.4971
Var_11	(S)-3-hydroxybutyrylcarnitine	0.741018	0.966594		fumarate	0.747291	0.385861
Var_281	beta-muricholate	0.740188	1.44218		gamma-glutamylglutamate	0.747235	0.281649
Var_655	S-adenosylmethionine (SAM)	0.739928	0.283306		1-linoleoyl-GPG (18:2)*	0.747221	0.548723
Var_563	N-stearoyl-sphinganine (d18:0/18:0)*	0.738588	0.652079		stearoyl sphingomyelin (d18:1/18:0)	0.746333	0.381443
Var_4	(3'-5')-adenylylcytidine	0.73834	1.68703		1-(1-enyl-palmitoyl)-2-arachidonoyl-GPE (P-16:0/20:4)*	0.74544	0.628184
Var_739	uridine	0.732725	0.733505		3-hydroxydecanoate	0.745384	0.22933
Var_592	palmitoyl sphingomyelin (d18:1/16:0)	0.732182	0.802118		laurate (12:0)	0.745133	1.24035
Var_688	stearate (18:0)	0.731017	1.12341		2-hydroxysebacate	0.745112	0.80097
Var_214	5-dodecenoate (12:1n7)	0.729412	1.23713		1-oleoyl-2-docosahexaenoyl-GPE (18:1/22:6)*	0.744802	0.297663
Var_124	1-stearoyl-2-linoleoyl-glycosyl-GPE (18:0/18:2)	0.728264	1.36459		3-methylglutarate/2-methylglutarate	0.744794	0.683082
Var_301	citrate	0.722933	1.3973		ribulonate/xylulonate/lyxonate*	0.744088	0.507426
Var_216	5-methyl-2'-deoxycytidine	0.721811	1.71189		1-palmitoyl-GPG (16:0)*	0.743688	0.26154
Var_186	3-hydroxyisobutyrate	0.720516	1.12891		alpha-hydroxyisocaproate	0.74342	0.332851
Var_728	trimethylamine N-oxide	0.717739	0.647823		citrate	0.742843	0.388136
Var_149	2-docosahexaenoylglycerol (22:6)*	0.71458	1.39491		1-linoleoyl-GPC (18:2)	0.74249	0.240133
Var_246	adrenate (22:4n6)	0.713252	0.712352		1-(1-enyl-palmitoyl)-GPE (P-16:0)*	0.7415	0.929303
Var_241	adenosine 5'-diphosphoribose (ADP-ribose)	0.712461	1.40485		docosapentaenoate (DPA; 22:5n3)	0.741327	0.516383
Var_587	palmitoleoyl-linoleoyl-glycerol (16:1/18:2) [1]*	0.712346	1.10393		1-(1-enyl-stearoyl)-2-linoleoyl-GPE (P-18:0/18:2)*	0.740689	0.411553
Var_674	sphingomyelin (d18:1/19:0, d19:1/18:0)*	0.711088	1.10855		methyl glucopyranoside (alpha + beta)	0.740585	0.330348
Var_482	margarate (17:0)	0.710626	0.583023		1-stearoyl-2-arachidonoyl-GPC (18:0/20:4)	0.739971	0.609681
Var_639	pyridoxamine phosphate	0.709781	1.49314		docosahexaenoate (DHA; 22:6n3)	0.739508	0.463009
Var_273	behenoyl dihydrosphingomyelin (d18:0/22:0)*	0.708006	1.04609		alpha-muricholate	0.738432	0.497461
Var_254	alpha-muricholate	0.706622	1.48305		3-hydroxymyristate	0.738193	0.609532
Var_458	linoleoyl-arachidonoyl-glycerol (18:2/20:4) [1]*	0.70282	0.752159		spermidine	0.738034	0.341069
Var_128	1-stearoyl-2-linoleoyl-GPS (18:0/18:2)	0.702335	0.866395		indolepropionate	0.736329	0.288209
Var_209	4-methylhexanoylglycine	0.697187	1.01816		pyridoxamine	0.736327	0.317576
Var_320	CDP-ethanolamine	0.694876	0.981849		guaiacol sulfate	0.736266	0.63475
Var_184	3-hydroxyhexanoylcarnitine (1)	0.694755	1.32104		sphingomyelin (d18:1/17:0, d17:1/18:0, d19:1/16:0)	0.736125	0.229679
Var_590	palmitoyl dihydrosphingomyelin (d18:0/16:0)*	0.69335	0.961901		alpha-ketoglutarate	0.735966	0.657027
Var_312	cysteine-glutathione disulfide	0.692672	0.93513		octadecenedioylcarnitine (C18:1-DC)*	0.735622	0.404338
Var_470	malate	0.690917	1.22551		glucose	0.735335	0.300624
Var_523	N-acetylglutamine	0.689671	1.54451		1-ribosyl-imidazoleacetate*	0.735145	0.222331
Var_59	1-linoleoyl-GPC (18:2)	0.685742	1.19924		catechol sulfate	0.735138	0.231734
Var_146	2'-deoxyinosine	0.684926	1.19386		1-palmitoyl-2-oleoyl-GPE (16:0/18:1)	0.73352	0.303223
Var_677	sphingomyelin (d18:1/21:0, d17:1/22:0, d16:1/23:0)*	0.68396	1.3807		3-phenylpropionate (hydrocinnamate)	0.733438	0.68281
Var_667	sphinganine	0.683512	1.13459		gamma-glutamylthreonine	0.733352	0.661034
Var_344	eicosenoylcarnitine (C20:1)*	0.683136	1.54956		10-nonadecenoate (19:1n9)	0.732345	0.269247
Var_425	homocysteine	0.682602	1.00671		1-palmitoyl-2-arachidonoyl-GPI (16:0/20:4)*	0.731732	0.250003
Var_440	isocitrate	0.681988	0.681108		1-stearoyl-2-arachidonoyl-GPE (18:0/20:4)	0.730741	0.379735
Var_500	1-methyladenosine	0.681604	1.0781		5-hydroxylysine	0.730449	0.265006
Var_278	beta-hydroxyisovalerate	0.681544	1.30536		sphingosine	0.729971	0.178266
Var_272	behenate (22:0)*	0.679685	1.49402		nicotinamide riboside	0.729822	0.152
Var_736	urate	0.679482	0.900356		N-methylproline	0.729414	0.274924
Var_242	AMP	0.678962	0.474234		1-methylnicotinamide	0.729245	0.382871
Var_562	N-palmitoyltaurine	0.677802	1.47787		glutamine	0.729167	0.337264
Var_421	histidylalanine	0.676979	0.886951		ursodeoxycholate	0.729031	0.179088
Var_550	N-linoleoyltaurine*	0.675084	1.28608		1-linoleoylglycerol (18:2)	0.728441	0.316236
Var_684	sphingomyelin (d18:2/23:1)*	0.674316	1.5816		pyruvate	0.728213	1.00713
Var_363	gamma-carboxyglutamate	0.673493	1.28525		glycerate	0.727454	0.161632
Var_298	cholesterol	0.671903	0.820106		sphingomyelin (d18:1/20:0, d16:1/22:0)*	0.726871	0.564316
Var_572	oleoylcholine	0.671777	1.02463		2-oxindole-3-acetate	0.726505	0.677199
Var_681	sphingomyelin (d18:2/16:0, d18:1/16:1)*	0.671144	1.21273		hydroxypalmitoyl sphingomyelin (d18:1/16:0(OH))	0.726341	0.628636
Var_702	tartronate (hydroxymalonate)	0.666091	0.390017		sphingomyelin (d18:2/18:1)*	0.725398	0.427311
Var_288	carboxyethyl-GABA	0.665171	1.48099		1-dihomo-linolenylglycerol (20:3)	0.725227	0.452499
Var_139	2-aminoadipate	0.664743	1.20329		sphinganine	0.724901	0.302533
Var_232	acetylcarnitine (C2)	0.664408	1.48171		picolinate	0.724441	0.298978
Var_553	N-octanoylglycine	0.66154	1.22025		1-(1-enyl-stearoyl)-2-arachidonoyl-GPE (P-18:0/20:4)*	0.724372	0.214262
Var_698	succinylcarnitine (C4)	0.66045	0.906514		1-stearoyl-2-oleoyl-GPG (18:0/18:1)	0.724362	0.72541
Var_565	N-stearoyltaurine	0.658113	0.886697		3-hydroxy-2-ethylpropionate	0.724183	0.290191
Var_649	ribose 1-phosphate	0.657411	1.47672		2,6-dihydroxybenzoic acid	0.723947	0.172341
Var_715	thiamin diphosphate	0.657392	1.06713		hydroxyproline	0.723824	0.401277
Var_83	1-oleoyl-GPI (18:1)	0.655612	0.853516		2-oxoadipate	0.723689	0.166443
Var_333	dimethylarginine (ADMA + SDMA)	0.652067	1.66843		gamma-glutamyltyrosine	0.723234	0.386637
Var_446	kojibiose	0.650563	1.11802		cytidine	0.722599	0.325268
Var_434	indoleacetylglycine	0.648874	0.634503		eicosapentaenoate (EPA; 20:5n3)	0.722344	0.374278
Var_190	3-hydroxyoleoylcarnitine	0.647273	1.53848		2-stearoyl-GPE (18:0)*	0.722176	0.375764
Var_650	ribulonate/xylulonate/lyxonate*	0.646474	1.53454		adipate	0.721372	0.458895
Var_52	1-lignoceroyl-GPC (24:0)	0.640284	0.717396		taurohyodeoxycholic acid	0.721028	1.25215
Var_341	dodecanedioate (C12)	0.637712	1.2639		pseudouridine	0.720186	0.231514
Var_537	N-arachidonoyltaurine	0.632999	0.59527		pentadecanoate (15:0)	0.720152	0.23362
Var_468	lysine	0.632967	1.00104		proline	0.720005	0.51974
Var_608	pentadecanoate (15:0)	0.630942	0.895275		lysine	0.718748	0.302265
Var_673	sphingomyelin (d18:1/18:1, d18:2/18:0)	0.628744	1.07293		gamma-glutamyltryptophan	0.717808	0.440485
Var_141	2'-deoxyadenosine 3'-monophosphate	0.62438	1.49797		imidazole propionate	0.716453	0.410437
Var_670	sphingomyelin (d18:0/20:0, d16:0/22:0)*	0.62438	1.49797		methyl indole-3-acetate	0.713986	0.531101
Var_169	2R,3R-dihydroxybutyrate	0.622646	1.44065		gamma-glutamylglutamine	0.713215	0.473357
Var_20	1-(1-enyl-stearoyl)-2-oleoyl-GPE (P-18:0/18:1)	0.621881	1.29296		citrulline	0.712665	0.654256
Var_218	5-methylthioadenosine (MTA)	0.616332	0.389298		tryptophan	0.712521	0.493094
Var_706	taurocholate	0.614416	1.58577		sphingomyelin (d18:1/19:0, d19:1/18:0)*	0.712284	0.53384
Var_598	palmitoyl-linolenoyl-glycerol (16:0/18:3) [2]*	0.614251	0.99888		1-linolenoylglycerol (18:3)	0.711888	0.24384
Var_586	palmitoleoyl-arachidonoyl-glycerol (16:1/20:4) [2]*	0.613678	1.36081		valine	0.709885	0.33568
Var_544	N-glycolylneuraminate	0.609357	0.829441		guanosine	0.708561	0.320538
Var_385	glycerol 3-phosphate	0.608004	1.24988		tauroursodeoxycholate	0.70352	1.33467
Var_208	4-methylcatechol sulfate	0.607312	1.02398		biliverdin	0.701642	0.283747
Var_130	1-stearoyl-2-oleoyl-GPE (18:0/18:1)	0.604149	0.561073		10-heptadecenoate (17:1n7)	0.70155	0.398437
Var_199	3-phosphoglycerate	0.603183	1.0453		oleoyl ethanolamide	0.700843	0.436299
Var_161	2'-O-methylcytidine	0.602258	0.63542		dodecanedioate (C12)	0.699551	0.295594
Var_19	1-(1-enyl-stearoyl)-2-arachidonoyl-GPE (P-18:0/20:4)*	0.601828	1.24047		N-acetylcarnosine	0.697429	0.659223
Var_423	homocitrate	0.600357	1.19332		guanidinoacetate	0.697367	0.496748
Var_76	1-oleoyl-2-docosahexaenoyl-GPC (18:1/22:6)*	0.597413	1.23355		xanthurenate	0.697187	0.272983
Var_75	1-oleoyl-2-arachidonoyl-GPI (18:1/20:4)*	0.596145	1.04682		inosine 5'-monophosphate (IMP)	0.690756	0.558931
Var_168	2-phosphoglycerate	0.595045	0.947591		thyroxine	0.690346	0.311977
Var_151	2-hydroxyadipate	0.592298	0.630389		2-aminoheptanoate	0.689166	0.80425
Var_594	palmitoylcarnitine (C16)	0.591805	0.682174		1-(1-enyl-palmitoyl)-2-arachidonoyl-GPC (P-16:0/20:4)*	0.68436	0.642567
Var_403	guanosine 2'-monophosphate (2'-GMP)*	0.591255	0.90371		equol glucuronide	0.682246	0.776838
Var_37	16-hydroxypalmitate	0.590067	1.18727		campesterol	0.682208	0.839077
Var_653	saccharopine	0.585637	1.24964		1-(1-enyl-palmitoyl)-2-oleoyl-GPC (P-16:0/18:1)*	0.679946	0.832635
Var_347	erythritol	0.585441	1.13746		arachidate (20:0)	0.679276	0.870405
Var_171	2-stearoyl-GPE (18:0)*	0.584121	1.24432		carnosine	0.677453	0.474421
Var_3	(3'-5')-adenylyladenosine*	0.58271	1.10677		myristoleate (14:1n5)	0.675453	0.743263
Var_143	2'-deoxycytidine	0.582173	1.18922		trizma acetate	0.674728	1.16888
Var_499	N1-Methyl-4-pyridone-3-carboxamide	0.578731	1.03725		arachidonate (20:4n6)	0.674361	0.708651
Var_469	lysylleucine	0.574716	0.283996		riboflavin (Vitamin B2)	0.673286	1.0235
Var_488	methylphosphate	0.573171	1.22984		N-monomethylarginine	0.673149	0.325127
Var_738	uric acid ribonucleoside*	0.571322	0.757681		asparagine	0.670061	0.518716
Var_717	thioproline	0.569824	1.25206		serine	0.669758	0.170132
Var_17	1-(1-enyl-palmitoyl)-2-palmitoyl-GPC (P-16:0/16:0)*	0.568557	0.720882		serotonin	0.668632	0.645867
Var_683	sphingomyelin (d18:2/23:0, d18:1/23:1, d17:1/24:1)*	0.565741	0.896919		N-acetyl-beta-alanine	0.666561	0.210442
Var_223	6-oxolithocholate	0.563025	0.763903		S-methylglutathione	0.666312	0.422839
Var_114	1-palmitoyl-GPS (16:0)*	0.5598	1.29953		isoleucylglycine	0.65554	0.509383
Var_235	adenine	0.551059	1.68185		prolylglycine	0.651903	0.377933
Var_219	5-methyluridine (ribothymidine)	0.545909	0.697935		heme	0.650651	0.837931
Var_222	6-keto prostaglandin F1alpha	0.543929	0.647417		taurochenodeoxycholate	0.649801	0.989371
Var_56	1-linoleoyl-2-arachidonoyl-GPE (18:2/20:4)*	0.542735	0.674013		gamma-tocopherol/beta-tocopherol	0.649728	0.862305
Var_170	2S,3R-dihydroxybutyrate	0.54209	0.703184		ceramide (d18:1/20:0, d16:1/22:0, d20:1/18:0)*	0.640848	0.492653
Var_256	anserine	0.541315	1.20691		glycocholate	0.633506	0.53566
Var_557	N-palmitoylglycine	0.54054	1.26547		adrenate (22:4n6)	0.62706	0.445628
Var_357	fructosyllysine	0.535401	0.669097		1-palmitoylglycerol (16:0)	0.626267	0.549689
Var_372	gluconate	0.53209	1.12896		phenylacetylglycine	0.624178	0.429097
Var_107	1-palmitoyl-2-stearoyl-GPC (16:0/18:0)	0.532078	1.44684		taurocholate	0.611308	1.00866
Var_300	phosphocholine	0.527131	0.592019		S-methylcysteine	0.605466	0.802849
Var_172	3-(4-hydroxyphenyl)lactate (HPLA)	0.524961	1.41797		palmitoyl ethanolamide	0.604194	0.441366
Var_270	aspartate	0.520635	1.33794		tauro-beta-muricholate	0.602889	0.735591
Var_656	sarcosine	0.518154	1.09244		caprate (10:0)	0.602741	0.565222
Var_642	pyruvate	0.51698	1.16162		kynurenine	0.591061	0.525754
Var_206	4-hydroxyphenylpyruvate	0.508038	0.782891		nonadecanedioate (C19-DC)	0.577965	0.296971
Var_664	spermidine	0.506392	0.479105		erucate (22:1n9)	0.567102	0.844278
Var_215	5-hydroxyindoleacetate	0.505635	1.83985		13-HODE + 9-HODE	0.558897	0.72114
Var_46	1-carboxyethyltyrosine	0.500894	0.976153		carnitine	0.492094	0.767557
Var_192	3-hydroxypalmitoylcarnitine	0.499517	0.851146
Var_574	oleoyl-linoleoyl-glycerol (18:1/18:2) [1]	0.498817	1.02496
Var_349	erythrose 4-phosphate	0.497196	0.839151
Var_510	N6-succinyladenosine	0.496458	0.516412
Var_635	putrescine	0.496201	1.01662
Var_436	inosine	0.495615	1.00749
Var_358	fumarate	0.494716	0.971776
Var_541	nervonoylcarnitine (C24:1)*	0.492235	0.821719
Var_654	S-adenosylhomocysteine (SAH)	0.486982	0.950692
Var_591	palmitoyl ethanolamide	0.483499	0.850187
Var_582	orotidine	0.47553	0.647488
Var_227	7-ketodeoxycholate	0.465358	0.989091
Var_471	maleate	0.462107	1.33837
Var_392	glycocholate	0.459585	1.03271
Var_334	dimethylglycine	0.446525	0.779779
Var_665	spermine	0.446199	1.04054
Var_366	gamma-glutamylglutamine	0.444089	1.07999
Var_350	ethylmalonate	0.442827	1.05237
Var_669	sphingomyelin (d18:0/18:0, d19:0/17:0)*	0.439243	0.631202
Var_580	ornithine	0.431349	1.00355
Var_142	2'-deoxyadenosine 5'-monophosphate	0.430984	1.34413
Var_612	phenylacetylglycine	0.425302	0.710783
Var_137	2,3-diphosphoglycerate	0.418757	0.735933
Var_735	uracil	0.414216	1.26352
Var_365	gamma-glutamylglutamate	0.412119	1.03184
Var_569	oleoyl ethanolamide	0.404792	0.714209
Var_516	N-acetylaspartate (NAA)	0.404345	0.985083
Var_426	homoserine	0.400755	1.43699
Var_648	ribose	0.396679	1.74517
Var_555	nonadecanoate (19:0)	0.385344	0.89272
Var_82	1-oleoyl-GPE (18:1)	0.38016	1.02102
Var_666	sphingadienine	0.377294	1.3392
Var_138	2,4-dihydroxybutyrate	0.369141	1.46992
Var_534	N-acetylthreonine	0.361947	1.15129
Var_284	biopterin	0.359607	0.796972
Var_581	orotate	0.357286	0.987091
Var_5	(3'-5')-adenylyluridine	0.350742	0.893329
Var_188	3-hydroxymyristate	0.342224	1.14446
Var_74	1-oleoyl-2-arachidonoyl-GPE (18:1/20:4)*	0.338885	1.23237
Var_31	12-HETE	0.335428	0.672854
Var_504	N6,N6,N6-trimethyllysine	0.317197	1.24661
Var_253	alpha-ketoglutarate	0.315161	0.986468
Var_8	(3'-5')-uridylylcytidine*	0.306503	0.877951
Var_501	N1-methylinosine	0.301351	0.936281
Var_589	palmitoloelycholine	0.298041	1.14691
Var_386	glycerophosphoethanolamine	0.297215	0.931336
Var_564	N-stearoyl-sphingosine (d18:1/18:0)*	0.291806	1.16903
Var_647	ribonate	0.291011	0.643207
Var_331	dihydrobiopterin	0.290806	1.10456
Var_435	indolelactate	0.289151	1.25018
Var_690	stearoyl sphingomyelin (d18:1/18:0)	0.280942	1.17043
Var_275	behenoylcarnitine (C22)*	0.279931	0.928658
Var_55	1-linoleoyl-2-arachidonoyl-GPC (18:2/20:4n6)*	0.256368	0.885414
Var_297	cholate	0.247783	1.04278
Var_391	glycine	0.236753	1.12884
Var_236	adenosine	0.212508	0.766722
Var_152	2-hydroxyglutarate	0.20598	1.27906
Var_321	cytosine	0.184239	0.940439
Var_7	(3'-5')-guanylylcytidine	0	0
Var_15	1-(1-enyl-palmitoyl)-2-oleoyl-GPC (P-16:0/18:1)*	0	0
Var_147	2'-deoxyuridine	0	0
Var_318	cytidine 5'-monophospho-N-acetylneuraminic acid	0	0
Var_404	guanosine 3'-monophosphate (3'-GMP)	0	0
Var_411	heptenedioate (C7:1-DC)*	0	0
Var_494	N-(2-hydroxypalmitoyl)-sphingosine (d18:1/16:0(2OH))	0	0
Var_697	suberoylcarnitine (C8-DC)	0	0
Var_699	sucrose	0	0
