# Supplementary material for: Aldh1l2 knockout mouse metabolomics links the loss of the mitochondrial folate enzyme to deregulation of a lipid metabolism observed in rare human disorder
Source: Hum Genomics. 2020 Nov 9;14:41. doi: 10.1186/s40246-020-00291-3 (PMC7654619; doi:10.1186/s40246-020-00291-3)
Supplement: Supplementary file 6 — Additional file 6. [file 40246_2020_291_MOESM6_ESM.xlsx]

## Sheet: Sheet1
		Liver L2 Exp. 2	Plasma L2 Exp. 2
	(R)-3-hydroxybutyrylcarnitine	4.12	8.62
	1-carboxyethylisoleucine	1.41	6.61
	1-carboxyethylleucine	1.41	3.81
	1-linoleoyl-GPI (18:2)* (no metabocard)	2.06	2.29
	1-myristoyl-2-arachidonoyl-GPC (14:0/20:4)*	0.59	0.29
	1-myristoyl-2-palmitoyl-GPC (14:0/16:0)	0.52	0.53
	1-palmitoleoyl-GPC (16:1)*	0.66	0.39
	1-palmitoyl-2-oleoyl-GPC (16:0/18:1)	0.78	0.45
	1-palmitoyl-2-palmitoleoyl-GPC (16:0/16:1)*	0.45	0.28
	1-stearoyl-2-oleoyl-GPC (18:0/18:1)	0.66	0.39
	1,5-anhydroglucitol (1,5-AG) (glucose marker)	0.46	0.6
	12-HEPE (inflammation)	2.87	3.12
	12,13-DiHOME (inflammation)	2.59	3.81
1	14-HDoHE/17-HDoHE	2.47	2.59
	2-palmitoleoyl-GPC (16:1)*	0.36	0.22
	3-hydroxy-3-methylglutarate	2.89	2.96
	3-hydroxybutyrate (BHBA)	2.87	5
	3-hydroxyhexanoate	1.9	2.29
	3-indoxyl sulfate (uremic toxin; Trp metabolite)	1.58	2.02
	3-methylcrotonylglycine	1.88	3.04
	3-methylhistidine (assoc with T2D)	2.39	2.01
	4-guanidinobutanoate (arginase deficiency)!!!	8.55	4.39
	4-hydroxycinnamate sulfate (no data)	25.99	13.19
	4-vinylphenol sulfate (no info on biological role)	1.74	2.17
	5,6-dihydrouridine (nucleotide metabolism inhibitor)	1.62	1.5
	9,10-DiHOME (inhibit multiple aspects of neutrophil activation)	3.13	2.73
	alpha-tocopherol (vit E, antioxidant)	0.16	0.42
	arabonate/xylonate (no data)	1.74	2.95
	arachidonoylcarnitine (C20:4)	2.11	1.67
	argininosuccinate	1.55	3.69
	betaine	1.52	1.34
	butenoylglycine (no data)	2.52	2.2
	butyrylglycine	1.69	2.63
	catechol sulfate (no role)	14.25	17.16
	ceramide (d16:1/24:1, d18:1/22:1)*	0.7	0.23
	docosapentaenoate (n6 DPA; 22:5n6)	0.41	0.53
	docosatrienoate (22:3n6)*	0.28	0.23
	ferulic acid 4-sulfate (caused by conjugation with sulfate?)	39.22	13.82
	galactonate (metabotoxin)	1.47	3.01
	gamma-glutamylvaline	1.4	1.78
	glucuronate (can come from hydrolysis of UDP-glucuronate)	2.31	1.74
	glutarylcarnitine (C5-DC)	1.76	3.74
	glycerophosphoglycerol	0.3	0.37
	glycosyl ceramide (d16:1/24:1, d18:1/22:1)*	0.4	0.09
	gulonate* (ascorbic acid link?)	2.29	5.68
2	hippurate (acyl glycine; conjugate of benzoic acid)	4.48	5.74
	indoleacetate	2.48	1.64
	linoleoylcarnitine (C18:2)*	2.81	2.79
3	mead acid (20:3n9)	0.5	0.4
	myo-inositol	1.54	3.26
	N-acetylalanine	1.4	1.38
	N-acetylisoleucine	1.4	1.73
	N-acetylleucine	2.18	2.48
	N-acetylmethionine	1.85	1.55
	N-acetylvaline	1.73	1.93
	N-delta-acetylornithine	8.46	13.81
	N-methyl-GABA (no info)	33.93	16.03
	N,N-dimethylalanine (no info)	27.54	5.4
	N,N,N-trimethyl-5-aminovalerate (no info)	4.7	4.11
	N6-methyllysine (gene activation)	1.62	2.42
	oleoyl-oleoyl-glycerol (18:1/18:1) [2]*	0.58	0.22
	ophthalmate (like GSH in eyes)	2.35	3.09
	palmitoyl-linoleoyl-glycerol (16:0/18:2) [1]*	1.82	3.17
	palmitoyl-oleoyl-glycerol (16:0/18:1) [2]*	0.67	0.21
	phenol glucuronide (no info on the role)	3.62	4.2
	phenol sulfate	2.59	1.88
	phenyllactate (PLA)	1.72	1.54
	pipecolate	1.5	1.66
	pimeloylcarnitine/3-methyladipoylcarnitine (C7-DC)	2.49	6.46
	propionylcarnitine (C3)	3.14	3.21
	propionylglycine	2.91	2.45
	pyridoxate	1.45	2.85
	pyroglutamine*	1.51	1.66
	sphingomyelin (d17:1/16:0, d18:1/15:0, d16:1/17:0)*	0.72	0.46
	sphingomyelin (d18:1/14:0, d16:1/16:0)*	0.34	0.31
	sphingomyelin (d18:2/21:0, d16:2/23:0)*	0.42	0.28
	stearoyl-arachidonoyl-glycerol (18:0/20:4) [1]*	0.48	0.24
	trigonelline (N'-methylnicotinate)	11.07	12.51
	valerylglycine	1.73	3.42
4
5
6
7
8
9
10
11
12
13
14
15
16
17
18
uremic toxin
19
20
21
22
23
24
25
26
27
28
29
30
31
32
33
34
35
36
37
38
39
40
41
42
43
44
45
46
47
48
49
50
51
52
53
54
55
56
57
58
59
60
61
62
63
64
65
66
67
68
69
70
71
72
73
74
75
76
77
78
79
