# Supplementary material for: Aldh1l2 knockout mouse metabolomics links the loss of the mitochondrial folate enzyme to deregulation of a lipid metabolism observed in rare human disorder
Source: Hum Genomics. 2020 Nov 9;14:41. doi: 10.1186/s40246-020-00291-3 (PMC7654619; doi:10.1186/s40246-020-00291-3)
Supplement: Supplementary file 7 — Additional file 7. [file 40246_2020_291_MOESM7_ESM.xlsx]

## Sheet: Supplementary Data File 6
Gene	VIP
NM_008337.1	1.35705		Mus musculus interferon gamma (Ifng)
NM_011616.2	1.33192		Mus musculus CD40 ligand (Cd40lg)
NM_010927.3	1.32077		Mus musculus nitric oxide synthase 2, inducible (Nos2)
NM_009368.2	1.31125		Mus musculus transforming growth factor, beta 3 (Tgfb3)
NM_021274.1	1.26339		Mus musculus chemokine (C-X-C motif) ligand 10 (Cxcl10)
NM_001113530.1	1.24925		Mus musculus colony stimulating factor 1 (macrophage) (Csf1), transcript variant 3
NM_008625.1	1.24547		Mus musculus mannose receptor, C type 1 (Mrc1)				Macrophage mannose receptor 1
NM_172203.1	1.23331		Mus musculus NADPH oxidase 1 (Nox1)
NM_009370.2	1.21854		Mus musculus transforming growth factor, beta receptor I (Tgfbr1)
NM_010439.3	1.21523		Mus musculus high mobility group box 1 (Hmgb1)
NM_011577.1	1.16182		Mus musculus transforming growth factor, beta 1 (Tgfb1)
NM_009283.3	1.159		Mus musculus signal transducer and activator of transcription 1 (Stat1)
NM_013693.1	1.14803		Mus musculus tumor necrosis factor (Tnf)
NM_012057.3	1.14027		Mus musculus interferon regulatory factor 5 (Irf5)
NM_019388.3	1.13296		Mus musculus CD86 antigen (Cd86)
NM_008689.2	1.12591		Mus musculus nuclear factor of kappa light polypeptide gene enhancer in B cells 1, p105 (Nfkb1)
NM_031168.1	1.12582		Mus musculus interleukin 6 (Il6)
NM_008599.2	1.0927		Mus musculus chemokine (C-X-C motif) ligand 9 (Cxcl9)
NM_007482.3	1.08128		Mus musculus arginase, liver (Arg1)
NM_007572.2	1.06584		Mus musculus complement component 1, q subcomponent, alpha polypeptide (C1qa)
NM_009777.2	1.05263		Mus musculus complement component 1, q subcomponent, beta polypeptide (C1qb)
NM_008808.3	1.03209		Mus musculus platelet derived growth factor, alpha (Pdgfa)
NM_010234.2	1.01176		Mus musculus FBJ osteosarcoma oncogene (Fos)
NM_010368.1	0.988918		Mus musculus glucuronidase, beta (Gusb)
NM_020509.3	0.977952
NM_021283.1	0.966884
NM_010552.3	0.941984
NM_009883.3	0.938557
NM_053094.2	0.929644
NM_010016.2	0.919274
NM_008351.1	0.885172
NM_009140.2	0.871404
NM_009367.1	0.864781
NM_009971.1	0.859193
NM_010548.1	0.841592
NM_008361.3	0.820848
NM_008371.2	0.800496
NM_009969.4	0.792669
NM_011333.3	0.785691
NM_011198.3	0.727659
NM_009743.4	0.713176
NM_009744.3	0.693518
NM_009892.1	0.657693
NM_009779.2	0.650085
NM_013599.2	0.611071
NM_008355.2	0.511874
NM_008198.2	0.491099
NM_008176.1	0.094066
